# Supplementary material for: Myeloperoxidase gene knockout causes local inflammation and dysbiosis in the murine gut
Source: Gut Microbes Rep. 2025 Aug 28;2(1):2548210. doi: 10.1080/29933935.2025.2548210 (PMC12700598; doi:10.1080/29933935.2025.2548210)
Supplement: Supplementary Table S2.xlsx [file KGMR_A_2548210_SM4055.xlsx]

## Sheet: Supplementary Table 1 (DADA2 QC
sample-id	input	filtered	percentage of input passed filter	denoised	merged	percentage of input merged	non-chimeric	percentage of input non-chimeric
#q2:types	numeric	numeric	numeric	numeric	numeric	numeric	numeric	numeric
WANMPN1	8904	5360	60.2	5276	4805	53.96	4188	47.04
WANMPN2	12078	6500	53.82	6344	5590	46.28	4861	40.25
WANMPN3	8658	4436	51.24	4318	3862	44.61	3464	40.01
WANMPN4	4328	2697	62.32	2625	2403	55.52	2135	49.33
WANMPP1	7202	3409	47.33	3269	3065	42.56	2670	37.07
WANMPP2	8911	5387	60.45	5254	5055	56.73	3806	42.71
WANMPP3	8907	4927	55.32	4792	4526	50.81	3441	38.63
WANMPP4	6454	4285	66.39	4180	3933	60.94	3096	47.97
