# Supplementary material for: Myeloperoxidase gene knockout causes local inflammation and dysbiosis in the murine gut
Source: Gut Microbes Rep. 2025 Aug 28;2(1):2548210. doi: 10.1080/29933935.2025.2548210 (PMC12700598; doi:10.1080/29933935.2025.2548210)
Supplement: Supplementary Table S4.xlsx [file KGMR_A_2548210_SM4054.xlsx]

## Sheet: DA at different levels
Domain	Phylum	Class	Order	Family	Genus	Species
d__Bacteria;	p__Proteobacteria;	c__Gammaproteobacteria;	o__Burkholderiales;	f__Sutterellaceae;	g__Parasutterella;	s__uncultured_bacterium
d__Bacteria;	p__Patescibacteria;	c__Saccharimonadia;	o__Saccharimonadales;	f__Saccharimonadaceae;	g__Candidatus_Saccharimonas;	s__uncultured_bacterium		Blue: differential abundance of WT
d__Bacteria;	p__Firmicutes;	c__Clostridia;	o__Peptostreptococcales-Tissierellales;	f__Peptostreptococcaceae;	g__Romboutsia;	__		Red: differential abundance of MPO-/-
d__Bacteria;	p__Firmicutes;	c__Clostridia;	o__Oscillospirales;	f__Ruminococcaceae;	g__uncultured;	s__uncultured_bacterium		Black: no difference
d__Bacteria;	p__Firmicutes;	c__Clostridia;	o__Lachnospirales;	f__Lachnospiraceae;	g__Lachnospiraceae_UCG-006;	s__uncultured_bacterium
d__Bacteria;	p__Firmicutes;	c__Clostridia;	o__Lachnospirales;	f__Lachnospiraceae;	g__Lachnospiraceae_UCG-001;	__
d__Bacteria;	p__Firmicutes;	c__Clostridia;	o__Lachnospirales;	f__Lachnospiraceae;	__;	__
d__Bacteria;	p__Firmicutes;	c__Clostridia;	o__Clostridiales;	f__Clostridiaceae;	g__Clostridium_sensu_stricto_1;	__
d__Bacteria;	p__Firmicutes;	c__Clostridia;	o__Clostridiales;	f__Clostridiaceae;	g__Candidatus_Arthromitus;	__
d__Bacteria;	p__Firmicutes;	c__Bacilli;	o__Lactobacillales;	f__Lactobacillaceae;	g__Lactobacillus;	s__Lactobacillus_intestinalis
d__Bacteria;	p__Firmicutes;	c__Bacilli;	o__Lactobacillales;	f__Lactobacillaceae;	g__Lactobacillus;	__
d__Bacteria;	p__Firmicutes;	c__Bacilli;	o__Erysipelotrichales;	f__Erysipelotrichaceae;	g__Turicibacter;	s__uncultured_bacterium
d__Bacteria;	p__Firmicutes;	c__Bacilli;	o__Erysipelotrichales;	f__Erysipelotrichaceae;	g__Ileibacterium;	s__Ileibacterium_valens
d__Bacteria;	p__Firmicutes;	c__Bacilli;	o__Erysipelotrichales;	f__Erysipelotrichaceae;	g__Faecalibaculum;	s__uncultured_bacterium
d__Bacteria;	p__Firmicutes;	c__Bacilli;	o__Erysipelotrichales;	f__Erysipelotrichaceae;	g__Dubosiella;	s__uncultured_bacterium
d__Bacteria;	p__Firmicutes;	c__Bacilli;	o__Erysipelotrichales;	f__Erysipelotrichaceae;	g__Dubosiella;	s__Dubosiella_newyorkensis
d__Bacteria;	p__Firmicutes;	c__Bacilli;	o__Erysipelotrichales;	f__Erysipelatoclostridiaceae;	g__Erysipelatoclostridium;	__
d__Bacteria;	p__Firmicutes;	c__Bacilli;	__;	__;	__;	__
d__Bacteria;	p__Desulfobacterota;	c__Desulfovibrionia;	o__Desulfovibrionales;	f__Desulfovibrionaceae;	g__uncultured;	s__uncultured_Desulfovibrionales
d__Bacteria;	p__Desulfobacterota;	c__Desulfovibrionia;	o__Desulfovibrionales;	f__Desulfovibrionaceae;	g__uncultured;	s__uncultured_bacterium
d__Bacteria;	p__Desulfobacterota;	c__Desulfovibrionia;	o__Desulfovibrionales;	f__Desulfovibrionaceae;	g__uncultured;	__
d__Bacteria;	p__Desulfobacterota;	c__Desulfovibrionia;	o__Desulfovibrionales;	f__Desulfovibrionaceae;	g__Desulfovibrio;	s__uncultured_bacterium
d__Bacteria;	p__Actinobacteriota;	c__Coriobacteriia;	o__Coriobacteriales;	f__Eggerthellaceae;	g__Enterorhabdus;	s__Adlercreutzia_mucosicola
d__Bacteria;	p__Actinobacteriota;	c__Actinobacteria;	o__Bifidobacteriales;	f__Bifidobacteriaceae;	g__Bifidobacterium;	s__Bifidobacterium_pseudolongum
d__Bacteria;	p__Actinobacteriota;	c__Actinobacteria;	o__Bifidobacteriales;	f__Bifidobacteriaceae;	g__Bifidobacterium;	__

## Sheet: Level 6 Genus
index	d__Bacteria;p__Firmicutes;c__Bacilli;o__Lactobacillales;f__Lactobacillaceae;g__Lactobacillus	d__Bacteria;p__Firmicutes;c__Bacilli;o__Erysipelotrichales;f__Erysipelotrichaceae;g__Ileibacterium	d__Bacteria;p__Firmicutes;c__Bacilli;o__Erysipelotrichales;f__Erysipelotrichaceae;g__Dubosiella	d__Bacteria;p__Firmicutes;c__Clostridia;o__Clostridiales;f__Clostridiaceae;g__Clostridium_sensu_stricto_1	d__Bacteria;p__Firmicutes;c__Bacilli;o__Erysipelotrichales;f__Erysipelotrichaceae;g__Turicibacter	d__Bacteria;p__Actinobacteriota;c__Actinobacteria;o__Bifidobacteriales;f__Bifidobacteriaceae;g__Bifidobacterium	d__Bacteria;p__Desulfobacterota;c__Desulfovibrionia;o__Desulfovibrionales;f__Desulfovibrionaceae;g__Desulfovibrio	d__Bacteria;p__Firmicutes;c__Bacilli;o__Erysipelotrichales;f__Erysipelotrichaceae;g__Faecalibaculum	d__Bacteria;p__Firmicutes;c__Clostridia;o__Oscillospirales;f__Ruminococcaceae;g__uncultured	d__Bacteria;p__Firmicutes;c__Clostridia;o__Peptostreptococcales-Tissierellales;f__Peptostreptococcaceae;g__Romboutsia	d__Bacteria;p__Firmicutes;c__Clostridia;o__Lachnospirales;f__Lachnospiraceae;__	d__Bacteria;p__Firmicutes;c__Clostridia;o__Lachnospirales;f__Lachnospiraceae;g__Lachnospiraceae_UCG-001	d__Bacteria;p__Firmicutes;c__Clostridia;o__Lachnospirales;f__Lachnospiraceae;g__Lachnospiraceae_UCG-006	d__Bacteria;p__Patescibacteria;c__Saccharimonadia;o__Saccharimonadales;f__Saccharimonadaceae;g__Candidatus_Saccharimonas	d__Bacteria;p__Firmicutes;c__Clostridia;o__Clostridiales;f__Clostridiaceae;g__Candidatus_Arthromitus	d__Bacteria;p__Firmicutes;c__Bacilli;o__Erysipelotrichales;f__Erysipelatoclostridiaceae;g__Erysipelatoclostridium	d__Bacteria;p__Firmicutes;c__Bacilli;__;__;__	d__Bacteria;p__Actinobacteriota;c__Coriobacteriia;o__Coriobacteriales;f__Eggerthellaceae;g__Enterorhabdus	d__Bacteria;p__Desulfobacterota;c__Desulfovibrionia;o__Desulfovibrionales;f__Desulfovibrionaceae;g__uncultured	d__Bacteria;p__Proteobacteria;c__Gammaproteobacteria;o__Burkholderiales;f__Sutterellaceae;g__Parasutterella	Group	Genotype	Day	TypeDay	Description
WANMPN1	2493	0	648	507	326	0	0	0	0	56	142	16	0	0	0	0	0	0	0	0	5	MPO	AD	MPO-AD	10/9-MPO-AD-1
WANMPN2	1472	0	1606	650	781	0	0	0	0	36	213	41	43	0	0	19	0	0	0	0	5	MPO	AD	MPO-AD	10/9-MPO-AD-2
WANMPN3	1708	0	1028	233	235	0	0	0	0	24	140	42	37	0	0	17	0	0	0	0	5	MPO	AD	MPO-AD	10/9-MPO-AD-3
WANMPN4	1389	0	401	154	151	0	0	0	0	20	20	0	0	0	0	0	0	0	0	0	5	MPO	AD	MPO-AD	10/9-MPO-AD-5
WANMPP1	71	1611	136	0	0	312	139	237	93	0	0	0	0	45	13	0	0	13	0	0	5	WT	AD	WT-AD	10/9-WT-AD-1
WANMPP2	2188	1056	82	0	0	177	121	110	60	0	0	0	0	0	7	0	0	0	0	5	5	WT	AD	WT-AD	10/9-WT-AD-3
WANMPP3	1508	1132	120	0	0	251	145	173	71	0	0	0	0	0	17	0	14	0	10	0	5	WT	AD	WT-AD	10/9-WT-AD-5
WANMPP4	2529	0	48	0	0	0	301	67	126	0	16	0	0	0	0	0	1	0	8	0	5	WT	AD	WT-AD	10/9-WT-AD-6
differential abundance
id	LogFC	p value	q value	SE
d__Bacteria;p__Firmicutes;c__Bacilli;o__Lactobacillales;f__Lactobacillaceae;g__Lactobacillus	-1.65319	0.0497447	0.302625	0.842537
d__Bacteria;p__Firmicutes;c__Bacilli;o__Erysipelotrichales;f__Erysipelotrichaceae;g__Ileibacterium	4.36067	0.00206872	0.0186185	1.41572
d__Bacteria;p__Firmicutes;c__Bacilli;o__Erysipelotrichales;f__Erysipelotrichaceae;g__Dubosiella	-3.17557	1.04e-169	1.98e-168	0.114359
d__Bacteria;p__Firmicutes;c__Clostridia;o__Clostridiales;f__Clostridiaceae;g__Clostridium_sensu_stricto_1	-6.78653	9.21e-154	1.66e-152	0.256919
d__Bacteria;p__Firmicutes;c__Bacilli;o__Erysipelotrichales;f__Erysipelotrichaceae;g__Turicibacter	-6.71947	7.78e-171	1.56e-169	0.241173
d__Bacteria;p__Actinobacteriota;c__Actinobacteria;o__Bifidobacteriales;f__Bifidobacteriaceae;g__Bifidobacterium	3.12976	0.00326311	0.0261049	1.06389
d__Bacteria;p__Desulfobacterota;c__Desulfovibrionia;o__Desulfovibrionales;f__Desulfovibrionaceae;g__Desulfovibrio	4.12533	4.41e-31	6.61e-30	0.355807
d__Bacteria;p__Firmicutes;c__Bacilli;o__Erysipelotrichales;f__Erysipelotrichaceae;g__Faecalibaculum	3.9055	1.39e-83	2.37e-82	0.201631
d__Bacteria;p__Firmicutes;c__Clostridia;o__Oscillospirales;f__Ruminococcaceae;g__uncultured	3.45916	8.1e-29	1.13e-27	0.310545
d__Bacteria;p__Firmicutes;c__Clostridia;o__Peptostreptococcales-Tissierellales;f__Peptostreptococcaceae;g__Romboutsia	-4.46393	2.84e-68	4.55e-67	0.255652
d__Bacteria;p__Firmicutes;c__Clostridia;o__Lachnospirales;f__Lachnospiraceae;__	-4.85681	2.2e-09	2.87e-08	0.811909
d__Bacteria;p__Firmicutes;c__Clostridia;o__Lachnospirales;f__Lachnospiraceae;g__Lachnospiraceae_UCG-001	-3.56761	1.25e-08	1.5e-07	0.626706
d__Bacteria;p__Firmicutes;c__Clostridia;o__Lachnospirales;f__Lachnospiraceae;g__Lachnospiraceae_UCG-006	-2.84004	0.000375	0.00375275	0.798461
d__Bacteria;p__Patescibacteria;c__Saccharimonadia;o__Saccharimonadales;f__Saccharimonadaceae;g__Candidatus_Saccharimonas	-0.0274316	0.972417	1	0.793342
d__Bacteria;p__Firmicutes;c__Clostridia;o__Clostridiales;f__Clostridiaceae;g__Candidatus_Arthromitus	0.917626	0.0432322	0.302625	0.453942
d__Bacteria;p__Firmicutes;c__Bacilli;o__Erysipelotrichales;f__Erysipelatoclostridiaceae;g__Erysipelatoclostridium	-2.45612	6.02e-05	0.000662	0.612203
d__Bacteria;p__Firmicutes;c__Bacilli;__;__;__	-0.134293	0.809854	1	0.558125
d__Bacteria;p__Actinobacteriota;c__Coriobacteriia;o__Coriobacteriales;f__Eggerthellaceae;g__Enterorhabdus	-0.324828	0.554725	1	0.549907
d__Bacteria;p__Desulfobacterota;c__Desulfovibrionia;o__Desulfovibrionales;f__Desulfovibrionaceae;g__uncultured	0.164188	0.803586	1	0.660163
d__Bacteria;p__Proteobacteria;c__Gammaproteobacteria;o__Burkholderiales;f__Sutterellaceae;g__Parasutterella	-0.536652	0.232889	1	0.449853

## Sheet: Level 5 Family
index	d__Bacteria;p__Firmicutes;c__Bacilli;o__Lactobacillales;f__Lactobacillaceae	d__Bacteria;p__Firmicutes;c__Bacilli;o__Erysipelotrichales;f__Erysipelotrichaceae	d__Bacteria;p__Firmicutes;c__Clostridia;o__Clostridiales;f__Clostridiaceae	d__Bacteria;p__Actinobacteriota;c__Actinobacteria;o__Bifidobacteriales;f__Bifidobacteriaceae	d__Bacteria;p__Desulfobacterota;c__Desulfovibrionia;o__Desulfovibrionales;f__Desulfovibrionaceae	d__Bacteria;p__Firmicutes;c__Clostridia;o__Oscillospirales;f__Ruminococcaceae	d__Bacteria;p__Firmicutes;c__Clostridia;o__Peptostreptococcales-Tissierellales;f__Peptostreptococcaceae	d__Bacteria;p__Firmicutes;c__Clostridia;o__Lachnospirales;f__Lachnospiraceae	d__Bacteria;p__Patescibacteria;c__Saccharimonadia;o__Saccharimonadales;f__Saccharimonadaceae	d__Bacteria;p__Firmicutes;c__Bacilli;o__Erysipelotrichales;f__Erysipelatoclostridiaceae	d__Bacteria;p__Firmicutes;c__Bacilli;__;__	d__Bacteria;p__Actinobacteriota;c__Coriobacteriia;o__Coriobacteriales;f__Eggerthellaceae	d__Bacteria;p__Proteobacteria;c__Gammaproteobacteria;o__Burkholderiales;f__Sutterellaceae	Group	Genotype	Day	TypeDay	Description
WANMPN1	2493	974	507	0	0	0	56	158	0	0	0	0	0	5	MPO	AD	MPO-AD	10/9-MPO-AD-1
WANMPN2	1472	2387	650	0	0	0	36	297	0	19	0	0	0	5	MPO	AD	MPO-AD	10/9-MPO-AD-2
WANMPN3	1708	1263	233	0	0	0	24	219	0	17	0	0	0	5	MPO	AD	MPO-AD	10/9-MPO-AD-3
WANMPN4	1389	552	154	0	0	0	20	20	0	0	0	0	0	5	MPO	AD	MPO-AD	10/9-MPO-AD-5
WANMPP1	71	1984	13	312	139	93	0	0	45	0	0	13	0	5	WT	AD	WT-AD	10/9-WT-AD-1
WANMPP2	2188	1248	7	177	121	60	0	0	0	0	0	0	5	5	WT	AD	WT-AD	10/9-WT-AD-3
WANMPP3	1508	1425	17	251	155	71	0	0	0	0	14	0	0	5	WT	AD	WT-AD	10/9-WT-AD-5
WANMPP4	2529	115	0	0	309	126	0	16	0	0	1	0	0	5	WT	AD	WT-AD	10/9-WT-AD-6
differential abundance
	LogFC	p value	q value	SE
d__Bacteria;p__Firmicutes;c__Clostridia;o__Lachnospirales;f__Lachnospiraceae	-4.23343	5.40248e-07	4.86223e-06	0.844753
d__Bacteria;p__Firmicutes;c__Clostridia;o__Clostridiales;f__Clostridiaceae	-4.04041	2.41634e-17	2.41634e-16	0.476925
d__Bacteria;p__Firmicutes;c__Clostridia;o__Peptostreptococcales-Tissierellales;f__Peptostreptococcaceae	-3.62003	1.12466e-58	1.46206e-57	0.224142
d__Bacteria;p__Firmicutes;c__Bacilli;o__Erysipelotrichales;f__Erysipelatoclostridiaceae	-1.61222	0.0135399	0.0947792	0.65292
d__Bacteria;p__Firmicutes;c__Bacilli;o__Lactobacillales;f__Lactobacillaceae	-0.809287	0.336287	1	0.841669
d__Bacteria;p__Firmicutes;c__Bacilli;o__Erysipelotrichales;f__Erysipelotrichaceae	-0.48528	0.280722	1	0.449876
d__Bacteria;p__Proteobacteria;c__Gammaproteobacteria;o__Burkholderiales;f__Sutterellaceae	0.307248	0.475467	1	0.430553
d__Bacteria;p__Actinobacteriota;c__Coriobacteriia;o__Coriobacteriales;f__Eggerthellaceae	0.519072	0.321139	1	0.523195
d__Bacteria;p__Firmicutes;c__Bacilli;__;__	0.709607	0.211786	1	0.568291
d__Bacteria;p__Patescibacteria;c__Saccharimonadia;o__Saccharimonadales;f__Saccharimonadaceae	0.816468	0.289457	1	0.770752
d__Bacteria;p__Actinobacteriota;c__Actinobacteria;o__Bifidobacteriales;f__Bifidobacteriaceae	3.97366	0.000188202	0.00150562	1.06408
d__Bacteria;p__Firmicutes;c__Clostridia;o__Oscillospirales;f__Ruminococcaceae	4.30306	2.25312e-52	2.70374e-51	0.282548
d__Bacteria;p__Desulfobacterota;c__Desulfovibrionia;o__Desulfovibrionales;f__Desulfovibrionaceae	4.99233	3.87102e-50	4.25812e-49	0.335298
