# Supplementary material for: Myeloperoxidase gene knockout causes local inflammation and dysbiosis in the murine gut
Source: Gut Microbes Rep. 2025 Aug 28;2(1):2548210. doi: 10.1080/29933935.2025.2548210 (PMC12700598; doi:10.1080/29933935.2025.2548210)
Supplement: Supplementary Table S3.xlsx [file KGMR_A_2548210_SM4052.xlsx]

## Sheet: α_eveness 
id	Genotype	TypeDay	pielou_evenness
#q2:types	categorical	categorical	numeric
WANMPP1	WT	WT-AD	0.554983
WANMPP2	WT	WT-AD	0.686447
WANMPP3	WT	WT-AD	0.662411
WANMPP4	WT	WT-AD	0.620975
WANMPN1	MPO	MPO-AD	0.549085
WANMPN2	MPO	MPO-AD	0.622224
WANMPN3	MPO	MPO-AD	0.584464
WANMPN4	MPO	MPO-AD	0.563782
kruskal-wallis-pairwise-Genotyp
Group 1	Group 2	H	p-value	q-value
MPO (n=4)	WT (n=4)	1.33333	0.248213	0.248213

## Sheet: α_faith pd
id	Genotype	TypeDay	faith_pd
#q2:types	categorical	categorical	numeric
WANMPP1	WT	WT-AD	1.94723
WANMPP2	WT	WT-AD	1.63699
WANMPP3	WT	WT-AD	1.99002
WANMPP4	WT	WT-AD	1.82251
WANMPN1	MPO	MPO-AD	1.15807
WANMPN2	MPO	MPO-AD	1.42824
WANMPN3	MPO	MPO-AD	1.28337
WANMPN4	MPO	MPO-AD	0.95058
kruskal-wallis-pairwise-Genotyp
Group 1	Group 2	H	p-value	q-value
MPO (n=4)	WT (n=4)	5.33333	0.0209213	0.0209213

## Sheet: α_observed features
id	Genotype	TypeDay	observed_features
#q2:types	categorical	categorical	numeric
WANMPP1	WT	WT-AD	16
WANMPP2	WT	WT-AD	13
WANMPP3	WT	WT-AD	21
WANMPP4	WT	WT-AD	18
WANMPN1	MPO	MPO-AD	10
WANMPN2	MPO	MPO-AD	15
WANMPN3	MPO	MPO-AD	12
WANMPN4	MPO	MPO-AD	7
kruskal-wallis-pairwise-Genotyp
Group 1	Group 2	H	p-value	q-value
MPO (n=4)	WT (n=4)	4.08333	0.0433081	0.0433081

## Sheet: α_shannon
id	Genotype	TypeDay	shannon_entropy
#q2:types	categorical	categorical	numeric
WANMPP1	WT	WT-AD	2.21993
WANMPP2	WT	WT-AD	2.54016
WANMPP3	WT	WT-AD	2.90952
WANMPP4	WT	WT-AD	2.58942
WANMPN1	MPO	MPO-AD	1.82402
WANMPN2	MPO	MPO-AD	2.43096
WANMPN3	MPO	MPO-AD	2.09528
WANMPN4	MPO	MPO-AD	1.58274
kruskal-wallis-pairwise-Genotyp
Group 1	Group 2	H	p-value	q-value
MPO (n=4)	WT (n=4)	4.08333	0.0433081	0.0433081

## Sheet: β_bray-curtis
	SubjectID1	SubjectID2	Group1	Group2	Distance		bray_curtis permanova-pairwise
0	WANMPN2	WANMPN1	MPO	MPO	0.346136		Group 1	Group 2	Sample size	Permutations	pseudo-F	p-value	q-value
1	WANMPN3	WANMPN1	MPO	MPO	0.204684		MPO	WT	8	999	16.3432	0.029	0.029
2	WANMPN3	WANMPN2	MPO	MPO	0.244028
3	WANMPN4	WANMPN1	MPO	MPO	0.0777518
4	WANMPN4	WANMPN2	MPO	MPO	0.376112
5	WANMPN4	WANMPN3	MPO	MPO	0.179859
6	WANMPN1	WANMPP1	MPO	WT	1
7	WANMPN1	WANMPP2	MPO	WT	0.979391
8	WANMPN1	WANMPP3	MPO	WT	0.986885
9	WANMPN1	WANMPP4	MPO	WT	0.807026
10	WANMPN2	WANMPP1	MPO	WT	1
11	WANMPN2	WANMPP2	MPO	WT	0.979391
12	WANMPN2	WANMPP3	MPO	WT	0.986885
13	WANMPN2	WANMPP4	MPO	WT	0.807026
14	WANMPN3	WANMPP1	MPO	WT	1
15	WANMPN3	WANMPP2	MPO	WT	0.979391
16	WANMPN3	WANMPP3	MPO	WT	0.986885
17	WANMPN3	WANMPP4	MPO	WT	0.807026
18	WANMPN4	WANMPP1	MPO	WT	1
19	WANMPN4	WANMPP2	MPO	WT	0.979391
20	WANMPN4	WANMPP3	MPO	WT	0.986885
21	WANMPN4	WANMPP4	MPO	WT	0.807026
0	WANMPP2	WANMPP1	WT	WT	0.622014
1	WANMPP3	WANMPP1	WT	WT	0.417799
2	WANMPP3	WANMPP2	WT	WT	0.227166
3	WANMPP4	WANMPP1	WT	WT	0.874941
4	WANMPP4	WANMPP2	WT	WT	0.427635
5	WANMPP4	WANMPP3	WT	WT	0.511007
6	WANMPP1	WANMPN1	WT	MPO	1
7	WANMPP1	WANMPN2	WT	MPO	1
8	WANMPP1	WANMPN3	WT	MPO	1
9	WANMPP1	WANMPN4	WT	MPO	1
10	WANMPP2	WANMPN1	WT	MPO	0.979391
11	WANMPP2	WANMPN2	WT	MPO	0.979391
12	WANMPP2	WANMPN3	WT	MPO	0.979391
13	WANMPP2	WANMPN4	WT	MPO	0.979391
14	WANMPP3	WANMPN1	WT	MPO	0.986885
15	WANMPP3	WANMPN2	WT	MPO	0.986885
16	WANMPP3	WANMPN3	WT	MPO	0.986885
17	WANMPP3	WANMPN4	WT	MPO	0.986885
18	WANMPP4	WANMPN1	WT	MPO	0.807026
19	WANMPP4	WANMPN2	WT	MPO	0.807026
20	WANMPP4	WANMPN3	WT	MPO	0.807026
21	WANMPP4	WANMPN4	WT	MPO	0.807026

## Sheet: β_jaccard
	SubjectID1	SubjectID2	Group1	Group2	Distance		jaccard permanova-pairwise
0	WANMPN2	WANMPN1	MPO	MPO	0.529412		Group 1	Group 2	Sample size	Permutations	pseudo-F	p-value	q-value
1	WANMPN3	WANMPN1	MPO	MPO	0.428571		MPO	WT	8	999	7.14419	0.044	0.044
2	WANMPN3	WANMPN2	MPO	MPO	0.5
3	WANMPN4	WANMPN1	MPO	MPO	0.454545
4	WANMPN4	WANMPN2	MPO	MPO	0.705882
5	WANMPN4	WANMPN3	MPO	MPO	0.538462
6	WANMPN1	WANMPP1	MPO	WT	1
7	WANMPN1	WANMPP2	MPO	WT	0.954545
8	WANMPN1	WANMPP3	MPO	WT	0.966667
9	WANMPN1	WANMPP4	MPO	WT	0.962963
10	WANMPN2	WANMPP1	MPO	WT	1
11	WANMPN2	WANMPP2	MPO	WT	0.962963
12	WANMPN2	WANMPP3	MPO	WT	0.971429
13	WANMPN2	WANMPP4	MPO	WT	0.96875
14	WANMPN3	WANMPP1	MPO	WT	1
15	WANMPN3	WANMPP2	MPO	WT	0.958333
16	WANMPN3	WANMPP3	MPO	WT	0.96875
17	WANMPN3	WANMPP4	MPO	WT	0.965517
18	WANMPN4	WANMPP1	MPO	WT	1
19	WANMPN4	WANMPP2	MPO	WT	0.947368
20	WANMPN4	WANMPP3	MPO	WT	0.962963
21	WANMPN4	WANMPP4	MPO	WT	0.958333
0	WANMPP2	WANMPP1	WT	WT	0.681818
1	WANMPP3	WANMPP1	WT	WT	0.52
2	WANMPP3	WANMPP2	WT	WT	0.64
3	WANMPP4	WANMPP1	WT	WT	0.740741
4	WANMPP4	WANMPP2	WT	WT	0.76
5	WANMPP4	WANMPP3	WT	WT	0.7
6	WANMPP1	WANMPN1	WT	MPO	1
7	WANMPP1	WANMPN2	WT	MPO	1
8	WANMPP1	WANMPN3	WT	MPO	1
9	WANMPP1	WANMPN4	WT	MPO	1
10	WANMPP2	WANMPN1	WT	MPO	0.954545
11	WANMPP2	WANMPN2	WT	MPO	0.962963
12	WANMPP2	WANMPN3	WT	MPO	0.958333
13	WANMPP2	WANMPN4	WT	MPO	0.947368
14	WANMPP3	WANMPN1	WT	MPO	0.966667
15	WANMPP3	WANMPN2	WT	MPO	0.971429
16	WANMPP3	WANMPN3	WT	MPO	0.96875
17	WANMPP3	WANMPN4	WT	MPO	0.962963
18	WANMPP4	WANMPN1	WT	MPO	0.962963
19	WANMPP4	WANMPN2	WT	MPO	0.96875
20	WANMPP4	WANMPN3	WT	MPO	0.965517
21	WANMPP4	WANMPN4	WT	MPO	0.958333

## Sheet: β_unweighted unifrac
	SubjectID1	SubjectID2	Group1	Group2	Distance		unweighted -unifrac permanova-pairwise
0	WANMPN2	WANMPN1	MPO	MPO	0.269541		Group 1	Group 2	Sample size	Permutations	pseudo-F	p-value	q-value
1	WANMPN3	WANMPN1	MPO	MPO	0.227657		MPO	WT	8	999	17.8339	0.029	0.029
2	WANMPN3	WANMPN2	MPO	MPO	0.157606
3	WANMPN4	WANMPN1	MPO	MPO	0.242349
4	WANMPN4	WANMPN2	MPO	MPO	0.374065
5	WANMPN4	WANMPN3	MPO	MPO	0.259311
6	WANMPN1	WANMPP1	MPO	WT	0.83374
7	WANMPN1	WANMPP2	MPO	WT	0.797741
8	WANMPN1	WANMPP3	MPO	WT	0.824406
9	WANMPN1	WANMPP4	MPO	WT	0.775836
10	WANMPN2	WANMPP1	MPO	WT	0.849056
11	WANMPN2	WANMPP2	MPO	WT	0.818799
12	WANMPN2	WANMPP3	MPO	WT	0.835849
13	WANMPN2	WANMPP4	MPO	WT	0.772347
14	WANMPN3	WANMPP1	MPO	WT	0.841212
15	WANMPN3	WANMPP2	MPO	WT	0.808085
16	WANMPN3	WANMPP3	MPO	WT	0.82007
17	WANMPN3	WANMPP4	MPO	WT	0.763793
18	WANMPN4	WANMPP1	MPO	WT	0.819689
19	WANMPN4	WANMPP2	MPO	WT	0.777921
20	WANMPN4	WANMPP3	MPO	WT	0.795543
21	WANMPN4	WANMPP4	MPO	WT	0.73124
0	WANMPP2	WANMPP1	WT	WT	0.338773
1	WANMPP3	WANMPP1	WT	WT	0.386811
2	WANMPP3	WANMPP2	WT	WT	0.339942
3	WANMPP4	WANMPP1	WT	WT	0.524409
4	WANMPP4	WANMPP2	WT	WT	0.493347
5	WANMPP4	WANMPP3	WT	WT	0.422307
6	WANMPP1	WANMPN1	WT	MPO	0.83374
7	WANMPP1	WANMPN2	WT	MPO	0.849056
8	WANMPP1	WANMPN3	WT	MPO	0.841212
9	WANMPP1	WANMPN4	WT	MPO	0.819689
10	WANMPP2	WANMPN1	WT	MPO	0.797741
11	WANMPP2	WANMPN2	WT	MPO	0.818799
12	WANMPP2	WANMPN3	WT	MPO	0.808085
13	WANMPP2	WANMPN4	WT	MPO	0.777921
14	WANMPP3	WANMPN1	WT	MPO	0.824406
15	WANMPP3	WANMPN2	WT	MPO	0.835849
16	WANMPP3	WANMPN3	WT	MPO	0.82007
17	WANMPP3	WANMPN4	WT	MPO	0.795543
18	WANMPP4	WANMPN1	WT	MPO	0.775836
19	WANMPP4	WANMPN2	WT	MPO	0.772347
20	WANMPP4	WANMPN3	WT	MPO	0.763793
21	WANMPP4	WANMPN4	WT	MPO	0.73124

## Sheet: β_weighted unifrac
	SubjectID1	SubjectID2	Group1	Group2	Distance		weighted -unifrac permanova-pairwise
0	WANMPN2	WANMPN1	MPO	MPO	0.0955116		Group 1	Group 2	Sample size	Permutations	pseudo-F	p-value	q-value
1	WANMPN3	WANMPN1	MPO	MPO	0.0636342		MPO	WT	8	999	8.4939	0.026	0.026
2	WANMPN3	WANMPN2	MPO	MPO	0.0509516
3	WANMPN4	WANMPN1	MPO	MPO	0.0289365
4	WANMPN4	WANMPN2	MPO	MPO	0.10243
5	WANMPN4	WANMPN3	MPO	MPO	0.0558755
6	WANMPN1	WANMPP1	MPO	WT	0.304167
7	WANMPN1	WANMPP2	MPO	WT	0.166694
8	WANMPN1	WANMPP3	MPO	WT	0.202784
9	WANMPN1	WANMPP4	MPO	WT	0.161336
10	WANMPN2	WANMPP1	MPO	WT	0.285835
11	WANMPN2	WANMPP2	MPO	WT	0.181001
12	WANMPN2	WANMPP3	MPO	WT	0.201931
13	WANMPN2	WANMPP4	MPO	WT	0.236701
14	WANMPN3	WANMPP1	MPO	WT	0.292598
15	WANMPN3	WANMPP2	MPO	WT	0.156082
16	WANMPN3	WANMPP3	MPO	WT	0.185605
17	WANMPN3	WANMPP4	MPO	WT	0.201337
18	WANMPN4	WANMPP1	MPO	WT	0.304757
19	WANMPN4	WANMPP2	MPO	WT	0.154789
20	WANMPN4	WANMPP3	MPO	WT	0.197765
21	WANMPN4	WANMPP4	MPO	WT	0.167252
0	WANMPP2	WANMPP1	WT	WT	0.19695
1	WANMPP3	WANMPP1	WT	WT	0.142981
2	WANMPP3	WANMPP2	WT	WT	0.0567129
3	WANMPP4	WANMPP1	WT	WT	0.270498
4	WANMPP4	WANMPP2	WT	WT	0.120913
5	WANMPP4	WANMPP3	WT	WT	0.141044
6	WANMPP1	WANMPN1	WT	MPO	0.304167
7	WANMPP1	WANMPN2	WT	MPO	0.285835
8	WANMPP1	WANMPN3	WT	MPO	0.292598
9	WANMPP1	WANMPN4	WT	MPO	0.304757
10	WANMPP2	WANMPN1	WT	MPO	0.166694
11	WANMPP2	WANMPN2	WT	MPO	0.181001
12	WANMPP2	WANMPN3	WT	MPO	0.156082
13	WANMPP2	WANMPN4	WT	MPO	0.154789
14	WANMPP3	WANMPN1	WT	MPO	0.202784
15	WANMPP3	WANMPN2	WT	MPO	0.201931
16	WANMPP3	WANMPN3	WT	MPO	0.185605
17	WANMPP3	WANMPN4	WT	MPO	0.197765
18	WANMPP4	WANMPN1	WT	MPO	0.161336
19	WANMPP4	WANMPN2	WT	MPO	0.236701
20	WANMPP4	WANMPN3	WT	MPO	0.201337
21	WANMPP4	WANMPN4	WT	MPO	0.167252
