# Supplementary material for: Myeloperoxidase gene knockout causes local inflammation and dysbiosis in the murine gut
Source: Gut Microbes Rep. 2025 Aug 28;2(1):2548210. doi: 10.1080/29933935.2025.2548210 (PMC12700598; doi:10.1080/29933935.2025.2548210)
Supplement: Supplementary Table S5.xlsx [file KGMR_A_2548210_SM4051.xlsx]

## Sheet: ko abundance
	WANMPN1	WANMPN2	WANMPN3	WANMPN4	WANMPP1	WANMPP2	WANMPP3	WANMPP4
K00001	349.807	318.666	355.697	205.432	364.927	222.886	427.795	512.865
K00002	0	0	0	0	0.0366344	0	0.0141756	0
K00003	1906.65	2765.41	1170.02	621.283	736.104	1164.93	1130.68	770.347
K00004	52.2291	70.5326	32.1073	17.8966	218.887	127.673	172.786	91.4586
K00005	879.564	1152.21	409.937	265.71	164.999	858.427	681.173	708.062
K00007	0	0	0	0	7.45e-05	0	0	0
K00008	428.596	680.974	244.385	107.84	494.401	287.449	393.532	210.18
K00009	475.519	699.884	248.482	155.623	91.3638	889.241	634.646	1017.86
K00010	41.9695	78.7844	26.3391	5.66878	310.162	183.475	244.977	136.303
K00012	839.86	1050.14	611.015	310.898	580.591	1159.52	1080.7	1233.08
K00013	792.295	1219.39	615.326	272.589	692.067	426.926	527.306	243.719
K00014	1517.96	2287.85	1077.09	522.788	845.338	524.547	637.848	227.966
K00015	29.9266	27.2722	18.621	13.3007	1.68932	0.625852	1.1822	10.6406
K00016	3049.21	3119.44	2107.78	1413.34	672.395	8168.97	5949.61	6640.42
K00018	601.303	857.834	336.374	160.699	106.21	74.0333	95.9734	174.494
K00019	12.3803	12.6096	0	0	212.451	118.57	171.18	0
K00020	692.249	1033.15	383.79	220.975	111.685	90.9502	117.398	231.632
K00021	0	0.00344952	0	0	0.0233156	0	0.0271495	0
K00022	0	0	0	0	0.00612151	0	0	0
K00023	0	8.16267	0	0	48.7299	37.4724	46.4338	93.6529
K00024	0	0.0212932	0	0	282.456	149.648	213.193	0
K00027	850.251	1407.37	668.304	290.502	957.051	2888.54	2385.19	2102.14
K00028	0	0	0	0	1.36e-12	0	0	0
K00029	0	0	0	0	17.2217	3.09415	5.13325	4.53025
K00030	116.355	266.539	167.898	51.8019	175.519	111.763	125.443	6.94117
K00031	633.561	934.917	439.62	196.663	498.012	300.771	390.77	189.143
K00032	0	0	0	0	5.8e-12	0	0	0
K00033	714.492	725.277	566.686	399.774	457.56	2287.14	1725.15	2004.79
K00034	29.9266	27.2746	18.621	13.3007	1.05814	0	0.822057	10.6406
K00036	650.9	559.693	467.693	360.763	274.429	1746.38	1334.05	1559.77
K00038	1.09652	2.60345	0.790445	0.507895	51.5025	29.2184	41.4311	1.06e-05
K00040	140.588	263.935	166.105	62.9486	184.46	118.029	131.775	36.1371
K00041	137.939	259.534	161.271	62.9486	210.114	132.995	149.407	67.529
K00042	590.965	839.153	336.793	168.116	60.8587	39.3065	46.5686	80.9522
K00045	0	0	0	0	0.00598443	0	0.021292	0
K00046	359.593	573.206	373.642	175.732	539.45	346.77	407.35	317.248
K00048	104.65	247.885	162.501	45.7967	225.241	127.936	207.156	123.46
K00049	0	0	0	0	1.07e-05	0	0	0
K00050	79.8248	107.031	80.5854	29.2244	96.0377	85.3973	106.775	232.598
K00051	0	0.00862068	0	0	9.42e-05	0	0	0
K00052	766.761	1216.79	603.426	260.974	682.173	420.66	519.944	219.808
K00053	758.772	1204.81	599.987	257.622	682.19	420.66	522.161	220.04
K00054	651.76	553.477	468.313	361.161	219.087	1715.85	1287.2	1559.77
K00055	18.876	28.0325	4.6826	3.00877	44.4105	2042.17	1354.57	1785.38
K00057	1432.84	1813	1099.48	625.975	746.505	2047.24	1687.53	1779.76
K00058	1170.29	1893.72	945.928	405.078	1412.4	867.863	1085.25	765.906
K00059	2187.73	2857.32	1636.09	834.49	3029.73	3353.32	3570.28	2172.52
K00060	40.1732	68.9957	21.5018	2.623	1.54519	0	1.53686	0
K00064	0	0	0	0	0.0409264	0	0.041876	0
K00065	140.911	200.566	134.069	47.6294	330.125	193.803	260.848	194.512
K00066	0	0	0	0	422.471	237.14	336.269	0
K00067	1312.8	1975.47	1152.98	543.282	1018.76	2846.88	2376.74	1637.75
K00068	72.3545	169.73	70.9073	28.5471	0.688525	0	0.0496857	0
K00069	0	0	0	0	1.24e-07	0	0	0
K00073	9.74973	23.4285	11.6099	0	0.0381777	0	0.000893002	1.09e-05
K00074	771.239	1150.98	561.001	280.025	757.85	1199.03	1109.08	675.343
K00075	1577.84	2120.11	1288.33	713.855	1094.58	2269.75	1934.44	1806.82
K00076	144.611	351.326	213.209	75.2334	354.766	221.28	248.384	16.42
K00077	375.882	868.42	484.665	163.253	587.55	3302.34	2554.96	2084.9
K00078	0	0	0	0	5.86e-06	0	0	0
K00081	0	0	0	0	3.1e-05	0	0.000148871	0
K00082	0	0	0	0	209.211	118.57	168.986	0
K00086	29.9266	27.2801	18.621	13.3007	27.5116	755.17	555.38	481.039
K00087	507	674.247	247.921	154	45.272	26.6236	33.2537	56.5171
K00088	1423.92	1794.41	1077.43	624.624	1164.4	2285.61	2021.56	1779.74
K00090	0	0	0	0	0.332414	0	0.036913	0
K00091	11.3666	15.7272	12.9542	1.98253	35.8294	20.3488	28.1399	35.4307
K00093	0	0	0	0	5.62e-05	0	0	0
K00094	0	0.0227062	0	0	0.00985567	0	0	0
K00096	3.71262	12.747	7.10568	1.71964	56.8894	36.2103	43.7285	76.5603
K00097	126.545	196.267	115.966	30.7504	140.111	76.9517	97.878	186.82
K00098	29.9266	27.2665	18.621	13.3007	0.0087562	0	1.78584	11.2473
K00099	803.86	1264.41	628.814	277.685	684.675	421.97	525.18	230.631
K00100	1285.15	1398.33	890.831	553.225	333.709	191.902	310.582	364.648
K00101	0	0	0	0	209.01	118.57	168.171	0
K00102	9.74973	10.0043	0	0	18.4595	11.658	17.2699	28.0717
K00103	0	0	0	0	208.99	118.57	168.131	0
K00104	139.22	267.895	174.353	60.3437	911.5	552.212	736.234	358.171
K00105	0	0	0	0	1.38892	0	0	0
K00106	0	0	0	0	0.00678623	0	0.0325915	0
K00108	0	0	0	0	260.526	147.788	209.7	0.0401873
K00109	0	0	0	0	0.00612151	0	0	0
K00111	670.083	1055.96	529.097	235.279	1021.01	615.561	839.599	451.105
K00112	0	0	0	0	44.1919	37.4773	49.7492	95.3685
K00113	0	0	0	0	44.2212	37.4773	49.6015	94.8509
K00114	0	0	0	0	0.0349995	0	0	0
K00116	0	0.0040518	0	0	0.31707	0	0.0780901	0
K00117	0	0	0	0	0.0154466	0	0.0738259	0
K00118	0	0	0	0	0.00193821	0	0.00930843	0
K00121	0	0.0040518	0	0	367.11	207.922	295.871	0
K00122	0	0.129442	0	0	0.0100679	0	0	0
K00123	105.317	218.333	219.62	7.32608	203.3	153.629	206.791	390.176
K00124	0	3.58e-07	3.08e-07	0	95.3382	78.6747	98.7347	194.935
K00125	0	0	0	0	0.0937816	0	0	0
K00127	0	0.00759026	0	0	9.65634	4.95405	3.53477	1.21339
K00128	871.683	1434.67	672.847	322.982	1227.83	734.247	943.699	62.382
K00129	0	0	0	0	0.00436772	0	0.0204514	0
K00130	0	0.0040518	0	0	1148.58	651.287	925.125	0.632263
K00131	5.8537	14.4321	4.21974	2.71137	0.45901	0	2.15073	1.06205
K00132	9.74973	9.93036	0	0	52.2896	29.2184	41.4311	0
K00133	926.045	1506.84	733.312	341.828	746.096	2035.14	1676.56	1666.83
K00134	1490.88	1939.62	1128.21	655.063	830.703	2102.2	1760.72	1923.3
K00135	589.615	362.088	420.562	331.815	1373.31	1675.56	1661.68	1223.04
K00137	0	0	0	0	51.5586	29.2184	41.5049	0
K00138	0	0	0	0	0.186359	0	0.264818	0
K00140	15.4127	23.3868	4.08222	2.623	351.715	231.203	310.195	271.097
K00141	0	0	0	0	3.17e-05	0	0.000152351	0
K00145	786.391	1221.48	616.264	270.097	682.393	420.66	522.021	231.39
K00146	0	0	0	0	0.464979	0	1.18748	0
K00147	814.257	1291.48	620.525	278.346	726.031	1175.83	1138.98	747.638
K00148	0	0	0	0	0.0590743	0	0.000520666	0
K00150	0	0	0	0	3.09674	0	0.799252	0
K00151	0	0	0	0	209.056	118.57	168.167	0
K00153	0	0	0	0	208.99	118.57	168.13	0
K00154	0	0	0	0	0.00768604	0.625852	0.036913	0
K00156	0	0	0	0	209.297	118.57	169.916	0.606696
K00158	556.44	327.11	399.6	317.01	18.4762	871.33	543.11	1021.32
K00161	113.701	260.042	78.8485	46.9306	418.362	963.092	915.464	538.832
K00162	113.701	260.05	78.8485	46.9306	418.112	963.092	915.114	538.832
K00163	0	0	0	0	209.042	118.57	168.241	0
K00164	0	0.0040518	0	0	0.186531	1.86	0.036913	0
K00166	0	0.0040518	0	0	1.61954	0	0.353492	0
K00167	0	0.0040518	0	0	0.959911	0	0.353492	0
K00169	33.4559	67.487	25.2705	5.24601	45.717	13.518	15.1126	24.4822
K00170	22.13	40.5654	17.1061	0	45.4685	13.518	15.1126	24.4822
K00171	22.4984	41.1177	17.7048	0	37.3673	11.658	15.1126	24.4822
K00172	27.7929	54.0427	21.1883	2.623	45.3562	13.518	15.1126	24.4822
K00174	146.211	326.91	112.041	64.04	492.13	275.927	398.715	100.559
K00175	93.1199	200.856	73.7688	39.4488	492.145	275.927	398.715	100.559
K00176	16.4048	21.5611	18.9508	4.08944	68.504	38.7873	56.0634	98.9939
K00177	25.7789	47.181	45.3704	3.79376	69.6008	38.7873	56.7615	99.2361
K00179	93.4435	163.7	112.918	9.00928	77.2734	46.06	68.9537	127.168
K00180	103.643	189.827	139.693	9.00928	70.3256	46.06	66.3152	125.437
K00183	0	0	0	0	0.0768914	0	0	0
K00184	0	0	0	0	65.3036	58.9709	73.1636	143.065
K00185	0	0	0	0	73.6029	54.6427	73.1636	143.065
K00186	0	0	0	0	7.3851	0	0	0
K00187	0	0	0	0	9.95462	0	0	0
K00188	0	0	0	0	0.0032402	0	0	0
K00189	0	0	0	0	2.62414	0	0	0
K00192	0	0	0	0	0.0011995	0	0	0
K00193	0	0	0	0	0.0011995	0	0	0
K00194	22.45	45.15	44.77	2.31	1.38268	0	0.513651	0
K00195	0	0	0	0	0.0011995	0	0	0
K00196	1051.6	1359	520.267	317.009	100.201	64.101	80.0279	157.741
K00197	22.45	45.15	44.77	2.31	1.38977	0	0.513651	0
K00198	51.2694	105.196	104.859	6.33596	4.32446	0	1.34809	1.65977
K00205	0	0	0	0	0.0054263	0	0	0
K00207	0	0	0	0	0	0	1.74854	0.606563
K00208	0	0.0040518	0	0	300.931	924.83	809.705	611.694
K00209	22.0363	30.2993	14.3984	9.92444	0.390186	0	1.18332	5.35943
K00210	0	0	0	0	9.86526	0	0	0
K00214	0	0	0	0	0.157429	0	0.756067	0
K00215	896.387	1484.87	706.65	317.869	925.159	2575.02	2095.97	2209.54
K00216	0	0	0	0	0.0183951	0	0.0385685	0
K00217	0	0	0	0	6.03e-05	0	0	0
K00218	0	0	0	0	0.156662	0	0.752014	0
K00219	5.66293	13.4875	4.08222	2.623	209.495	118.57	169.923	0.606696
K00220	0	0	0	0	0.08585	0	0	0
K00221	0	0	0	0	0.00127543	0	0	0
K00226	637.35	519.218	457.925	354.487	46.0729	871.33	606.617	1089.34
K00228	0	0	0	0	0.213535	0	0.928334	0
K00230	3.24789	7.89016	2.35169	1.50439	23.6935	16.8256	19.0635	31.4283
K00231	0	0.0040518	0	0	317.714	185.266	258.104	93.6655
K00239	76.3661	120.075	88.9236	13.3007	464.208	248.803	355.543	36.8741
K00240	44.0363	59.2862	51.7492	13.3007	460.329	248.803	355.896	38.1972
K00241	0	0.00405181	0	0	229.664	118.575	172.082	1.75135
K00242	0	0.0142674	0	0	219.725	118.57	168.167	0
K00243	1269.04	1394.86	852.572	534.482	63.4453	1626.5	1161.81	1575.76
K00244	1290.6	1007.23	986.062	712.457	276.5	1793.85	1358.4	1835.15
K00245	0	0	0	0	60.1022	47.92	60.0988	118.258
K00246	0	0	0	0	53.3577	47.92	60.0988	118.258
K00247	0	0	0	0	0.00768604	0	0.036913	0
K00248	729.389	1142.57	548.802	254.96	734.76	449.343	551.85	257.606
K00249	0	0.0040518	0	0	1782.26	1008.69	1431.68	0
K00252	0	0	0	0	211.734	118.57	168.13	0
K00253	0	0	0	0	2.62074	0	1.29e-06	0
K00254	0	0	0	0	216.887	120.43	170.324	0
K00255	0	0	0	0	5.34e-16	0	0	0
K00257	0	0.0040518	0	0	793.826	447.534	635.893	5.19229
K00259	170.311	321.87	119.553	72.0298	239.163	133.419	192.702	59.7585
K00260	88.2118	209.091	69.3463	40.3554	3.04412	0	0.739567	0.256553
K00261	2.91986	21.6213	15.0684	1.35245	210.831	118.57	173.382	0.256553
K00262	796.457	1290.79	652.811	263.585	754.66	455.595	629.914	299.668
K00263	0	0.0614264	0	0	2.54962	0	0.367901	0
K00264	0	0	0	0	0.000165732	0	0	0
K00265	0	0.55147	0	0	261.793	157.907	220.466	95.9424
K00266	2048.24	3099.74	1440.24	688.445	1133.57	718.615	861.092	421.404
K00270	0	0.0040518	0	0	0.105283	0	0	0
K00271	0	0	0	0	209.064	118.57	168.483	0
K00273	0	0	0	0	0.0453514	0	0.00483218	0
K00274	0	0	0	0	0.897225	0	1.13827	0
K00275	0	0.00990812	0	0	209.095	118.57	168.488	0
K00276	0	0	0	0	0.0524148	0	0.200524	0
K00278	811.154	1176.56	545.56	266.252	479.524	291.358	376.209	185.709
K00279	0	0	0	0	0.00169062	0	0.00811937	0
K00281	0	0	0	0	209.212	118.57	169.194	0
K00282	41.0029	91.372	25.4128	8.3251	69.4938	52.443	70.7776	127.36
K00283	41.3162	92.1148	25.6387	8.47024	79.5021	61.0256	81.8593	148.81
K00284	768.769	1149.08	534.356	238.641	185.356	116.66	133.349	15.2818
K00285	0	0	0	0	260.641	147.788	209.604	0
K00286	917.039	1468.94	696.644	323.135	787.698	1663.41	1472.37	1340.23
K00287	1426.07	1799.89	1080.17	626.223	412.727	1850.95	1413.54	1592.19
K00288	0	0	0	0	3.16e-05	0	0	0
K00289	0	0	0	0	1.23e-18	0	0	0
K00290	81.1988	157.307	107.953	26.0024	115.046	78.95	100.145	203.328
K00294	29.9266	40.897	30.2309	13.3007	286.078	156.527	221.048	28.9924
K00297	655.227	900.051	385.729	197.696	530.418	314.769	436.814	211.194
K00298	0	26.999	23.2197	0	0.00596859	0	0.000179811	0
K00299	11.4859	27.3082	8.27981	5.32014	367.809	207.922	297.758	0.0660942
K00301	0	0	0	0	0.395013	0	1.16848	0
K00302	0	0.203336	0	0	41.8161	26.6236	31.5344	55.9104
K00303	0.36843	20.1153	18.9146	0	36.9043	23.316	29.8395	50.527
K00304	0	0	0	0	0.00361728	0	0.0173723	0
K00305	0	0	0	0	0.0041873	0	0.0201099	0
K00306	0	0	0	0	9.86e-08	0	4.73e-07	0
K00311	0	0	0	0	0.554277	0	2.63919	0
K00313	2.97123	7.05524	2.14186	1.37624	12.1536	0	0.513651	0
K00315	0	0	0	0	0.000570017	0	0.00273756	0
K00316	0	0	0	0	0.0314142	0	0.0738259	0
K00318	0	0.0040518	0	0	429.231	237.14	336.614	0
K00322	0	0	0	0	0.00776058	0	0.036913	0
K00323	0	0	0	0	4.5e-09	0	0	0
K00324	0	0	0	0	525.273	329.26	451.159	230.552
K00325	0	0	0	0	253.166	156.047	215.087	93.8257
K00330	0	0.0040518	0	0	230.069	118.57	172.54	1.39876
K00331	0	0.133494	0	0	239.728	127.153	180.876	22.849
K00332	0	0.133494	0	0	236.571	127.153	182.652	22.849
K00333	0	0.133494	0	0	237.772	127.153	182.557	22.849
K00334	77.9511	152.68	100.328	24.6898	239.799	130.228	184.8	29.8416
K00335	44.1078	72.452	53.4928	14.0948	237.042	130.228	186.473	29.8416
K00336	161.211	234.127	149.441	50.2281	286.738	152.77	212.621	101.07
K00337	405.368	519.836	186.293	123.13	284.537	164.63	232.602	119.657
K00338	0.905974	1.36318	1.47225	0	242.623	127.153	182.907	22.849
K00339	0	0.0040518	0	0	239.86	127.153	182.89	22.849
K00340	0	0.0040518	0	0	239.481	127.153	180.893	22.849
K00341	0	0.0040518	0	0	229.602	118.57	169.372	0.336712
K00342	0	0.137237	0	0	229.353	118.57	172.034	1.39876
K00343	0	0.0040518	0	0	229.555	118.57	170.11	1.39876
K00344	0	0.0081036	0	0	679.451	384.928	548.986	1.92975
K00346	0	0.00862068	0	0	0.00778023	0	0.036913	0
K00347	2.92396	7.01627	2.10779	1.35435	18.1298	11.658	13.8323	24.4822
K00348	2.92396	7.14182	2.10779	1.35435	0.0607473	0	0.036913	0
K00349	2.92396	7.01627	2.10779	1.35435	0.061381	0	0.036913	0
K00350	2.92396	7.01627	2.10779	1.35435	0.0594474	0	0.036913	0
K00351	2.92396	7.00765	2.10779	1.35435	0.0595814	0	0.036913	0
K00354	15.8431	37.6904	11.4208	7.33836	44.2781	11.658	75.7954	92.4822
K00355	14.401	48.4739	25.0757	6.36128	0.593792	0	1.22769	0
K00356	75.0564	178.214	54.1057	34.7653	2.43019	0	2.96851	0.87581
K00360	0.129775	0.194686	0.21089	0	2.33e-09	0	0	0
K00362	0.129775	0.34973	0.21089	0	0.686637	0	1.06808	0
K00363	0	0.0081036	0	0	0.210572	0	0.703145	0
K00364	570.85	361.411	409.988	323.684	61.7587	1628.36	1160.53	1559.71
K00365	0	0	0	0	0.00426974	0	0	0
K00366	676.824	937.772	393.8	229.903	204.346	121.557	140.992	39.5442
K00367	0	0	0	0	4.68103	0	0.822364	0
K00368	0	0	0	0	209.779	118.57	168.13	0
K00370	0	0	0	0	220.461	877.401	727.273	560.038
K00371	0	0	0	0	220.461	877.401	727.273	559.991
K00372	1140.98	1470.29	548.978	345.57	212.345	118.57	168.13	5.35943
K00373	0	0	0	0	237.456	1616.33	1268.05	1017.79
K00374	0	0	0	0	273.141	923.461	786.188	678.248
K00375	256.54	583.233	378.043	107.818	658.298	414.55	510.853	203.587
K00376	0	0.00990812	0	0	3.9565	0	0	0
K00380	0	0	0	0	0.152844	0	0.473231	0
K00381	2.47303	5.87442	1.78273	1.14548	0.0196071	0	0.036913	0
K00382	189.407	385.118	156.534	67.9398	809.316	1202.98	1251.67	699.913
K00383	640.483	524.967	474.11	351.776	27.4492	1197.5	835.935	1042.59
K00384	2876.15	3594.64	2054.62	1267.87	1504.17	4828.87	3999.09	4090.4
K00385	1461.46	1901.16	713.794	442.222	1.14129	0	0	5.35943
K00387	0	0	0	0	5.78e-09	0	0	0
K00389	0	0.000899125	0	0	209.546	118.57	169.788	0
K00390	3.09e-05	31.5265	28.726	0	220.67	144.328	192.288	35.7225
K00392	2.47303	5.89961	1.78273	1.14548	209.554	118.57	169.366	0
K00394	18.473	52.8032	50.4887	1.14548	117.326	96.4266	124.179	240.658
K00395	18.473	52.8066	50.4887	1.14548	117.284	96.4266	129.426	242.478
K00399	0	0	0	0	0.00142515	0	0	0
K00404	0	0	0	0	5.05889	0	1.71998	0
K00405	0	0	0	0	5.02766	0	1.4999	0
K00406	0	0	0	0	4.07593	0	0	0
K00407	0	0	0	0	4.02669	0	0	0
K00411	0	0	0	0	4.08543	0	0	0
K00412	0	0	0	0	6.88279	0.00496975	2.22885	1.49479
K00413	0	0	0	0	4.07277	0	0	0
K00420	0	0	0	0	4.71e-75	0	0	0
K00422	0	0	0	0	0.00102042	0	0.00490065	0
K00425	631.496	505.466	453.706	351.775	549.944	1911.56	1558.5	1678.14
K00426	631.496	505.469	453.706	351.775	549.985	1911.56	1558.68	1678.14
K00427	53.3661	126.706	38.4699	24.7186	0.0113067	0	0	0
K00428	0	0	0	0	66.3293	39.9456	50.2838	94.5544
K00432	72.0778	149.723	118.333	12.1634	53.1989	32.89	40.7533	69.07
K00433	543.302	685.604	255.061	169.837	45.5408	29.0961	34.5548	71.7433
K00435	0	0	0	0	0.0869648	0	0.224329	0.10311
K00436	0	0	0	0	0.286778	0	1.216	0
K00437	0	0	0	0	52.91	46.06	60.0619	118.258
K00441	0.741704	1.14174	1.17525	0.0153942	10.9155	4.89692	8.76282	2.98125
K00442	0	0	0	0	0	0	0.249856	0.87581
K00446	0	0	0	0	0.188963	0	0	0
K00448	0	0	0	0	0.00818394	0	0.0389462	0
K00449	0	0	0	0	0.00943449	0	0.0449521	0
K00450	0.928156	2.22958	0.669077	0.429911	157.519	89.3516	126.736	0
K00451	0	0	0	0	0.486881	0	1.52325	0
K00452	0	0	0	0	0.247455	0	1.14641	0
K00453	0	0.0040518	0	0	209.43	118.57	169.846	0
K00455	0	0	0	0	0.0662819	0	0	0
K00456	0	0	0	0	0.00928766	0	0	0
K00457	0	0	0	0	0.561553	0	2.1803	0
K00459	5.44426	12.9918	3.92459	2.52172	374.382	213.093	285.484	134.549
K00461	0	0	0	0	0.0132932	0	0.0638419	0
K00463	0	0	0	0	0.00105078	0	0.00504645	0
K00464	0	0	0	0	0.171155	0	0.821987	0
K00466	0	0	0	0	0.00512493	0	0.00429093	0
K00467	0	0	0	0	0.0336682	0	0	0
K00469	0	0	0	0	9.9e-05	0	0.000475688	0
K00471	0	0	0	0	0.00313893	0	0.0076262	0
K00472	0	0	0	0	0.0763336	0	0.35355	0
K00473	0	0	0	0	8.13e-06	0	0	0
K00474	0	0	0	0	0.000146935	0	0.000705672	0
K00476	0	0.00116647	0	0	0.00775546	0	0.0369636	0
K00477	0	0	0	0	0.123119	0	0.0703345	0
K00479	0	0	0	0	0.0666855	0	0.319616	0
K00480	0	0	0	0	0.0169532	0	0.042984	0
K00481	0	0	0	0	0.0639862	0	0.0372467	0
K00483	0	0.0040518	0	0	445.433	251.271	353.02	29.6745
K00484	0	0	0	0	0.00768604	0	0.036913	0
K00485	0	0	0	0	0.0424297	0	0.203773	0
K00486	0	0	0	0	0.254436	0	1.22195	0
K00491	0	0.0040518	0	0	0.115343	0	0.0344787	0
K00493	0	0	0	0	0.046505	0	0.223315	0
K00496	0	0	0	0	209.001	118.57	168.183	0
K00499	0	0	0	0	0.26848	0	1.16379	0
K00500	0	0	0	0	0.0496523	0	0.0475758	0
K00504	0	0	0	0	4.53e-06	0	0	0
K00505	0	0	0	0	0.0193899	0	0.0925944	0
K00507	0	0	0	0	419.722	237.14	344.628	0
K00508	0	0	0	0	0.055248	0	0.265334	0
K00510	510.317	652.134	234.425	155.188	209.226	118.57	169.26	0
K00511	0	0	0	0	0.0017256	0	0.00828734	0
K00514	0	0	0	0	0.114116	0	0.548051	0
K00517	4.99578	11.8725	3.60129	2.31399	0.810092	0	1.10399	0.0330471
K00518	0	0.00990812	0	0	0.0308155	0	0.0926048	0
K00520	29.127	71.0808	40.4183	8.76691	157.727	89.3516	126.699	0
K00522	0	0	0	0	1.41e-74	0	0	0
K00523	0	0	0	0	2.45369	1.86	0.0143967	0
K00524	0	0	0	0	0.0617444	0	0.296534	0
K00525	655.783	1007.12	349.539	221.82	587.037	2216.51	1843.07	1570.08
K00526	1192.77	1294.61	716.186	521.87	289.352	1751.83	1338.97	1563.05
K00527	2710.56	3517.05	1773.78	1028.73	593.6	3115.46	2348.72	2760.16
K00528	750.731	1190.16	564.88	261.725	503.756	327.879	379.48	273.029
K00529	0	0	0	0	209.089	118.57	168.421	0
K00531	0	0	0	0	0.043633	0	0.01148	0.0401873
K00532	11.4727	28.6068	7.11462	4.89742	0.443572	0	0	0
K00533	110.528	164.942	116.774	40.5449	94.7873	72.2273	90.0716	192.807
K00534	0	0	0	0	43.594	38.1032	51.1516	97.0961
K00537	1315.87	1506.94	885.196	545.359	76.4571	890.128	630.786	1126.61
K00542	0	0	0	0	6.79e-05	0	0.000325975	0
K00543	0	0	0	0	0.00768604	0	0.036913	0
K00544	0	0	0	0	0.00337893	0	0.00547512	0
K00547	203.978	485.304	217.03	98.4205	248.449	1729.83	1284.58	1435.43
K00548	895.935	1312.65	644.374	286.484	571.819	344.379	443.643	291.807
K00549	245.299	613.568	207.764	112.889	175.131	109.442	153.506	129.262
K00553	0	0	0	0	0.000384935	0	0.00184869	0
K00554	1403.17	1788.96	1065.87	615.145	773.135	2489.13	1966.53	2231.62
K00555	0	0	0	0	0.0201887	0	0.0969583	0
K00556	0	0.00166024	0	0	56.3517	46.06	61.1261	118.5
K00557	131.25	318.112	147.765	70.3497	208.771	111.763	186.319	74.9412
K00558	786.484	1659.03	917.543	316.269	1354.68	846.262	1047.65	384.72
K00559	0	0	0	0	0.00383915	0	0.0175186	0
K00560	1352.15	1681.92	1014.97	598.616	421.517	2279.95	1681.53	2014.17
K00561	7.96342	22.9814	9.74097	3.69242	209.095	118.57	168.201	0.0249297
K00562	0	0	0	0	0.000681672	0	0.0032738	0
K00563	225.545	559.918	275.594	122.972	433.061	1003.07	898.852	610.886
K00564	748.739	808.253	651.228	424.582	393.156	1092.61	853.764	1094.64
K00566	1476.45	1874.53	1118.48	648.494	777.054	2063.44	1703.39	1821.83
K00567	1676.54	1901.93	1217.82	796.346	993.551	1376.87	1395.08	1121.67
K00568	0.0728002	8.27337	0.118304	0	43.1103	37.4724	46.2852	93.6529
K00569	0	0	0	0	0.0214759	0	0.0851364	0
K00570	0	0	0	0	0.0037095	0	0	0
K00571	782.71	877.237	647.941	391.793	181.563	2428.6	1836.67	2209.15
K00573	0	0.0174984	0	0	277.295	164.63	230.642	118.5
K00574	1093.37	1034.4	662.831	484.311	108.621	1663.98	1213.8	1664.78
K00575	66.7684	120.641	98.9551	2.22385	136.297	80.26	107.691	188.286
K00577	0	0	0	0	0.00453251	0	0	0
K00584	0	0	0	0	0.464855	0	0	0
K00587	0	0	0	0	0.00612152	0	0	0
K00588	5.89109	14.0032	4.2467	2.72869	209.418	118.57	169.482	0
K00590	0	13.5492	17.2847	2.36385	20.4035	11.658	13.9648	24.7358
K00594	0	0.0040518	0	0	0.0154857	0	0	0
K00595	212.347	317.332	241.628	59.9021	377.458	227.839	316.159	168.605
K00596	0	0	0	0	0.000814214	0	0.00391034	0
K00598	3.99896	2.6305	1.72707	1.43568	243.141	138.433	196.722	35.0162
K00600	1362.36	1637.03	1025.88	601.498	749.35	2050.94	1688.38	1784.79
K00601	0	0	0	0	8.41e-05	0	0	0
K00602	863.286	1445.32	673.932	305.529	779.041	1221.89	1199.1	877.056
K00603	33.1691	85.1629	32.2698	8.80903	13.4395	9.3626	8.92535	15.7557
K00604	1441.72	1830.23	1106.13	625.545	956.024	2167.04	1857.35	1781.79
K00605	15.2205	51.0314	23.9356	7.04996	497.494	298.166	420.653	150.293
K00606	524.583	705.214	274.621	156.773	283.59	166.49	233.475	118.258
K00609	1414.22	1763.32	1070.23	620.23	760.913	2903.3	2217.72	2656.36
K00610	634.124	893.844	417.704	177.078	28.1289	17.9244	21.2475	53.6417
K00611	774.614	1247.53	637.678	262.715	741.929	1202.45	1106.02	744.525
K00612	5.80031	35.0967	32.6354	0	0.293354	0	1.97443	0.256553
K00613	0	0	0	0	0.0100887	0	0.0355035	0
K00615	3533.16	5405.1	2643.45	1277.56	2310.36	1448.85	1702.25	879.062
K00616	1254.51	1771.28	740.441	394.399	271.66	146.219	202.873	103.818
K00619	0	0	0	0	324.059	202.107	279.416	212.786
K00620	742.681	1174.97	577.227	256.202	682.117	420.66	520.237	220.162
K00621	0	0	0	0	4.07e-06	0	0	0
K00624	1.65868	1.06722	0.712334	0.59404	0.00168394	0	0.000466514	0
K00625	1400.94	1742.55	1066.77	613.367	468.874	1883.22	1453.96	1663.86
K00626	1390.62	1688.43	1015.57	617.186	2623.55	3539.92	3394.08	2125.42
K00627	197.803	377.396	151.041	73.532	263.487	873.74	789.515	560.382
K00631	0	0	0	0	0.00776058	0	0.036913	0
K00632	0	0.0040518	0	0	686.576	387.401	548.96	5.19229
K00633	82.1076	158.031	112.88	22.3609	97.2283	57.718	136.566	227.042
K00634	565.39	731.68	289.515	171.707	2.07803	0	2.86594	7.54573
K00635	0	0	0	0	1.78e-16	0	0	0
K00638	40.7729	51.8949	29.8116	13.8086	0.088439	0	0.342011	11.71
K00639	30.6456	51.7886	17.3577	3.51272	2.68779	0	5.06949	0.0801329
K00640	1524.22	2567.88	1201.22	570.153	996.053	635.133	730.477	249.108
K00641	0	0	0	0	219.053	118.57	170.765	0
K00643	0	0	0	0	0.00843531	0	0.036913	0
K00645	675.326	948.23	410.448	206.105	357.101	955.86	830.98	684.781
K00646	0	0	0	0	0.00971215	0	0.0193197	0
K00647	0	0	0	0	0.084888	0	1.51616	0.513105
K00648	649.74	929.452	384.783	197.055	787.067	1192.68	1227.78	817.814
K00650	0	0	0	0	2.13e-06	0	1.02e-05	0
K00651	783.361	1261.6	571.494	258.255	334.938	950.78	849.27	750.645
K00652	10.034	16.7033	6.02592	4.21244	222.076	118.57	176.041	2.42849
K00655	2528.96	3041.31	1484.56	914.827	839.61	2079.16	1794.26	1814.72
K00656	2039.27	3262.32	1610.92	762.608	1378.31	888.553	1093.99	740.877
K00657	1029.4	1008.12	648.754	461.618	9.31971	442.33	277.963	583.825
K00658	0	7.95149	7.16348	0	212.563	120.43	168.175	0.0249297
K00659	0	0	0	0	0.00176931	0	0	0
K00660	0	0	0	0	1.4e-07	0	0	0
K00661	891.264	969.513	715.955	448.494	214.516	2759.17	2140.45	2278.82
K00662	541.099	556.832	355.698	241.146	17.7618	864.665	540.12	954.11
K00663	2.38732	8.29819	4.02042	1.10578	209.76	118.57	168.468	0
K00666	0	14.7052	14.7934	0	2196.07	1258.38	1775.38	174.168
K00667	0	0	0	0	0.000403313	0	0.000179033	0
K00668	0	6.75207	5.80974	0	5.3e-05	0	0	0
K00670	0	0	0	0	6.57e-09	0	0	0
K00671	0	0	0	0	8.13e-06	0	0	0
K00673	0	0	0	0	0.00776058	0	0.036913	0
K00674	679.12	1061.53	417.723	242.341	421.111	993.57	859.904	480.355
K00675	16	41	42	0	0.483242	0	0.23717	0
K00677	8.36412	19.8972	6.02942	3.87417	227.04	120.43	174.806	3.04774
K00680	625.807	1048.55	407.153	216.512	463.736	1094.08	956.882	1043.94
K00681	345.13	520.112	311.373	147.634	829.496	501.75	666.98	232.84
K00682	0	0	0	0	0.00094363	0	0.00269124	0
K00683	0	0	0	0	208.99	118.57	168.13	0
K00684	521.273	685.747	261.995	154	60.6015	46.6859	62.7454	118.5
K00685	0	0	0	0	3.98189	0.625852	0	0
K00686	0	0	0	0	51.0431	32.89	38.92	69.07
K00687	0	0	0	0	4.97e-09	0	0	0
K00688	1693.67	2806.56	1319.02	594.565	1092.45	1499.04	1365.2	1178.88
K00689	53.0913	126.054	38.2718	24.5913	0.105121	64.4261	38.7607	46.3143
K00690	416.562	540.532	208.985	123.149	51.2167	775.033	580.878	504.935
K00691	558.924	328.712	400.667	317.9	61.8196	1626.5	1160.49	1570.77
K00692	556.44	327.11	419.695	325.38	34.2306	1489.03	1094.94	1061.03
K00694	15.8907	40.2938	29.4441	1.11625	0.594853	1.86	1.48533	0.065117
K00695	0	0	0	0	0.0864505	0	0.415187	0
K00696	0	0.129442	0	0	0.326777	0	0.06544	0
K00697	0	0	0	0	210.247	118.57	170.866	0
K00700	1467.27	2265.33	1018.74	481.916	499.637	1149.65	937.059	1157.72
K00701	0	0	0	0	0.110655	0	0.320898	0
K00702	20.2964	48.6911	37.1181	3.66833	51.6313	32.89	41.4074	69.07
K00703	1375.11	2122.46	921.843	462.004	467.807	1112.17	889.831	1047.72
K00705	1128.05	2037.97	1001.06	434.479	759.34	480.347	548.916	139.09
K00712	0	0	0	0	58.5396	1527.51	1191.19	1021.4
K00720	4.57079	10.8615	3.29493	2.11714	2.66857	0	0.231234	0
K00721	139.629	242.014	151.25	23.4474	239.059	133.536	196.42	44.6964
K00728	16.0033	41.5208	15.5274	7.41257	0.00405839	0	2.4e-10	0
K00729	0	0	0	0	0.818587	0	3.8114	0
K00737	8.46668	12.7016	13.7587	0	0.000628353	0	5.34e-15	0
K00743	4.98622	7.48025	8.10284	0	5.22e-05	0	0	0
K00745	53.0913	126.054	38.2718	24.5913	1.38e-09	0	0	0
K00748	8.36412	19.8937	6.02942	3.87417	18.7405	1.86	9.84449	3.04774
K00750	0	0.129442	0	0	0.00141419	0	0	0
K00752	0.413278	8.78144	0.671596	0	0.091672	0	0.739567	0.256553
K00754	1123.49	1174.01	748.805	503.255	379.768	1867.01	1573.52	2255.78
K00756	648.829	981.826	360.626	212.722	99.7739	789.37	661.722	607.582
K00757	82.3001	186.464	121.904	11.3876	260.492	149.255	206.687	62.6004
K00758	0	0	0	0	209.994	118.57	168.167	0
K00759	1429.22	1782.12	1059.04	627.177	474.757	1866.67	1446.67	1649.13
K00760	2499.43	2787.03	1711.94	1103.33	773.313	3673.11	2780.56	3271.12
K00761	1395.05	1756.59	1061.39	617.96	721.491	2039.89	1671.99	1752.71
K00762	1498.91	1899.77	1176.43	641.877	766.67	2063.99	1700.19	1827.19
K00763	1665.14	2080.19	1187.91	699.021	705.7	2757.58	2177.48	2142.37
K00764	1254.1	2216.55	1181.03	485.519	1258.29	1513.77	1519.16	832.773
K00765	762.055	1191.37	596.479	259.143	672.554	412.077	509.192	198.469
K00766	520.04	740.263	348.356	151.248	268.689	141.391	201.268	58.1882
K00767	649.302	984.198	455.548	208.611	488.997	294.434	379.207	165.364
K00768	629.278	879.245	411.661	180.184	676.385	1139.38	1090.14	629.07
K00769	0	0	0	0	7.51213	0	3.41966	2.80556
K00771	0	0	0	0	0.00051242	0	0.00246095	0
K00772	0	0	0	0	7.88808	1.86	7.16001	0.606696
K00773	869.253	1463.54	678.906	308.535	519.798	1058.57	973.918	758.486
K00782	2.97123	7.05929	2.14186	1.37624	320.73	919.8	845.953	657.955
K00783	1527.33	1920.88	1125.21	656.416	530.266	1931.21	1515.75	1779.78
K00784	1950.51	2312.87	1222.9	755.645	74.7264	1632.77	1170.48	1626.82
K00785	0	0	0	0	2.25e-06	0	0	0
K00786	87.5492	111.302	71.1218	30.4505	1.47749	0	0.919464	21.5233
K00788	835.378	1376.22	617.505	289.925	665.625	413.298	504.339	198.89
K00789	1495.18	1892.41	1144.38	646.207	803.195	2081.85	1725.2	1860.49
K00790	2016.04	2535.48	1381.74	811.342	849.261	2837.84	2345.91	2414.58
K00791	1485.23	1844.43	1115.52	652.001	746.436	2048.47	1685.67	1801.03
K00793	668.334	931.006	444.319	210.478	315.54	204.892	272.874	202.108
K00794	628.998	879.466	419.579	205.91	342.343	645.55	553.694	653.954
K00795	59.9509	148.357	92.9713	36.714	180.794	111.377	124.113	9.47883
K00796	650.442	946.586	362.712	201.649	552.235	1065.77	984.924	644.569
K00797	87.9358	161.929	111.189	28.3124	76.4452	34.2	45.3144	85.07
K00798	20.477	49.723	23.2818	8.80717	227.651	873.74	722.152	470.33
K00799	0.873474	2.07429	0.629659	0.404583	0.729589	0	3.4874	0
K00800	824.24	1305.94	642.39	286.687	675.137	413.387	515.811	209.976
K00801	0	0.0040518	0	0	0.147495	0	0.497084	0
K00803	10.1164	10.801	0.26433	0.169843	227.26	130.228	181.926	24.4822
K00805	1123.76	1412.62	945.786	534.087	706.112	2019.6	1640.56	1703.88
K00806	1938.83	2452.23	1314.05	781.71	798.329	2081.36	1724.63	1848.83
K00808	0	0	0	0	0.274382	0	1.31774	0
K00809	0	0	0	0	0.657594	0	3.15816	0
K00812	663.192	894.714	332.597	204.774	312.303	172.206	244.393	132.631
K00813	137.449	338.992	201.989	82.1663	347.47	222.514	248.617	16.42
K00817	874.942	1408.5	721.012	311.049	1066.13	654.087	812.833	237.501
K00818	3.31737	2.14253	1.42467	1.18808	280.074	166.49	231.018	118.653
K00819	0	0.0040518	0	0	209.33	118.57	168.5	0
K00820	2251.74	2847.95	1460.82	872.146	956.528	2167.04	1852.86	1779.76
K00821	782.375	1236.43	615.035	261.341	439.796	270.725	310.184	128.953
K00822	0	0	0	0	0.0499308	0	0.239797	0
K00823	105.598	134.565	49.7634	32.2907	467.863	996.104	964.258	546.506
K00824	542.066	705.489	255.326	169.681	25.1766	14.9656	17.9305	42.0688
K00826	1390.44	2094.78	915.408	463.071	768.716	469.34	651.089	418.685
K00827	0	0	0	0	0.000190876	0	0.000916699	0
K00830	0	0.0040518	0	0	53.885	46.06	58.2314	116.846
K00831	659.96	1086.83	555.116	228.475	635.631	374.6	521.216	169.679
K00832	143.112	341.266	204.192	84.112	347.968	223.14	248.654	16.42
K00833	84.6606	109.375	67.2752	30.8139	280.11	168.424	236.72	147.479
K00835	0	0	0	0	0.0526676	0	0.252574	0
K00836	0	0.0040518	0	0	209.284	118.57	168.387	0
K00839	0	0	0	0	0.0292325	0	0	0.0529441
K00840	0	0	0	0	0.00776058	0	0.036913	0
K00841	650.583	551.206	487.56	368.987	172.639	6654.4	4709.18	5211.76
K00842	19.2212	51.5393	20.8399	6.50328	0.028086	0	0	0
K00844	0	0	0	0	0.484711	0	0	0
K00845	2564.39	3324.1	1711.53	979.08	1435.34	2882.03	2486.12	2364.38
K00846	0	0	0	0	7.24e-11	0	0	0
K00847	2215.01	2791.38	1436.32	862.715	670.499	2009.95	1625.78	1669.18
K00848	688.529	924.191	352.458	191.027	40.6604	24.626	30.7806	48.9644
K00849	1353.24	1602.39	1014.07	599.917	659.607	1992.97	1608.8	1658.73
K00850	3004.96	4035.85	2118.07	1146.13	1012.18	1468.92	1339.46	1556.56
K00851	556.44	335.278	399.6	317.01	261.323	2500.24	1823.57	1962.26
K00852	1341.43	1508.84	911.504	566.941	750.002	4471.16	3313.16	4169.76
K00853	0	16.3286	0	0	59.9418	766.828	629.184	562.81
K00854	636.694	940.712	362.424	136.34	373.107	963.807	830.79	667.455
K00855	0	0	0	0	0.384814	0	1.54041	0
K00856	0	0	0	0	283.816	178.761	247.36	148.781
K00857	1203.42	1298.45	754.173	528.794	293.361	1758.04	1347.3	1584.28
K00858	1451.67	1801.5	1093.12	636.598	747.147	2048.47	1687.56	1790.39
K00859	1416.62	1768	1060.93	624.034	684.363	1997.51	1616.96	1658.27
K00860	12.3803	12.6975	0	0	48.4375	37.4773	48.1908	95.2849
K00862	0	0	0	0	0.00765294	0	0	0
K00863	47.2779	73.821	11.2377	4.01784	26.1109	0	62.0062	67.9978
K00864	1083.56	1965.87	963.148	404.867	1126.41	2287.14	1956.92	1726
K00865	1363.4	1674.81	990.351	607.386	711.976	1599.82	1387.03	1275.97
K00867	556.44	327.119	399.6	317.01	288.003	2603.07	1862.66	2446.77
K00868	1253.93	1427.44	917.637	549.728	309.038	179.324	324.074	416.029
K00869	651.76	553.492	468.313	361.161	61.6063	1626.5	1160.49	1559.76
K00870	2.97123	7.0591	2.14186	1.37624	0.395276	0	1.89811	0
K00872	738.662	1216.99	511.848	279.388	662.26	1110.74	1061.91	611.699
K00873	2717.35	3718.5	1861.67	1073.07	1093.94	2267.89	1933.67	1806.84
K00874	498.059	912.575	529.332	216.483	801.714	919.769	855.711	597.353
K00876	1825.68	2148.01	1124.29	708.337	144.352	1675.94	1222.22	1672.3
K00878	745.399	1197.96	526.111	240.605	222.966	159.013	176.171	101.78
K00879	24.7605	41.3135	14.9211	0	18.1995	11.658	13.7954	24.4822
K00880	11.8329	27.3137	14.2053	0.404583	54.341	34.9741	41.46	73.4467
K00881	2.92396	6.9648	2.10779	1.35435	60.0417	38.2817	45.3371	80.3926
K00882	2744.48	2734	1943.09	1318.19	706.034	1304.06	1121.39	1521.1
K00883	29.9266	27.2683	18.621	13.3007	36.2527	23.316	27.5908	59.605
K00884	0	0	0	0	0.0182309	0	0.0875351	0
K00885	0	0	0	0	8.7e-05	0	0	0
K00886	0	0	0	0	209.06	118.57	168.465	0
K00887	81.3764	206.763	118.633	47.2487	230.089	871.83	752.499	548.462
K00889	0	0	0	0	1.87e-06	0	0	0
K00891	882.529	1410.92	746.098	289.475	693.383	436.509	545.083	300.929
K00892	0	0	0	0	0.00776058	0	0.036913	0
K00895	125.426	310.237	193.322	76.5976	348.044	221.28	251.638	16.42
K00897	586.211	358.459	411.224	324.488	0.0298691	13.33	9.11	139.579
K00899	13.0363	27.0879	16.2517	3.98484	8.93806	429	267.037	448.999
K00900	0	0	0	0	0.00146094	0	0	0
K00901	692.902	1100.88	504.113	255.279	452.821	294.817	342.639	187.307
K00903	0	0	0	0	0.00272776	0	0	0
K00906	0	0	0	0	0.00776058	0	0.036913	0
K00912	8.36412	19.8972	6.02942	3.87417	17.6765	3.09415	5.34327	3.04774
K00917	27.0565	56.2887	26.0467	6.20702	229.561	130.228	183.243	24.4822
K00918	31.8797	32.9382	0.529776	0	0.0438987	0	0	0
K00919	780.11	1251.86	614.645	267.245	719.206	1168.56	1133.03	737.686
K00921	0	0	0	0	1.17e-06	0	0	0
K00924	148.546	344.833	154.299	73.2847	207.721	540.763	455.973	523.94
K00925	2674.28	3224.48	1966.88	1193.26	929.956	2912.92	2443.29	2533.74
K00926	608.647	868.638	371.442	164.657	60.9698	781.794	591.006	533.9
K00927	1527.33	1920.96	1125.21	656.416	746.924	2042.01	1681.24	1775.14
K00928	1624.05	2448.91	1140.42	575.842	758.418	2040.24	1685.6	1717.38
K00929	573.796	765.01	307.312	175.541	3.44375	0	2.86594	7.54573
K00930	754.806	1193.96	597.854	256.202	672.54	412.077	509.7	198.695
K00931	712.312	1160.46	573.593	247.33	744.061	1187.49	1152.26	772.135
K00933	0	0	0	0	0.0324439	0	0.000320818	0
K00934	0	0	0	0	0.0324439	0	0.000320818	0
K00936	1997.85	3080.3	1322.79	677.255	706.968	1219.88	1111.53	864.488
K00937	257.42	542.886	351.76	113.505	685.106	1596.25	1328.68	1126.21
K00938	651.76	553.477	468.313	361.161	61.5646	1626.5	1160.49	1559.77
K00939	1437.76	1802.45	1078.27	625.396	746.905	2048.47	1687.06	1779.76
K00940	110.38	151.134	53.0128	34.9225	334.585	924.735	853.578	659.99
K00941	1301.57	1523.97	910.608	561.402	514.035	1947.67	1498.4	1703.59
K00942	2447.83	2720.85	1707.63	1084.35	816.329	4103.97	3112.93	3788.16
K00943	1230.78	1505.7	892.066	582.963	1132.89	2268.05	2003.13	1788.23
K00945	1527.33	1990.52	1209.4	653.594	772.693	2067.02	1704.5	1834.92
K00946	0	0.0040518	0	0	281.698	166.49	233.987	117.624
K00947	0	0	0	0	0.0781209	0	0.0300643	0
K00948	2676.19	3016.07	1881.81	1157.05	798.51	3666.39	2836.54	3366
K00949	1465.51	1843.3	1123.68	638.701	465.287	1881.98	1451.4	1671.9
K00950	83.9794	188.746	58.6585	38.2208	310.248	927.926	797.198	602.153
K00951	1461.71	1854.22	1128.49	634.828	746.817	2050.33	1685.86	1785.12
K00952	11.7993	48.7626	44.1276	0.740896	0.269853	0	0	0
K00954	1440.77	1804.38	1087.88	632.244	763.885	2906.47	2219.24	2660.32
K00955	12.3803	12.6195	0	0	2.68323	0	0.157446	0.551888
K00956	18.473	52.7934	50.4887	1.14548	231.847	131.464	183.643	27.0783
K00957	30.8533	65.4128	50.4887	1.14548	231.594	131.464	183.643	27.0783
K00958	12.3803	12.6137	0	0	62.3797	46.06	59.1221	117.651
K00960	0	0.0040518	0	0	0.00693552	0	0	0
K00962	869.326	1463.65	679.024	308.535	675.99	413.387	514.661	198.54
K00963	2167.32	2588.73	1255.4	841.141	579.021	2789.81	2082.55	2642.16
K00965	1375.82	1613.89	1026.68	609.642	677.35	1992.97	1613.16	1669.41
K00966	0	0	0	0	443.941	252.106	359.113	31.4283
K00968	83.5638	180.137	102.027	38.0116	174.401	111.763	124.283	6.94117
K00969	1419.53	1779.98	1078.49	622.689	784.824	2495.39	1976.21	2255.4
K00970	1.65868	1.12276	0.712334	0.59404	273.849	166.49	230.671	118.258
K00971	1058.3	1368.63	531.26	311.63	94.7702	60.1029	84.7278	137.743
K00972	27.4501	36.2207	33.9211	6.69928	0.00301367	0	0	5.35943
K00973	1047.01	1407.73	827.881	425.855	645.917	1133.05	1034.72	689.67
K00974	1467.79	1844.01	1110.86	643.761	591.426	1975.96	1578.56	1907.77
K00975	1805.69	3055.71	1467.06	618.932	886.931	2224.34	1769.53	2101.75
K00978	116.614	182.674	123.771	23.8792	301.2	186.465	257.777	176.685
K00979	8.36412	35.9185	6.02942	3.87417	70.7943	47.9299	65.8483	121.33
K00980	807.951	810.648	652.244	406.447	415.176	1106.56	845.35	1031.14
K00981	1431.27	1810.63	1088.33	628.129	789.517	2087.8	1732.17	1873.41
K00982	0	0	0	0	376.353	209.782	294.866	0
K00983	38.1677	58.1804	40.3699	2.97659	50.1081	37.4823	49.5421	95.8706
K00984	22.1179	24.8849	20.2447	7.00601	209.224	118.57	168.398	5.43959
K00986	907.503	1166.5	431.753	259.56	160.004	107.756	138.547	23.0507
K00988	0	0	0	0	0.0443136	0	0.212821	0
K00989	512.854	664.456	237.22	156.711	213.414	120.43	173.171	0
K00990	0	0	0	0	226.151	120.43	168.544	1.32306
K00991	1425.42	2258.93	1026.85	462.337	644.575	1115.15	1005.68	583.391
K00992	0	0	0	0	0.0928971	1.86	0	0
K00995	1457.39	1848.3	1114.44	632.894	1066.16	2242.91	1949.98	1950.69
K00996	79.7347	207.092	120.73	46.4883	206.883	123.417	139.756	12.9037
K00997	1258.56	1387.94	817.954	549.112	156.62	1687.39	1243.14	1718.74
K00998	0	0	0	0	0.00776058	0	0.036913	0
K00999	0	0	0	0	0.000463378	0	0.00222542	0
K01000	1427.21	1780.83	1072.57	621.732	746.208	2048.47	1684.66	1779.78
K01002	288.739	736.114	440.895	165.751	684.404	437.663	489.239	29.8588
K01004	0	0	0	0	0.00160464	0	0	0
K01006	871.794	1424.82	649.618	316.562	723.236	434.183	551.323	112.737
K01007	35.7367	70.8753	41.1024	3.10947	263.414	1356.81	1060.74	1378.44
K01008	710.486	1023.05	415.031	225.579	62.5781	47.37	65.0922	144.898
K01011	203.806	390.95	106.693	69.3437	441.154	239	340.29	0.256553
K01012	693.275	1024.93	461.627	194.573	436.914	281.911	380.809	404.686
K01014	0	0	0	0	0.00121696	0	0.00584458	0
K01015	0	0	0	0	7.27e-05	0	0.000348935	0
K01016	0	0	0	0	1.12e-10	0	5.39e-10	0
K01021	0	0	0	0	0.000428829	0	0.00205949	0
K01023	0	0.0234832	0	0	0.214888	0	0	0.103087
K01024	0	0	0	0	0.000112729	0	0.000541389	0
K01025	0	0	0	0	0.000461783	0	0.00221776	0
K01026	174.748	381.565	237.417	93.2661	429.864	1120.91	832.065	1001.48
K01027	0	0	0	0	0.0454722	0	0.000116117	0
K01028	32.3365	40.839	20.3582	14.417	24.2721	15.4519	18.6752	43.09
K01029	0	0.0878537	0	0	0.520784	0	0.390521	0
K01031	0	0	0	0	0.0349048	0	0.036913	0
K01032	0	0	0	0	0.00778554	0	0.036913	0
K01034	13.0053	27.8573	12.6887	5.58868	0.727943	0	0	0
K01035	13.0053	27.8573	12.6887	5.58868	0.829229	0	0	0
K01039	77.8689	102.714	61.1917	29.3301	89.3185	44.548	52.7154	114.833
K01040	47.9423	75.4466	42.5707	16.0294	89.0585	44.548	52.7154	104.193
K01042	134.618	317.88	117.405	46.7014	98.8544	70.686	92.761	167.464
K01046	89.3304	131.719	78.4664	29.4821	157.609	89.3516	126.858	21.2811
K01047	0	0	0	0	1e-05	0	4.8e-05	0
K01048	466.574	646.107	252.198	128.876	0.256661	0	0.036913	0.126054
K01049	0	0	0	0	4.07e-06	0	0	0
K01051	25.2862	40.4654	22.4079	10.5714	23.2716	14.9656	17.71	36.7991
K01053	0	0	0	0	0.0301085	0	0.136047	0
K01054	0	0	0	0	3.05e-05	0	0	0
K01055	0	0	0	0	524.799	297.273	421.529	0
K01056	1455.31	1817.16	1096.9	638.701	736.475	2039.89	1674.87	1768.95
K01057	0	0.0298218	0	0	262.39	164.63	230.162	118.258
K01058	0	0	0	0	0.158124	0	0.036913	0
K01060	22.3734	53.1265	16.1283	10.3631	33.0491	429	329	516.999
K01061	0	0.00817406	0	0	51.9938	29.2184	43.8379	0.256553
K01066	6.47207	8.10477	3.94538	2.35809	367.382	207.922	296.787	0.60716
K01067	0	0	0	0	51.7387	29.2184	42.5775	0
K01068	0	0	0	0	0.00176931	0	0	0
K01069	5.89109	14.0064	4.2467	2.72869	366.953	207.922	295.727	0
K01070	0	0	0	0	0.158023	0	0.693898	0
K01071	558.099	328.241	400.312	317.604	71.5332	1635.08	1172.36	1582.11
K01073	77.5407	179.804	55.1726	35.655	27.1837	0	62	68
K01074	0	0	0	0	4.71e-75	0	0	0
K01075	0	0	0	0	0.0122504	0	0	0
K01077	446.372	587.561	225.269	141.557	32.6958	2.47248	68.3799	86.2021
K01078	0	0	0	0	0.0206394	0	0.0179333	0
K01079	2.75898	6.55062	1.98886	1.27793	216.688	120.43	169.174	0
K01081	85.3546	195.915	90.5197	29.9091	289.299	1770.45	1305.41	1452.26
K01082	0	0.00862068	0	0	3.08479	0	3.73748	0.805499
K01083	0	0	0	0	0.122084	0	0.575817	0
K01085	10.9427	20.1576	13.9358	1.97047	0.00927855	0	0.036913	0
K01087	0	0	0	0	0.705695	0	0.406575	0
K01089	0.313363	0.744014	0.225893	0.145146	0.0286554	0	0.036913	0
K01090	1443.66	1815.28	1095.53	622.397	679.893	2000.55	1624.42	1661.26
K01091	2549.5	3782.03	1716.37	807.443	1054	667.389	810.504	533.503
K01092	50.6125	109.406	41.9626	8.01532	322.598	914.937	840.099	636.266
K01093	0	0	0	0	52.9101	47.92	61.2979	116.705
K01095	24.9785	59.5801	18.0062	11.5697	70.9806	47.92	60.7969	118.5
K01096	0	0	0	0	0.369602	0	0.036913	0
K01101	697.595	670.833	608.768	398.583	409.259	1847.78	1409.07	1576.19
K01104	4441.17	4359.51	3503.81	2276.42	1275.36	10042.5	7215.3	9242.39
K01113	0	0	0	0	261.102	147.788	212.212	0
K01114	6.45	4.15	2.77	2.31	3.8067	1.31	3.22691	0
K01115	0	0	0	0	1.98e-15	0	0	0
K01117	0	0	0	0	0.000282846	0	0.00135755	0
K01118	260.961	413.448	185.913	87.2852	60.737	1716	1130.42	1831.16
K01119	1091.57	1032.35	662.112	478.887	21.34	872.64	546.516	1021.22
K01120	0	0.00745585	0	0	0.0170173	0	0.036913	0
K01121	5.94246	14.111	4.28373	2.75248	8.7e-05	0	0	0
K01126	1849.75	2306.89	1242.58	759.598	1107.33	2226.08	2007.82	1700.5
K01127	0	0	0	0	0.000859088	0	0.00412585	0
K01129	725.426	1051.65	442.469	202.882	539.351	317.324	436.285	185.074
K01130	0	0	0	0	209.308	118.57	170.289	0.256553
K01131	0	0	0	0	0.000313472	0	0	0
K01133	0	0	0	0	0.0253565	0	0.250953	0.87581
K01134	0	0	0	0	1.21e-09	0	0	0
K01136	2.75898	6.55062	1.98886	1.27793	7.18e-11	0	0	0
K01137	0	0	0	0	1.92e-05	0	0	0
K01138	134.317	164.125	67.3164	45.4491	66.5432	52.443	65.0109	135.734
K01139	5.89109	14.0049	4.2467	2.72869	7.23371	0.625852	5.16466	0
K01141	0	0.00990812	0	0	0.00786883	1.86	0.036913	0
K01142	1681.04	1916.55	1283.63	784.557	1210.08	4643.69	3652.66	3661.13
K01144	0	0.0555486	0	0	0.00304552	0	0.0110327	0
K01146	0	0	0	0	0.00776058	0	0.036913	0
K01147	0	0	0	0	53.3346	47.92	62.7638	118.5
K01150	0	0	0	0	43.0742	38.6966	48.8453	94.5573
K01151	851.561	1384.86	602.507	317.396	656.812	374.05	525.064	183.059
K01153	2637.69	3803.49	1755.92	877.907	700.703	2889.26	2164.65	2603.88
K01154	1450.36	2656.08	1442.73	539.582	1275.01	4752.85	3670.07	3525.22
K01155	101.334	251.961	161.627	48.9075	182.431	112.999	126.389	10.4133
K01156	153.701	324.694	202.266	48.5653	343.678	917.726	877.742	754.716
K01159	18.1948	32.0867	11.2364	7.75006	334.644	199.38	272.273	187.57
K01160	2.30704	1.48538	0.990775	0.826242	9.99816	8.58265	10.5681	21.4502
K01161	0	0	0	0	2.8e-08	0	1.35e-07	0
K01163	652.004	886.3	375.836	198.898	104.75	80.81	99.68	214.211
K01166	0	0	0	0	7.15307	0	0.0904983	0
K01167	0	0	0	0	5.77e-05	0	0.000277271	0
K01169	0	0	0	0	0.0115122	0	0.00554978	0
K01173	2.97123	7.05456	2.14186	1.37624	4.34248	0	0.891402	1.10378
K01174	105.09	253.81	85.608	47.7947	4.52249	1.31	4.21063	0.517559
K01175	0	0	0	0	0.00776064	0	0.036913	0
K01176	522.024	757.232	331.254	182.963	219.708	121.557	202.132	91.5421
K01178	0	0	0	0	0.153487	0	0.150727	0
K01179	171.784	395.423	249.877	46.1376	282.73	179.403	204.638	145.081
K01181	53.118	79.2523	56.4233	1.15126	1.16201	0	0.0699944	0
K01182	1421.74	1833.7	957.167	529.835	378.032	993.184	818.267	619.673
K01183	13.1237	33.1082	28.882	1.35435	229.928	130.228	182.193	24.4849
K01184	0	0	0	0	0.000187264	0	0.000541389	0
K01185	0	0.0183975	0	0	239.062	120.455	230.333	68.2652
K01186	222.253	312.837	113.436	70.5364	9.71861	6.26636	7.41523	13.1596
K01187	2395.72	2443.18	1633.32	1032.34	448.387	1871.47	1466.4	1759.64
K01188	0	0	0	0	9.67e-07	0	0	0
K01190	2179.28	2704.61	1664.28	917.307	419.3	2606.46	1969.77	2127.1
K01191	94.0581	127.195	58.2017	14.9003	3.18431	1.31	4.19119	10.7189
K01192	434.443	564.752	207.979	123.13	23.6897	14.9656	17.717	31.4283
K01193	3280.58	4345.54	2116.05	1189.95	591.591	1204.38	1039.94	1197.16
K01194	0	0	0	0	0.0836879	0	0.400959	0
K01195	108.277	138.857	75.607	39.831	0.771085	0	0	0.0478052
K01197	653.231	926.651	348.752	205.343	0.185848	0	0	0
K01198	469.122	664.839	268.708	134.202	0.478412	0	0.00435346	0.207466
K01199	0	0	0	0	3.01e-12	0	0	0
K01200	1616.05	2282.85	928.964	537.218	365.179	1079.28	782.58	903.141
K01201	3.04161	12.4773	6.88936	1.35435	0.114835	0	0	0.0363675
K01202	0	0	0	0	0.000776125	0	0	0
K01205	0	0	0	0	0.000341301	0	0	0
K01206	33.0738	114.52	77.5765	6.5005	10.1417	6.26636	7.63799	13.1596
K01207	982.021	1354.65	539.203	289.247	585.871	778.191	744.061	697.472
K01208	0.210963	0.500886	0.152076	0.0977155	0.0244428	0	0.334376	0
K01209	1258.17	1638.93	618.106	369.389	24.2775	14.9656	17.7094	31.5431
K01210	16.7109	20.5818	5.51674	0.779053	0.00979519	0	0	0
K01212	0	0	0	0	0.00171447	0	0	0
K01213	0	0	0	0	0.000874948	0	0	0
K01215	1382.25	1399.77	797.766	569.968	18.4314	871.33	543.112	1026.58
K01218	408.385	536.076	204.608	123.13	0.340101	0	0.0369029	0
K01219	0	0	0	0	0.000693745	0	0.000320818	0
K01220	345.752	330.34	314.518	204.709	209.311	123.325	199.024	145.032
K01222	620.178	936.097	378.864	215.804	188.176	117.97	135.283	9.92242
K01223	6854.4	8908.48	5191.68	3090.71	3678.03	4846.63	4497.89	3826.97
K01224	476.273	590.819	241.495	149.731	28.6642	40.7982	96.637	118.593
K01226	600.158	794.472	334.338	202.305	0.87155	0	0.0389544	26.6786
K01227	27.5186	65.3412	19.8373	12.7463	0.0272276	0	0	0
K01232	29.585	72.9971	31.118	15.8969	48.5568	14.9656	79.9305	99.4283
K01233	0.286971	0.43051	0.466341	0	0.0429503	0	0.0029128	0
K01235	11.1154	16.6792	18.063	0	0.239539	0	0	0.0114378
K01236	0	0	0	0	1.02834	0	2.40028	0
K01238	0	0	0	0	3.09e-15	0	0	0.000250081
K01239	1278.46	954.692	942.219	684.046	112.723	1654.8	1251.08	1798.84
K01240	0	6.75207	5.80974	0	0.00201582	0	0.0009086	0
K01241	0	0	0	0	0.00776058	0	0.036913	0
K01243	1470.45	1875.37	1127.26	638.409	463.228	1883.84	1451.38	1666.64
K01246	722.176	679.803	525.604	382.627	306.081	1344	1099.04	1191.13
K01247	93.4107	190.89	119.949	51.6512	206.933	144.583	165.277	111.14
K01250	12.1875	70.6652	30.8052	5.64511	251.598	873.74	785.556	538.503
K01251	6.55874	21.9263	21.0584	0	276.161	164.63	234.697	118.5
K01252	0	0	0	0	0.0220167	0	0.0385685	0
K01253	0	0	0	0	0.00197601	0	0.00152307	0
K01255	610.119	873.513	305.848	201.481	511.013	304.294	428.89	161.501
K01256	556.44	327.112	399.6	317.01	270.894	1746.93	1330.68	1559.77
K01258	2157.66	2346.17	1612.14	987.044	515.639	2777.41	2022.95	2762.79
K01259	741.872	732.408	526.955	391.45	264.207	2604.93	1803.39	2378.92
K01261	95.5633	226.995	68.8885	44.2639	0.0147921	0	0	0
K01262	2286.9	2918.15	1565.4	903.488	572.534	1947.82	1540.45	1882.08
K01263	556.44	327.11	399.6	317.01	17.4031	871.33	543.11	1021.22
K01265	2165.4	2811.83	1508.66	842.671	987.248	2187.04	1880.52	1838.36
K01266	35.7827	45.0502	22.1702	15.7708	1.13805	0	3.79322	11.854
K01267	910.503	1409.89	675.597	312.687	403.024	268.65	311.832	161.318
K01269	5.89109	14.0037	4.2467	2.72869	0.028537	0	0	0
K01270	1310.92	1404.25	850.504	532.561	71.2665	776.076	637.353	691.118
K01271	1239.78	1401.37	801.167	526.377	350.813	1772.93	1424.17	1686.77
K01273	740.354	1112.89	491.236	246.126	378.333	227.243	284.117	81.1508
K01274	0	0	0	0	0.000123027	0	0	0
K01278	0	0	0	0	209.054	118.57	168.354	0
K01280	0	0	0	0	6.11e-30	0	0	0
K01281	556.807	334.756	405.674	317.18	78.9236	2484.5	1694.49	2435.77
K01283	0	0.0040518	0	0	0.0692896	0	0.224329	0
K01284	0	0	0	0	0.0683859	1.23415	0.255072	0
K01286	1812.52	2384.06	968.82	560.881	111.188	66.0384	90.1959	138.825
K01293	0	0	0	0	0.000691146	0	0	0
K01295	0	16.0166	0	0	115.767	78.6746	159.566	257.173
K01297	14.4457	23.5612	8.65117	5.9534	313.417	181.376	254.074	63.8777
K01299	861.367	1278.86	586.82	310.58	337.475	216.383	241.49	45.3605
K01301	0	0	0	0	0.0517884	0	0.224329	0
K01302	0	0	0	0	6.44e-05	0	0	0
K01303	132.261	326.422	198.249	79.7635	336.928	216.383	240.843	13.4502
K01304	1275.95	1475.38	857.776	571.388	199.089	140.058	154.072	177.949
K01305	548.508	730.981	261.755	166.792	54.3986	40.2362	48.9813	83.9333
K01308	75.9435	95.2697	63.1691	28.0217	52.3025	32.89	38.92	90.3511
K01317	0	0	0	0	0.00243795	0	0.00568657	0
K01318	0	0	0	0	0.0041035	0	0	0
K01322	5.66293	13.4471	4.08222	2.623	209.279	118.57	169.204	0
K01338	1720.69	2833.97	1383.26	620.331	1062.64	687.018	797.917	420.571
K01341	0	0	0	0	0.0181272	0	0	0
K01342	0	0.0040518	0	0	0.509709	0	0.0154175	0
K01347	0	0	0	0	1.21e-42	0	0	0
K01354	0	0	0	0	0.382291	0	1.46403	0
K01356	1543.69	1953.84	1141.24	640.538	580.231	1947.5	1570.43	1758.22
K01358	2317.95	2811.74	1411.06	834.205	1101.52	3680.73	3051.8	2727.23
K01361	68.4062	158.367	71.5997	39.0427	0.254811	0	0	0
K01364	0	0	0	0	1.49e-39	0	0	0
K01365	0	0	0	0	0.00174117	0	0.00836215	0
K01372	1958.85	1185.34	1405.48	1109.41	80.54	2517.82	1717.27	2782.34
K01379	0	0	0	0	0.000911043	0	0	0
K01387	0	0	0	0	0.0206039	0	0	0
K01390	16.0033	37.9965	11.5363	7.41257	4.17e-10	0	0	0
K01392	0	0	0	0	1.78e-16	0	0	0
K01400	0	0	0	0	0.131368	0	0.000179736	0
K01401	2.48428	1.59841	1.06689	0.889718	0.00169056	0	0	0
K01402	0	0	0	0	1.95e-15	0	0	0
K01406	0	0	0	0	0.0483036	0	0.231983	0
K01407	0	0	0	0	0.00776058	0	0.036913	0
K01408	0	0	0	0	1.32e-06	0	0	0
K01409	1438.93	1815.81	1093.97	630.439	800.231	2087.53	1725.91	1848.85
K01414	0	0.00759026	0	0	4.04051	1.86	0.549715	0
K01415	0	0	0	0	0.0196672	0	0.0944538	0
K01416	0	0	0	0	208.99	118.57	168.13	0
K01417	0	0	0	0	7.17e-18	0	0	0
K01419	556.44	327.134	399.6	317.01	107.575	908.807	655.339	1186.27
K01420	901.225	1041.64	538.382	330.435	291.392	2654.53	1838	2696.95
K01421	827.438	1315.69	548.82	277.721	478.078	1009.37	943.954	597.121
K01424	1331.66	1649.93	961.949	599.084	455.964	1888.03	1445.16	1633.89
K01425	1130.21	1091.02	689.551	489.349	44.6388	1529.63	1130.96	1098.57
K01426	22.721	62.6194	20.9997	10.2631	418.165	250.345	349.203	100.385
K01427	0	0	0	0	2.27e-06	0	0	0
K01428	522.073	663.737	242.379	160.699	24.4329	0	64.9726	74.2425
K01429	522.073	663.737	242.379	160.699	24.3435	0	64.992	74.2425
K01430	522.073	663.737	242.379	160.699	24.3268	0	64.9995	74.2425
K01432	0	0	0	0	0.0108204	0	0.0519659	0
K01433	0	0.0040518	0	0	227.174	127.153	183.368	23.6491
K01434	74.9229	177.889	54.0095	34.7035	1.47427	0	0.282408	0
K01436	134.041	317.835	114.421	43.1281	225.064	122.364	175.076	9.34475
K01437	0	0	0	0	3.79506	0	0.0651049	0
K01438	12.3803	40.7988	24.5735	0	0.664647	1.23415	0.0399936	0.000465872
K01439	1537.09	2101.63	1263.81	702.98	1136.26	4523.73	3584.49	3213.97
K01442	2419.99	2402.98	1668.77	1153.7	699.174	4472.63	3206.15	4094.28
K01443	1606.5	2048.24	1135.94	699.743	699.339	1255.44	1140.54	1290.53
K01444	76.9651	200.517	118.733	45.2055	184.59	116.66	132.24	9.92242
K01446	0	0	0	0	0.0202509	0	0	0
K01447	222.739	317.2	126.874	66.0374	36.2476	1641.05	1106.24	1377.43
K01448	4330.15	6029.06	2494.5	1396.24	1286.47	764.369	1007.28	346.197
K01449	567.119	775.092	296.491	176.092	110.476	65.78	77.8436	148.781
K01451	235.873	554.46	295.094	127.805	410.492	265.081	297.995	27.5042
K01452	0	0	0	0	0.0988859	0	0.0160058	0
K01453	0	0	0	0	0.00896772	0	0.0185085	0
K01455	0	0	0	0	1.04948	0	0.402877	0.517559
K01457	0	0	0	0	0.245252	0	0.368881	0
K01458	0	0.0270776	0	0	0.00181271	0	0.00728498	0
K01459	0	0	0	0	0.00599142	0	0	0
K01461	0	0	0	0	0.00513598	0	2.59e-06	0
K01462	3042.79	3623.38	2123.31	1270.76	1300.31	3967.24	3214.63	3469.24
K01464	551.887	745.788	286.025	157.73	368.478	207.922	299.734	2.0892
K01465	1524.15	1899.77	1146.44	669.468	769.864	2056.96	1698.34	1836.76
K01466	51.9104	90.6304	48.7174	14.1904	0.313107	0	1.76431	11.2572
K01467	0	0	0	0	0.0121612	0	0.036913	0
K01468	27.4369	67.6952	28.8616	6.41493	229.851	126.073	178.592	15.7557
K01469	0	0	0	0	213.135	118.57	169.657	0
K01470	50.008	92.2236	28.0176	5.66179	271.268	158.712	215.829	80.3926
K01471	0	0	0	0	7.21e-05	0	0	0
K01473	161.758	170.522	112.808	66.5036	647.978	363.673	514.58	66.3624
K01474	101.904	115.99	75.566	39.9021	647.982	363.673	514.63	45.0813
K01476	541.82	695.523	265.603	169.151	64.3017	896.782	584.482	991.348
K01477	0	0	0	0	0.0285693	0	0	0
K01478	21.4874	30.0558	5.84112	3.95737	227.477	873.74	723.824	471.389
K01479	18.0157	32.2242	23.9497	2.72869	32.8891	16.2019	19.2135	34.0244
K01480	72.6034	152.601	67.7287	32.108	104.85	72.1107	96.0128	185.966
K01481	0	0	0	0	0.00744134	0	0.0357378	0
K01482	0	0.00674299	0	0	0.857313	0	0	0.130195
K01483	0	0	0	0	0.159424	0	0.0971181	0
K01484	0	0	0	0	0.00776058	0	0.036913	0
K01485	431.275	557.149	199.491	128.543	21.3613	756.48	561.062	470.509
K01486	607.601	954.379	419.443	202.888	310.382	199.995	237.692	199.5
K01487	572.129	775.992	299.677	165.002	0.73161	0	2.00004	0.113444
K01488	615.403	458.619	440.953	318.819	43.9231	873.19	609.846	1089.22
K01489	1243.36	1781.76	755.816	391.482	440.912	262.287	338.656	95.4246
K01491	1985.79	2127.81	1453.81	933.096	787.065	3357.54	2506.13	3257.33
K01492	8.07285	19.1905	5.81946	3.73925	32.9388	21.232	25.1246	44.5878
K01493	1486.16	1846.64	1116.19	652.431	509.658	1922.32	1504.35	1787.86
K01494	8.63416	42.1576	17.8336	3.99925	279.523	151.46	209.683	69.07
K01495	665.187	994.23	390.502	207.119	270.226	894.972	754.592	520.44
K01496	630.24	955.012	424.746	229.585	660.933	420.66	515.936	203.901
K01497	0	0.0040518	0	0	164.839	89.3516	126.736	0
K01499	0	0	0	0	0.0324182	0	0	0
K01501	0	0.004577	0	0	2.96793	1.86	0.206623	0.0114378
K01502	0	0	0	0	0.090304	0	0.211143	0
K01505	0	16.3256	0	0	209.013	118.57	168.132	0
K01507	184.213	444.35	240.142	97.8313	615.047	373.139	457.422	83.8164
K01512	1210.25	1336.77	844.762	526.963	480.171	1868.49	1473.16	1597.62
K01513	0	0.0180186	0	0	0.000197564	0	0	0
K01514	0	0	0	0	8.88e-07	0	0	0
K01515	1994.94	2593.15	1451.69	785.423	676.204	2002.41	1623.89	1661.26
K01518	0	0	0	0	3.68e-21	0	0	0
K01519	0	0	0	0	0.000164965	0	0	0
K01520	1359.21	1630.14	1033.68	585.158	732.078	2048.47	1685.61	1779.68
K01521	0	0	0	0	0.0234301	0	0.110789	0
K01522	0	0	0	0	5.9e-10	0	0	0
K01523	630.342	955.256	424.819	229.632	607.933	374.6	455.409	85.6431
K01524	1172.56	1602.08	659.708	375.874	814.46	3966.5	3072.55	3001.77
K01525	0	0	0	0	0.141286	1.86	0.036913	0
K01531	968.719	865.073	830.651	558.262	404.918	1136.37	844.125	1220.94
K01533	93.1623	182.666	120.589	4.03127	495.139	1013	983.377	681.916
K01534	1304.49	1826.93	948.838	510.483	605.022	1978.25	1573.38	1854.03
K01535	0	0.013889	0	0	17.2401	0	0.0173228	0.0500427
K01537	3794.81	4085.37	2472.04	1679.03	610.956	2403.41	1887	2631.54
K01539	0	0	0	0	0.00893819	0	0	0
K01541	0	0	0	0	2.31e-35	0	0	0
K01545	0	0	0	0	3.81e-13	0	0.147652	0.517559
K01546	138.26	363.888	220.294	82.1253	416.359	272.888	317.564	141.986
K01547	138.887	358.623	214.946	82.4156	416.318	272.888	317.521	141.986
K01548	137.633	355.656	214.042	81.8351	416.356	272.888	317.563	141.986
K01551	11.6746	23.4366	7.69192	5.14658	474.489	271.229	371.973	134.281
K01555	0	0	0	0	209.047	118.57	168.153	0
K01556	0	0.0040518	0	0	0.36043	0	1.89178	0.24218
K01560	218.59	450.721	212.823	105.502	200.744	109.517	186.093	98.8803
K01561	0	0	0	0	0.0472668	0	0.0742779	0
K01563	0	0	0	0	209.111	118.57	168.486	0
K01565	0	6.75207	5.80974	0	0.00132047	0	0.00634153	0
K01567	648.82	878.142	409.5	193.06	55.3602	34.2	42.11	95.7106
K01568	0	0	0	0	0.0186256	0	1.98e-05	0
K01569	0	0.00344952	0	0	0.285297	0	1.19667	0
K01571	194.535	307.116	209.278	57.2077	66.2279	34.2001	42.7769	106.351
K01572	293.83	441.667	265.932	98.0849	117.892	71.6338	86.4068	216.885
K01573	2.91986	6.93458	2.10483	1.35245	4.67382	0	0	0
K01574	405.368	519.703	186.293	123.13	0.260568	0	0	0
K01575	625.955	477.816	464.563	341.602	44.3601	768.5	628.039	672.622
K01576	0	0	0	0	51.5788	29.2184	41.6992	0.0801598
K01577	0	0.00370271	25.7705	10.7347	69.6362	3088.56	2170.94	2272.99
K01579	518.245	689.438	257.552	157.751	282.47	165.864	229.825	116.328
K01580	2.30704	1.48835	0.990775	0.826242	0.253501	0	0.973928	0.34482
K01581	1066.41	984.191	634.742	472.386	44.4145	873.19	606.503	1089.22
K01582	16.9684	47.4486	18.5657	7.85959	3.42086	0	1.35402	0.256553
K01583	12.1246	24.1105	26.409	0	0.651965	0	0.0878818	0
K01584	2.64872	3.98223	4.30429	0	0.00941258	0	0.739893	0.256553
K01585	12.9	8.3	5.54	4.62	60.5659	46.06	60.8944	118.258
K01586	967.49	1565.07	754.42	335.368	800.776	2072.61	1724.26	1741.25
K01588	887.705	1463.46	689.255	316.521	725.945	1175.83	1138.14	769.165
K01589	96.45	207.606	68.0408	44.392	298.904	1630.77	1405.39	1082.42
K01590	12.1246	18.1941	19.703	0	0.196217	17.17	13.0483	12.33
K01591	1465.86	1842.21	1104.51	643.59	743.84	2047.16	1682.48	1790.4
K01592	0	0	0	0	3.21e-05	0	0	0
K01593	0	0	0	0	0.23092	0	0.393005	1.32306
K01594	0	0	0	0	0.000603579	0	0.00289875	0
K01595	1144.35	1169.24	690.925	508.487	26.8531	1300.33	812.85	1459.22
K01596	0	0.0266393	0	0	260.485	151.46	208.398	69.07
K01597	651.76	553.488	468.313	361.161	61.6046	1626.5	1160.49	1559.77
K01598	6.49011	15.4419	4.67851	3.00615	51.1955	32.89	39.9265	69.07
K01599	156.162	246.936	141.032	16.2882	271.09	142.89	206.42	53.0566
K01601	3.91002	5.86575	6.35396	0	0.35343	0	0.774066	0
K01602	0	1.23e-08	0	0	0.228807	0	0.811043	0
K01607	949.463	1209.44	725.571	398.122	488.467	1196.83	941.658	1256.67
K01608	0	0	0	0	0.123636	0	0	0
K01609	524.9	762.314	361.323	153.5	344.617	193.834	267.535	185.101
K01610	684.374	579.729	573.342	345.157	56.5606	873.19	607.208	1105.35
K01611	37.1791	82.1923	33.7942	16.1279	76.0669	34.2	47.4421	74.4294
K01613	1497.82	1490.97	1033.52	696.6	302.36	1464.9	1034.35	1639.74
K01615	107.796	137.826	79.8127	42.6308	92.8568	59.1521	69.997	156.143
K01616	0	0	0	0	208.99	118.57	168.13	0
K01617	0	0	0	0	0.0916429	0	0	0
K01619	1722.24	2001.03	1233.73	777.834	731.303	2768.91	2199.4	2198.52
K01620	274.161	594.617	371.15	113.792	604.617	372.666	456.041	96.688
K01621	565.663	358.805	421.68	319.324	62.3265	1626.5	1162.5	1559.77
K01622	0	0	0	0	0.863497	0	0	0
K01623	18.3888	44.9235	14.6096	8.51749	33.8219	19.8625	25.5874	34.4497
K01624	1629.63	2105.37	1196.45	681.934	1075.53	2242.77	1944.03	1960.46
K01625	628.509	1229.44	725.453	300.506	1262.75	1213.1	1190.17	755.722
K01626	243.916	529.707	362.363	94.0733	561.943	343.57	419.019	32.42
K01627	8.36412	19.9093	6.02942	3.87417	17.8096	1.86988	5.60182	3.07256
K01628	315.032	444.168	164.443	73.9495	198.297	552.857	418.333	726.559
K01629	443.988	585.507	220.302	129.741	1.29395	0	0.00265345	0
K01630	1.24152	18.9536	0.894971	0.575057	52.9496	46.06	60.063	118.258
K01631	0	0	0	0	8.33e-06	0	0	0
K01633	83.9794	188.763	58.6585	38.2208	269.426	896.832	750.961	515.081
K01635	572.78	377.272	441.564	332.945	27.2945	13.33	71.1121	202.222
K01637	0	0.0040518	0	0	1.16808	0	1.18796	0
K01638	0	0.0040518	0	0	210.535	118.57	170.842	1.32306
K01639	590.251	947.098	363.505	203.138	261.51	573.593	495.714	582.832
K01640	54.1758	71.8151	58.027	13.3007	551.808	314.711	443.663	47.2611
K01641	651.76	553.477	473.988	363.525	64.375	1626.5	1160.54	1559.77
K01643	58.5754	118.269	49.0284	20.5193	101.298	1650.8	1144.08	1489.27
K01644	58.5754	110.048	49.0284	20.5193	946.606	2141.92	1833.64	1605
K01646	58.5754	110.048	49.0284	20.5193	101.276	1650.8	1144.08	1489.27
K01647	241.766	579.902	387.525	93.8957	1002.26	586.053	763.912	102.172
K01649	1308.76	1927.11	866.003	430.973	897.4	530.647	685.097	211.792
K01652	1641.9	2030.03	1299.84	643.348	1399.58	1604.11	1713.79	1298.49
K01653	833.071	1362.51	717.855	257.458	710.821	438.584	544.877	261.168
K01654	45.0598	96.6028	93.9684	1.11625	120.493	89.9203	121.09	225.417
K01655	0	0	0	0	0.000719359	0	0.00345479	0
K01656	0	0	0	0	1.52e-09	0	0	0
K01657	552.484	761.394	358.442	165.695	335.452	193.834	267.208	195.499
K01658	536.04	762.408	374.156	151.248	62.7192	22.8213	34.0167	57.9461
K01659	0	0	0	0	0.141307	0	0.036913	0
K01661	0	0	0	0	436.606	994.17	894.314	471.526
K01662	1956.29	2441.74	1335.73	786.229	710.951	2042.36	1612.04	1701.11
K01663	0	0	0	0	2.42e-05	0	0.000116117	0
K01664	532.421	702.228	279.912	157.686	215.084	118.57	168.764	1.32306
K01665	532.421	702.228	279.912	157.686	220.861	118.57	170.494	1.32306
K01666	83.8097	151.973	80.7629	26.6014	66.3118	51.593	66.6635	145.447
K01667	18.0157	37.509	29.8244	2.72869	25.2291	14.9656	17.8618	31.9458
K01668	5.89109	14.0024	4.2467	2.72869	0.813888	0	0.420663	1.46789
K01669	7.91974	18.874	5.70908	3.66833	210.47	118.57	174.32	1.32306
K01671	0	0	0	0	7.45e-05	0	0	0
K01673	1111.59	1533.61	554.375	347.975	473.129	276.477	391.106	98.139
K01674	0	0	0	0	6.27203	0	0.357598	0.0275412
K01676	0	0.0040518	0	0	209.61	120.43	169.515	0
K01677	674.962	947.444	425.444	200.967	125.516	78.955	104.008	215.705
K01678	645.035	920.093	406.823	187.666	125.215	78.95	102.161	204.122
K01679	685.437	648.681	603.765	394.034	595.705	1971.3	1518.34	1509.77
K01681	731.643	1195.63	572.42	251.233	675.772	417.564	519.583	206.511
K01682	0	0	0	0	7.43014	0	0.645889	0
K01683	0	0	0	0	18.3011	11.658	14.5349	24.7387
K01684	0	0.0215268	0	0	49.337	31.6538	37.4571	66.5069
K01685	287.939	410.257	266.259	129.622	228.918	146.764	170.984	151.467
K01686	250.703	405.84	217.476	97.2253	208.964	132.995	149.444	67.5404
K01687	987.993	1448.67	755.436	347.17	736.096	454.34	559.628	359.714
K01689	2833.72	3015.58	1923.37	1291.96	791.935	2100.74	1742.47	2099.94
K01690	0	0	0	0	0.0465756	0	0.036913	0
K01692	2.91986	23.2663	2.10483	1.35245	1679.1	950.257	1350.17	0
K01693	762.368	1192.1	596.705	259.288	682.324	420.66	519.733	219.903
K01694	0	0	0	0	0.0262236	0	0.698134	0.24218
K01695	569.308	818.738	409.687	166.973	366.778	217.173	295.776	246.866
K01696	711.592	1079.16	525.772	227.031	388.633	241.754	328.258	334.428
K01697	0	0.00063109	0	0	209.35	118.57	169.715	0
K01698	616.346	909.61	415.056	205.833	473.69	1033.42	910.642	601.131
K01699	0	0.0153599	0	0	17.5755	755.17	553.319	470.33
K01703	891.37	1370.97	731.5	298.947	963.88	583.203	746.883	278.806
K01704	816.743	1286.43	670.251	272.346	912.4	553.984	706.953	257.527
K01706	19.9494	42.8232	32.584	0	36.3733	23.316	27.6618	48.9893
K01707	0	0	0	0	0.0207284	0	0	0
K01708	10.1997	26.1408	26.7742	0	18.1454	11.658	13.7954	24.4822
K01709	90.6232	140.4	92.6338	23.8792	91.8994	67.8949	88.6873	176.685
K01710	1091.99	1511.18	889.144	438.596	1014.02	4270.33	3507.2	2719.36
K01711	22.5645	38.6525	42.0133	0	52.8059	37.4774	56.0476	96.4977
K01712	27.4369	75.8583	28.8616	6.41493	229.877	126.073	178.592	15.7557
K01713	0	0.0111625	0	0	0.0504496	1.86	0.036913	0
K01714	999.449	1670.61	818.766	340.144	1137.8	2271.73	1985.99	1971.69
K01715	755.897	1153.41	560.793	267.931	776.365	1734.88	1361.43	1469.25
K01716	0	0	0	0	0.00776058	0	0.036913	0
K01719	0	0.0081036	0	0	17.7453	1.23415	1.21678	0
K01720	0	0	0	0	2.89177	0	0.390405	0
K01721	0	0	0	0	0.106531	0	0.228589	0
K01724	0	0.00990812	0	0	210.124	118.57	172.517	0
K01725	0	0	0	0	0.786219	0	0.322775	0
K01727	46.2163	141.941	61.9504	21.4069	0.0128266	0	0	0
K01728	7.01911	14.9459	6.88931	2.31399	0.0424411	0	0	0
K01729	0	0	0	0	2.23e-05	0	0	0
K01730	0	0	0	0	0.0381339	0	0	0
K01731	0	0.0373688	0	0	0.0096581	0	0	0
K01732	0	0	0	0	0.00227388	0	0	0
K01733	872.452	1487.79	724.645	300.568	926.756	1270.52	1283.54	725.168
K01734	738.539	1064.48	509.829	206.459	104.439	65.78	79.6316	170.747
K01735	813.035	1281.85	639.936	279.625	631.996	375.91	464.54	112.267
K01736	889.924	1394.71	666.094	301.489	684.833	421.97	525.724	220.556
K01737	30.7448	100.752	74.2193	5.46986	77.508	49.7666	71.1461	125.305
K01738	1500.93	2387.52	1087.46	506.57	1262.07	2230.42	2131.68	1454.36
K01739	105.914	254.058	119.849	38.3273	466.829	266.722	375.004	62.2995
K01740	946.219	1506.38	742.246	296.865	676.36	426.043	541.792	482.132
K01744	50.3485	100.293	60.6188	8.69123	69.1705	60.1891	61.393	92.53
K01745	39.5615	118.541	48.5646	6.41493	244.023	141.102	189.212	34.2864
K01746	17.6668	53.6605	12.0115	7.92211	2.63688	1.23624	1.46289	2.59614
K01749	668.769	977.69	435.151	219.303	483.299	1039.69	917.762	624.931
K01750	136.936	276.669	90.1874	35.111	316.694	178.703	255.927	0.915253
K01751	565.765	742.946	280.786	172.696	73.0731	58.498	71.7913	146.363
K01752	2798.94	3262.19	1884.58	1179.12	669.076	1919.75	1701.66	1761.77
K01753	30.9553	68.9233	37.8976	3.6184	0.514473	0	0.036913	0.0263466
K01754	805.348	1276.1	627.377	277.957	1126.07	675.724	874.231	265.234
K01755	808.967	1254.75	622.847	274.055	777.599	1219.93	1182.35	769.171
K01756	1458.54	1824.85	1099.23	640.198	797.756	2077.69	1726.09	1790.4
K01758	0	27.0089	23.2293	0	209.438	118.57	170.084	0
K01759	910.728	1525.71	708.655	343.259	501.432	319.638	364.207	242.362
K01760	19.7788	38.9256	34.7731	1.6231	304.907	908.5	825.8	607.691
K01761	14.6481	19.6759	8.00747	5.86493	200.629	115.975	158.442	55.9104
K01762	12.3803	12.6096	0	0	0.00011607	0	0	0
K01766	0	0	0	0	0.00776067	0	0.036913	0
K01768	16.8897	32.0898	33.2563	0	463.408	274.617	393.153	95.8454
K01769	0	0	0	0	0.00693046	0	0.0332842	0
K01770	773.307	1235.58	609.741	264.094	624.072	375.91	464.106	101.49
K01771	0	0	0	0	20.5263	12.968	16.9853	24.4822
K01772	69.2281	164.371	49.9043	32.0657	277.55	875.6	788.777	538.433
K01775	1525.93	2047.71	1179.35	666.513	767.539	2056.54	1715.62	1823.93
K01776	1445.01	1794.9	1087.09	635.16	733.053	2462.5	1934.74	2196.96
K01777	100.941	216.668	76.3817	30.0926	176.57	101.01	142.724	26.045
K01778	817.725	1237.6	618.904	265.645	582.118	1930.52	1558.64	1659.45
K01779	586.331	400.176	439.71	325.655	417.781	3328.53	2542.92	2812.11
K01781	0	0	0	0	0.000913818	0	0	0
K01782	0	0	0	0	210.281	118.57	173.899	0
K01783	1566.93	2070.92	1240.73	683.357	975.758	2195.21	1851.4	1870.79
K01784	1978.32	2584.19	1672.13	915.49	1844.65	5153.72	4151.27	4303.6
K01785	1422.9	1752.76	1118.51	636.192	833.845	2104.74	1734.81	1666.29
K01787	0	0	0	0	9.732	6.26636	7.45327	13.1596
K01788	1403.36	1788.6	1003.59	626.769	498.567	720.345	723.267	827.421
K01790	1112.54	1528.84	899.622	453.701	696.957	1182.3	1098.89	823.377
K01791	1270.06	1445	844.323	529.451	422.622	3013.2	2261.82	2658.48
K01792	0	0	0	0	0.29008	0	1.2304	0
K01793	0	0	0	0	6.72e-06	0	0	0
K01795	0	0	0	0	4.43809	0	0	0
K01796	0	0	0	0	575.47	326.492	462.959	0
K01799	0	8.17302	0	0	418.294	237.14	336.299	0
K01800	0	0	0	0	0.000209724	0	0.00100722	0
K01801	0	0	0	0	0.00799489	0	0.0383962	0
K01802	11.7863	28.0322	8.49635	5.45927	326.174	196.943	275.118	117.382
K01803	1489.06	1876.92	1121.52	641.717	827.348	3582.28	2828.19	2789.38
K01804	452.867	627.257	237.088	124.634	90.646	786.824	654.835	604.986
K01805	13.8875	28.2136	18.8219	3.64812	19.1469	11.658	15.7848	24.6901
K01807	1439.96	1378.51	939.489	685.994	290.512	2187.49	1608.97	2078.9
K01808	919.568	1554.86	786.076	329.725	999.755	620.969	754.37	424.676
K01809	1875.63	2400.79	1316.08	794.157	910.38	2150.98	1797.79	1717.18
K01810	1924.01	2456.71	1355.42	785.879	734.908	2039.89	1672.74	1779.74
K01811	493.373	745.78	342.484	161.649	197.673	126.728	141.992	38.3809
K01812	303.862	467.518	265.967	121.014	208.472	132.995	149.444	88.8829
K01813	441.807	599.436	234.637	128.881	1.4379	0	0.00273756	0
K01814	772.254	1221.02	627.245	259.143	473.133	302.09	351.169	219.919
K01815	143.329	280.598	182.929	66.6459	207.127	132.995	149.407	67.5653
K01816	39.6763	43.9526	24.4307	13.3007	61.7474	49.1354	60.2112	129.594
K01817	580.277	845.65	441.616	165.695	359.115	193.834	330.776	265.177
K01818	125.668	182.187	74.6593	33.898	0.403198	0	0	0
K01819	289.927	191.383	195.375	158.569	49.3993	6.665	128.555	203.11
K01820	0	0	0	0	0.166542	0	0	0
K01821	671.261	546.684	519.042	367.313	228.114	1732.98	1283.44	1580.14
K01822	0	0	0	0	0.0201585	0	0.0860745	0
K01823	1161.83	1210.79	703.528	516.584	107.26	1663.96	1209.44	1655.08
K01825	0	0	0	0	0.00776058	0	0.036913	0
K01826	0	0	0	0	0.0106406	0	0.036913	0
K01829	0	0.00862068	0	0	0.0333147	0	0.146927	0
K01834	1853.33	1406.06	1399.17	1042.53	787.735	3649.85	2832.41	3326.27
K01835	1539.16	1937.17	1192.74	654.874	522.062	1928.04	1511.16	1799.39
K01836	0	0	0	0	2.03e-07	0	0	0
K01838	567.522	368.049	430.742	320.294	104.496	1653.12	1193.59	1615.7
K01839	693.506	1084.44	488.486	229.456	302.128	917.688	807.703	652.72
K01840	0	0	0	0	462.956	274.617	388.714	94.8779
K01841	25.8503	44.841	32.7017	6.69928	0.0779101	0	0.0013682	5.35943
K01843	13.9606	28.6715	13.2542	5.88436	246.408	133.536	186.725	31.4684
K01844	8.37537	19.7226	9.83451	3.6184	1.20706	0	0	0
K01845	634.187	948.884	424.609	205.239	694.84	1158.26	1088.44	614.29
K01846	9.85681	16.695	5.9498	4.14897	0.537053	0	0	0
K01847	0	0.0081036	0	0	425.314	237.14	336.26	0
K01848	4.79132	3.09269	2.05767	1.71596	6.0674	0	2.29281	0
K01849	4.79132	3.09269	2.05767	1.71596	5.82764	0	1.14641	0
K01851	0	0	0	0	9.94318	8.58265	11.5386	21.7869
K01852	0	0	0	0	0.0034512	0	0.0165747	0
K01853	0	0	0	0	0.000570017	0	0.00273756	0
K01854	542.92	759.355	537.913	262.457	302.598	1773.33	1333.04	1593.96
K01856	0	0	0	0	0.0330192	0	0.0514556	0
K01857	2.91986	6.933	2.10483	1.35245	0.00783195	0.625852	0.036913	0
K01858	0	0	0	0	214.666	118.57	168.152	0
K01865	0	0	0	0	0.01684	0	0	0
K01866	2104.06	2667.22	1422	836.872	736.705	2039.89	1675.11	1779.61
K01867	1830.75	2309.63	1264.57	748.53	746.796	2048.47	1685.71	1779.75
K01868	1942.24	2475.74	1327.69	782.446	746.158	2048.47	1684.69	1779.76
K01869	1425.69	1797.46	1084.31	625.545	747.525	2048.47	1686.72	1779.78
K01870	1537.15	1917.76	1149.3	670.971	746.611	2048.47	1686.17	1811.78
K01872	2122.37	2734.46	1485.99	841.932	790.147	2076.95	1716.24	1873.08
K01873	1492.44	1868.65	1127.05	655.338	746.626	2048.47	1685.48	1801.03
K01874	2108.86	2782.02	1488.95	850.678	910.097	2153.09	1800.99	1786.26
K01875	1435.58	1822.77	1110.86	625.404	746.715	2048.47	1686.82	1779.76
K01876	1455.31	1821.08	1101.33	638.701	806.2	2510.36	1991.39	2297.49
K01878	574.635	359.192	410.836	324.76	135.62	1674.42	1226.66	1678.27
K01879	574.635	359.202	410.836	324.76	139.728	1674.42	1226.87	1678.29
K01880	880.672	1457.99	686.065	313.941	612.634	375.286	460.283	114.727
K01881	1485.36	1849.99	1120.32	652.001	736.978	2039.89	1675.11	1779.59
K01883	1430.17	1793	1080.34	627.116	746.475	2048.47	1685.75	1779.79
K01884	9.73579	23.1954	7.01822	4.50951	0.00763228	0	0	0
K01885	808.748	1277.95	626.416	280.626	733.791	459.447	574.397	327.438
K01886	632.38	877	395.475	180.148	118.578	82.1201	106.377	203.57
K01887	1962.59	2474.39	1336.17	792.701	1006.96	2196.26	1894.24	1790.39
K01889	1425.38	1789.93	1078.28	625.4	746.809	2048.47	1686.42	1780.37
K01890	1456.25	1819.48	1097.58	639.136	746.066	2048.47	1684.69	1790.42
K01892	1425.38	1789.91	1078.28	625.4	755.307	2494.64	1965.02	2230.09
K01893	1533.3	1944.71	1136.7	659.184	518.083	1928.04	1515.44	1779.76
K01894	0	0	0	0	0.0238027	1.86	0.0408747	0
K01895	9.03332	19.7338	20.4796	0	658.967	363.969	515.271	98.847
K01896	0	0	0	0	0.350304	0	0	0
K01897	626.808	946.911	427.139	204.369	1454.9	849.937	1171.4	132.321
K01900	0	0	0	0	0.00197374	0	0.00947908	0
K01902	0	5.339	4.59039	0	287.252	166.49	234.308	118.905
K01903	0	5.339	4.59039	0	287.247	166.49	233.728	117.542
K01904	0	0	0	0	0.0181272	0	0	0
K01905	8.42191	19.996	6.07108	3.90094	0.109044	0	0	0
K01906	98.0658	87.1347	59.4215	42.8697	53.3687	46.0699	57.1892	147.222
K01907	0	0	0	0	209.146	118.57	168.135	0
K01908	0	0	0	0	0.0243285	0	0	0
K01910	55.6555	86.7649	46.9236	19.1669	91.277	1642.21	1133.51	1467.81
K01911	0	0	0	0	227.361	875.6	725.019	471.526
K01912	125.575	268.594	185.504	13.8285	452.36	285.645	399.804	440.686
K01914	1372.77	1615.52	1021.93	603.156	407.973	1847.78	1409.11	1602.77
K01915	2998.3	4215.64	2268.59	1159.06	1813.27	2719.25	2491.74	2037.82
K01916	668.674	579.609	515.828	357.921	77.4505	1626.5	1161.45	1559.76
K01918	525.131	708.755	272.495	160.524	282.384	166.49	232.118	118.258
K01919	675.523	1063.09	468.567	226.792	295.457	1627	1436.1	1155.4
K01920	0	6.13e-09	0	0	0.363004	0	1.56005	0
K01921	1858.85	2192.23	1143.49	720.547	633.72	1960.73	1624.06	1805.42
K01922	6.49011	15.4317	4.67851	3.00615	50.9895	32.89	38.92	69.07
K01923	926.607	1605.63	770.005	344.046	889.56	1280.45	1255.71	765.086
K01924	1450.18	1800.53	1092.48	636.067	746.478	2048.47	1685.69	1790.4
K01925	1484.2	1855.62	1126.91	651.524	754.789	2477.47	1951.67	2239.06
K01926	1336.83	1579.46	1014.44	584.383	747.622	2058.27	1699.52	1804.24
K01928	1946.81	2025.98	1470.99	925.233	810.083	3674.97	2847.33	3345.15
K01929	1451.67	1808.37	1094.28	637.015	736.074	2043.57	1676.92	1787.42
K01933	919.212	1600.64	778.471	341.231	899.874	1287.59	1262.43	765.466
K01934	1380.83	1658.71	986.844	603.246	608.061	1960.46	1585.16	1821.54
K01935	109.834	159.703	85.9249	36.497	228.25	122.364	179.8	31.4202
K01937	1472.29	1819	1099.38	647.702	736.315	2039.89	1675.1	1779.59
K01938	1485.16	1872.52	1147.65	641.771	746.091	2483.58	1953.18	2241.81
K01939	1454.38	1814.98	1096.23	638.271	746.196	2048.47	1685.67	1790.39
K01940	764.176	1213.28	603.159	259.864	725.039	1175.83	1139.84	758.612
K01941	0	0	0	0	0.24173	0	0.427827	0
K01945	861.159	1438.93	668.48	304.786	726.09	1175.83	1138.52	758.524
K01950	786.747	1243.45	588.195	280.662	659.46	413.388	513.293	209.18
K01951	1637.94	2158	1289.81	714.333	910.392	2153.09	1804.19	1819.05
K01952	980.105	1547.52	746.334	357.394	1315.35	2960.79	2768.84	1975.17
K01953	2041.77	2524.25	1452.3	800.385	1330.85	2403.24	2167.91	2102.13
K01955	2418.09	2817.61	1894.76	1096.91	968.716	4207.28	3164.25	3774.6
K01956	2026.55	2236.58	1566.6	972.074	941.386	3778.28	2897.33	3277.32
K01958	22.45	45.1802	44.77	2.31	300.601	164.63	291.94	187.003
K01959	0	0	0	0	2.19759	0	0	0
K01960	0	2.37e-07	0	0	16.87	6.26636	7.41523	13.1596
K01961	656.144	909.537	372.792	206.149	125.835	787.436	659.297	626.476
K01962	717.378	986.444	407.221	220.021	117.765	791.23	664.881	618.265
K01963	715.117	992.536	446.47	219.405	379.928	955.86	894.984	763.538
K01965	0	0	0	0	209.221	118.57	168.13	0
K01966	60.1402	58.8799	42.1377	26.6014	219.324	118.57	168.13	21.2811
K01968	0	0	0	0	0.147512	0	0.706984	0
K01969	0	0	0	0	211.684	118.57	168.483	0
K01971	9.66343	31.1409	6.96605	4.47599	639.797	364.773	508.262	80.3926
K01972	1481.56	1867.88	1118.46	638.929	746.759	2048.47	1685.67	1790.41
K01974	0	0	0	0	0.00602298	1.86	0.0150952	0
K01975	9.81257	20.1708	20.5062	0.0153942	290.818	158.217	216.38	72.8567
K01989	1515.04	2071.74	1267.51	666.014	701.627	2778.55	2166.09	2188.05
K01990	10313.8	13519.6	7573.11	4265.16	5401.82	10142.1	8945.61	8517.31
K01991	0	0.00759026	0	0	2.58609	0	2.38389	0.771196
K01992	7912.91	9586.24	5255.98	3191.09	3546.92	8382.95	7389.16	7330.89
K01993	0	0.0106018	0	0	64.0251	49.78	66.0336	118.851
K01994	22.7275	65.867	26.4835	10.5271	0.219065	0	0	0
K01995	338.42	654.588	414.525	145.217	1176.14	722.91	919.407	678.664
K01996	342.649	660.703	416.836	146.968	1387.52	841.48	1091.03	679.877
K01997	340.029	658.474	415.619	145.996	1283.05	782.583	1008.98	683.08
K01998	340.029	658.483	415.619	145.996	1249.84	763.787	979.98	704.896
K01999	339.724	658.729	416.884	145.788	1197.31	737.057	944.428	726.471
K02000	32.8465	42.3834	20.7258	14.6532	59.6427	21.232	88.5671	124.888
K02001	29.9266	35.4516	18.621	13.3007	59.3018	21.232	88.5562	124.888
K02002	32.8465	42.3922	20.7258	14.6532	64.1341	23.7045	91.634	130.121
K02003	6630.52	8963.08	5045.08	2758.36	2793.12	8285.44	6541.79	7981.24
K02004	6617.53	8910.34	4688.75	2614.89	2122.87	5370.69	4410.39	5098.49
K02005	166.757	206.445	148.384	63.2024	44.7109	21.5026	88.8827	135.601
K02006	482.36	679.147	302.021	137.862	138.337	826.406	707.975	711.781
K02007	471.453	655.327	275.409	137.776	140.022	826.406	706.306	711.174
K02008	482.599	683.648	302.931	138.181	155.923	838.064	720.676	736.509
K02009	44.4987	89.2752	48.6979	16.9646	92.2005	815.374	630.741	618.24
K02010	158.448	273.696	147.375	58.8171	270.432	159.549	209.02	177.69
K02011	224.267	349.552	199.259	87.0322	258.54	151.962	199.787	181.947
K02012	146.878	243.058	132.917	51.6879	256.381	153.822	200.057	156.182
K02013	3385.12	4719.37	1974.72	1052.83	1608.46	1766.03	1842.04	1221.67
K02014	47.9365	121.739	34.5558	22.2036	127.795	92.12	120.392	232.109
K02015	4480.31	6228.42	2549.52	1407.29	1819.07	1458.79	1778.25	861.469
K02016	3257.49	4501.89	1874.43	997.509	1399.92	1222.78	1413.14	775.588
K02017	663.773	860.076	365.587	203.543	317.53	185.765	254.499	189.987
K02018	591.539	806.448	339.955	176.941	326.976	194.974	264.273	190.156
K02019	10.4107	51.9885	43.0571	0.0977155	138.629	114.292	144.014	287.241
K02020	594.782	814.176	342.292	178.443	338.981	194.974	265.612	191.338
K02021	0	0.0040518	0	0	208.999	118.57	168.144	0
K02022	0	0	0	0	0.391799	0.00987739	0.696839	0.0246861
K02024	0	0.00795275	0	0	0.0138042	0	0.036913	0
K02025	2620.24	3403.61	1757.81	884.129	836.695	1361.16	1175.67	1358.08
K02026	2532.42	3280.55	1724.44	854.038	822.524	1351.97	1165.58	1338.79
K02027	2959.69	3374.93	2229.08	1256.23	1127.9	1564.9	1395.42	1496.94
K02028	3991.81	4492.82	2731.63	1674.05	1270.08	5134.81	4084.14	4803.48
K02029	4369.67	5012.63	2908.44	1766.42	1444.28	3364.51	2821.72	3410.51
K02030	4458.1	5153.28	3015.33	1817.13	2053.91	7064.35	5858.62	6075.73
K02031	1412.92	1827.3	1101.64	593.814	691.397	1265.44	1110.57	1408.79
K02032	1606.66	2312.8	1485.21	656.728	1078.19	1497.63	1400.75	1419.17
K02033	1719.46	2573.59	1549.1	697.983	1174.41	1552.99	1479.06	1485.74
K02034	1339.01	2040.47	1387.48	583.721	1184.04	1559.26	1486.46	1509.54
K02035	4144.87	4821.86	3305.71	1908.53	1451.55	3832.5	3158.95	4359.95
K02036	1877.22	1862.63	1356.68	906.473	1243.45	3186.46	2663.29	2942.8
K02037	1320.47	1533.56	955.505	589.318	961.879	2178.01	1867.07	1815.16
K02038	1427.76	1677.3	1006.29	622.811	999.055	2624.93	2155.28	2290.82
K02039	1307.97	1514.11	927.789	588.476	726.562	2033.13	1664.42	1756.5
K02040	1400.02	1622.23	1001.93	620.186	997.745	2195.93	1896.85	1874.73
K02041	650.248	547.078	470.277	358.896	21.5274	872.64	549.238	1024.03
K02042	1220.61	904.492	882.968	680.791	42.6897	1745.28	1096.06	2046.57
K02043	0	0	0	0	0.0461001	0	0.102396	0
K02044	1318.99	1139.47	952.226	727.209	26.3244	885.97	560.163	1161.73
K02045	18.473	52.7933	50.4887	1.14548	38.8808	24.5523	30.0312	51.5605
K02046	18.473	52.7933	50.4887	1.14548	20.7723	12.8943	16.1015	27.0783
K02047	18.473	52.7933	50.4887	1.14548	20.7798	12.8943	16.1341	27.0783
K02048	18.473	52.7933	50.4887	1.14548	20.8141	12.8943	16.2944	27.0783
K02049	1389.97	1890.6	821.023	407.569	1033.28	632.286	911.842	764.705
K02050	1475.29	2194.05	1019.8	459.416	1588.03	961.886	1318.21	724.864
K02051	1951.48	2791.72	1256.83	612.951	1399.96	870.003	1186.64	819.256
K02052	47.6151	110.582	37.3799	21.0772	187.889	108.597	150.418	53.2562
K02053	24.9075	87.9983	23.2389	10.8593	30.4824	19.2458	23.8192	42.9738
K02054	19.2446	74.5528	19.1567	8.2363	30.4537	19.2458	23.6948	42.5453
K02055	19.2446	74.5528	19.1567	8.2363	30.6208	19.2458	24.3074	42.6156
K02056	1590.62	2330.06	914.028	478.243	979.226	983.814	1035.97	627.663
K02057	3200.22	4641.39	1843.07	957.636	1322.86	1605.84	1561.06	1236.45
K02058	48.4879	121.322	63.8793	0	274.942	162.506	220.115	88.9666
K02062	0	9.42e-08	0	0	0.0913636	0	0.036913	0
K02063	2.91986	6.95752	2.10483	1.35245	0.0872941	0	0.036913	0
K02064	2.91986	6.95752	2.10483	1.35245	209.077	118.57	168.167	0
K02065	0	0	0	0	500.715	303.762	422.539	237.213
K02066	0	0	0	0	867.438	511.683	718.648	237.765
K02067	0	0	0	0	1861.13	1062.03	1494.91	120.699
K02068	568.719	342.298	406.089	321.846	58.8672	43.8871	47.0277	199.694
K02069	567.06	341.228	405.376	321.252	271.519	163.691	215.427	199.694
K02071	1617.2	2244.5	1216.85	688.671	791.864	2074.66	1770.75	1887.98
K02072	1614.28	2237.55	1209.07	684.955	582.841	1956.09	1602.29	1887.97
K02073	1646.39	2313.82	1232.21	699.827	619.471	3472.69	2718.06	2829.58
K02074	631.496	505.32	453.706	351.775	271.162	1745.07	1328.95	1559.77
K02075	631.496	505.315	453.706	351.775	273.45	1745.07	1329.3	1559.77
K02076	75.0564	178.228	54.1057	34.7653	46.9993	755.17	617.38	538.55
K02077	1190.91	839.482	855.448	670.162	316.325	1795.88	1385.33	1788.23
K02078	2559.97	3295.97	1697.08	938.611	647.95	2728.84	2167.05	2340.44
K02079	5.97629	14.1894	4.30812	2.76815	0.00113189	0	0	0
K02080	4.0005	9.50704	2.88383	1.85299	0.000415652	0	0	0
K02081	32.4451	71.0255	37.0464	3.67784	227.693	130.228	183.144	24.7387
K02082	754.631	701.957	584.67	399.391	165.665	117.95	125.708	140.718
K02083	43.6397	125.394	43.3066	5.4471	10.164	8.58265	12.317	22.0668
K02086	589.136	414.279	430.97	332.154	63.1324	1626.5	1160.71	1559.79
K02092	0	0	0	0	0.168165	0	0.807629	0
K02093	0	0	0	0	0.227933	0	1.09467	0
K02094	0	0	0	0	0.162579	0	0.780801	0
K02095	0	0	0	0	0.180774	0	0.868185	0
K02096	0	0	0	0	0.176357	0	0.84697	0
K02097	0	0	0	0	0.116697	0	0.560447	0
K02099	452.229	617.87	230.145	127.983	0.123777	0	0	0
K02100	0	0.00862068	0	0	0.192252	0	0	0
K02101	0	0	0	0	0.00688419	0	0	0
K02103	494.512	641.618	270.618	151.235	84.7677	783.03	650.346	618.31
K02106	10.034	20.6857	10.5468	4.21244	3.08863	0	0	0
K02107	580.473	787.577	306.738	171.605	2.80885	1.31	3.19	10.6406
K02108	1389.1	1730.66	1050.92	618.117	711.276	2025.93	1658.97	1729.89
K02109	1385.85	1732.16	1047.48	617.173	769.648	2067.09	1706.91	1845.41
K02110	1389.1	1730.67	1050.92	618.117	709.031	2025.93	1659.94	1729.89
K02111	1389.1	1730.69	1050.92	618.117	693.331	2014.27	1645.14	1705.41
K02112	1389.73	1732.16	1051.37	618.408	711.382	2025.93	1658.91	1729.91
K02113	1408.04	1676.43	957	614.314	529.422	1909.65	1525.79	1698.91
K02114	1386.18	1723.74	1048.81	616.765	710.685	2025.93	1656.39	1729.89
K02115	1389.42	1731.43	1051.14	618.262	710.898	2025.93	1657.94	1729.89
K02116	5.89109	19.1001	10.0298	2.72869	53.5536	46.06	60.8894	118.258
K02117	713.242	1057.01	441.856	216.056	79.2039	49.1656	62.1719	127.139
K02118	702.815	1049.61	423.235	202.756	79.2307	49.1656	62.1719	116.498
K02119	691.237	1002.82	406.572	210.589	78.6882	49.1656	59.8193	127.139
K02120	752.605	1093.46	460.251	229.212	79.2463	49.1656	62.172	137.779
K02121	601.941	838.186	344.03	175.597	54.5175	34.1999	44.472	79.7106
K02122	691.561	1003.58	406.806	210.739	78.7149	49.1656	59.8193	127.139
K02123	690.368	1053.24	434.119	206.023	79.2106	49.1656	62.172	116.498
K02124	712.928	1056.27	441.63	215.911	79.2086	49.1656	62.1719	127.139
K02126	0	0	0	0	4.71e-75	0	0	0
K02133	0	0	0	0	0.0310202	0	0	0
K02134	0	0	0	0	0.000549307	0	0	0
K02137	0.0728002	0.109214	0.118304	0	0.0369356	0	0	0
K02152	0	7.83626	0	0	3.18e-05	0	0	0
K02156	0	0	0	0	3.49e-08	0	0	0
K02160	658.617	915.435	374.575	207.294	109.126	784.964	658.821	621.278
K02164	0	0	0	0	0.00854986	0	0	0
K02167	0	0	0	0	0.0207322	0	0.0738259	0
K02168	12.5067	27.6485	27.765	0.826242	469.725	266.358	377.816	0.000133457
K02169	8.53981	18.0051	8.55099	2.72869	11.9672	0	3.54595	0.755285
K02170	0	0	0	0	2.05858	0	2.05226	0.24218
K02171	86.7817	144.295	59.5671	18.0029	23.8842	14.9656	17.7094	36.7877
K02172	45.7299	91.7473	35.5231	5.56128	0.726148	0	1.97002	0.606696
K02173	18.3705	31.0677	26.2358	1.85299	0.00219898	0	0	0
K02182	0	0	0	0	941.958	534.413	757.788	0
K02183	0	0	0	0	0.00163197	0	0.00783769	0
K02188	555.183	756.238	365.037	162.614	87.7819	804.305	617.366	618.26
K02189	511.476	707.104	322.669	149.314	97.5782	812.888	625.436	628.463
K02190	1069.34	1398.15	560.44	333.371	167.084	870.606	701.732	793.333
K02191	462.233	597.039	233.417	142.614	18.6804	755.17	554.119	480.97
K02192	1017.32	1302.28	467.425	309.188	0.0179648	0	0.0733403	0
K02193	3.24789	7.71142	2.3413	1.50439	53.7374	47.92	60.7969	118.5
K02194	0	0	0	0	53.5901	47.92	60.7969	118.5
K02195	0	0	0	0	53.5994	47.92	60.7969	118.5
K02196	0	0	0	0	0.00776058	1.86	0.036913	0
K02197	0	0	0	0	53.4195	47.92	60.7969	118.5
K02198	0	0	0	0	53.7004	49.78	60.8578	118.713
K02199	0	0	0	0	0.0928376	1.86	0.036913	0
K02200	0	0	0	0	0.362409	4.95415	0.036913	0
K02203	43.15	95.5045	92.826	0	0.0336402	0	0	0
K02204	2.97123	7.08048	2.14186	1.37624	0.710854	1.86	2.57e-06	0
K02205	0	0	0	0	0.104453	0	0	0
K02217	492.175	747.325	314.441	167.35	182.175	110.887	127.587	21.856
K02221	747.942	660.304	509.202	388.826	335.468	1788.74	1393.2	1675.2
K02224	648.523	864.793	396.915	193.485	678.15	1156.22	1107.78	757.362
K02225	0	0	0	0	0.000206935	0	0	0
K02226	696.188	1033.4	453.068	211.659	99.6692	799.718	608.095	579.882
K02227	649.005	873.68	397.698	193.485	468.406	1020.81	922.759	639.711
K02228	0	0	0	0	314.98	178.703	253.398	0
K02229	0	0	0	0	314.98	178.703	253.398	0
K02230	4.57854	8.00201	2.81717	1.94649	316.246	178.713	258.005	1.2381
K02231	635.954	911.011	427.781	180.184	310.606	931.458	797.26	629.07
K02232	624.969	860.422	383.324	182.913	625.384	1110.16	1049.5	629.07
K02233	619.078	846.412	379.077	180.184	300.824	922.875	786.691	607.62
K02234	0	0	0	0	0.157915	0	2.50695	0.606563
K02236	581.725	375.673	421.875	321.495	61.7679	1626.5	1160.49	1559.58
K02237	1413.11	1751.97	1061.63	619.717	616.379	1968.9	1546.48	1550.67
K02238	1974.65	2400.64	1354.6	785.611	629.256	2829.47	2108.01	2714.81
K02239	0	0.0040518	0	0	0.85027	0	0	0
K02240	782.299	887.724	675.42	440.127	419.149	2276.78	1676.07	2014.21
K02241	24.5049	36.7202	26.409	0	53.3866	32.89	38.9667	69.07
K02242	1079.81	1004.91	642.524	477.917	71.7489	1627.81	1164.69	1559.77
K02243	781.985	886.961	675.194	439.982	409.074	1847.78	1409.07	1576.18
K02244	640.292	526.234	460.046	355.849	60.3702	1626.5	1160.49	1559.79
K02245	781.985	886.411	675.194	439.982	408.837	1847.78	1409.07	1576.19
K02246	284.921	179.5	217.516	166.976	58.9283	1615.58	1153.59	1489.47
K02247	0	0.0040518	0	0	0.00325444	0	0	0
K02248	556.44	327.123	399.6	317.01	34.738	1622.25	1095.93	1488.63
K02249	0	0	0	0	0.00376149	0	0	0
K02250	6.50158	15.6189	4.68678	3.01146	0.0489758	0	0.22109	0
K02251	0	0	0	0	0.364037	0	0	0
K02253	0	0	0	0	0.0293443	0	0	0
K02254	0	0.0040518	0	0	0.00588106	0	0	0
K02256	0	0	0	0	0.000570017	0	0.00273756	0
K02259	0	0.0040518	0	0	210.303	118.57	168.936	0
K02261	0	0	0	0	0.000570017	0	0.00273756	0
K02274	0	0.0081036	0	0	419.55	237.14	338.282	2.19887
K02275	0	0.0392128	0	0	210.944	118.57	171.44	2.19887
K02276	0	0.0040518	0	0	210.279	118.57	169.871	2.19887
K02277	2.30704	1.48843	0.990775	0.826242	1.3075	0	0.627305	2.19887
K02278	42.6241	68.4762	45.0551	13.3007	1.22445	0	0.377449	11.9636
K02279	3.24223	23.3957	2.33722	1.50176	130.947	81.5807	99.3787	172.645
K02280	0	0	0	0	0.0964204	0	0.888387	1.87495
K02282	3.24223	8.91967	3.69095	1.50176	2.18637	0	3.90957	1.32306
K02283	170.047	336.55	225.674	43.6763	319.703	185.185	252.368	167.857
K02284	0	0	0	0	0.276747	0	1.3291	0
K02285	0	0	0	0	0.285628	0	1.37176	0
K02286	0	0	0	0	0.289764	0	1.39162	0
K02287	0	0	0	0	0.24095	0	1.15719	0
K02288	0	0	0	0	0.193914	0	0.931288	0
K02289	0	0	0	0	0.165685	0	0.79572	0
K02290	0	0	0	0	0.241189	0	1.15833	0
K02291	7.91974	22.3909	9.70024	3.66833	0.309571	0	1.0225	0.0157567
K02292	0	0	0	0	0.0737053	0	0.353977	0
K02293	0	0	0	0	0.210742	0	0.978488	0
K02294	0	0	0	0	0.121847	0	0.585183	0
K02295	0	0	0	0	0.04671	0	0.224329	0
K02297	0	0	0	0	0.111464	0	0.036913	0
K02298	0	0	0	0	0.00776058	0	0.036913	0
K02299	0	0	0	0	0.765302	0	0.036913	0
K02300	0	0	0	0	0.220468	0	0.036913	0
K02302	29.9266	48.8045	39.7182	13.3007	369.453	207.922	295.121	10.6406
K02303	0	0	0	0	169.019	89.3516	127.753	0
K02304	616.167	872.306	394.84	178.847	96.7701	806.127	622.034	607.811
K02305	0	0	0	0	3.89506	0	0	0
K02313	1443.02	1813.57	1101.95	622.816	842.51	2131.99	1792.55	1991.89
K02314	1977.69	2503.31	1341.6	794.367	747.092	2049.7	1690.18	1791.28
K02315	1394.99	2041.33	871.808	418.021	237.26	880.844	701.288	549.532
K02316	1417.3	1781.19	1061.62	627.206	746.57	2048.47	1683.67	1779.8
K02317	0	0	0	0	7.45e-05	0	0	0
K02318	0	0	0	0	0.00034569	0	0	0
K02326	0	0	0	0	3.28e-10	0	0	0
K02334	1239.34	1318.2	835.182	530.553	577.116	6006.31	4397.24	4357.49
K02335	1509.11	1877.67	1126.12	655.514	986.122	2185.81	1876.06	1840.48
K02336	0	0	0	0	0.00776058	0	0.036913	0
K02337	2724.2	3473.11	1723.01	1026.96	755.488	2048.47	1684.36	1801.18
K02338	1382.27	1668.38	990.421	591.971	583.706	1943.85	1568.86	1773.26
K02339	0	0	0	0	0.0083306	1.86	0.0396505	0
K02340	1430.38	1801.75	1081.88	627.714	732.798	2039.89	1670.35	1758.41
K02341	1409.25	1751.59	1066.65	617.928	734.761	2043.57	1674.5	1776.78
K02342	1752.35	1609.6	1189.73	847.374	549.708	2787.36	2076.46	2732.54
K02343	1537.68	1931.56	1126.49	656.27	765.78	2060.13	1698.6	1804.27
K02344	0	0	0	0	0.00776058	0	0.036913	0
K02345	0	0	0	0	0.0155212	0	0.0738259	0
K02346	1429.24	1920.24	1115.3	654.996	1380.57	1683.2	1637	1396
K02347	0	0.0040518	0	0	13.0905	0	1.31722	0
K02348	540.566	722.117	280.284	160.06	291.367	1659.01	1316.32	1001.83
K02351	0	0	0	0	209.03	118.57	168.13	0
K02352	0	0	0	0	1.01e-05	0	0	0
K02355	2343.52	3210.3	1758.48	939.812	1473.76	2515.19	2263.64	2128.4
K02356	1992.46	2151.99	1494.18	947.337	764.079	2919.8	2230.36	2800.98
K02357	1462.49	1841.04	1108.67	641.892	746.122	2048.47	1684.69	1790.4
K02358	1509.3	1977.14	1185.49	672.122	926.068	2155.03	1805.35	1786.26
K02361	0	0	0	0	209.012	118.57	168.455	0.87581
K02362	0	0	0	0	0.000540214	0	0	0
K02363	2.64872	3.97357	4.30429	0	9.97067	8.58265	11.5773	21.7869
K02364	0	0	0.00115319	0.000480359	0.0153721	0	0.0738259	0
K02371	742.743	1104.86	462.582	235.52	90.8743	1319.89	841.243	1420.77
K02372	767.807	1124.5	482.127	246.569	192.21	1592.46	1282.61	1235.35
K02375	0	0	0	0	1.04e-08	0	0	0
K02377	24.7751	32.5548	24.417	0	48.7291	37.4872	53.4061	95.9159
K02379	12.2503	19.0419	17.9958	2.31	260.533	157.907	221.545	97.6834
K02380	0	0	0	0	97.7217	83.5373	106.538	212.948
K02381	0	0.00344952	0	0	0.12993	0	0.249856	0.875821
K02383	0	0	0	0	0.126183	0	0	0
K02385	52.229	95.7801	76.2477	0	57.3093	34.1999	42.4634	69.07
K02386	0	0	0	0	69.9815	46.06	59.048	117.893
K02387	59.8716	103.14	82.9389	1.71596	128.812	80.2599	105.081	186.963
K02388	59.8716	103.14	82.9389	1.71596	184.908	126.32	165.821	303.739
K02389	50.1219	93.21	82.9389	1.71596	127.724	80.26	101.68	186.893
K02390	61.9265	100.061	80.4782	1.71596	194.945	126.32	163.513	305.662
K02391	0	0	0	0	0.0144032	0	0.036913	0
K02392	122.502	212.831	167.867	4.70985	258.038	160.52	213.823	373.927
K02393	0	0	0	0	71.1633	46.06	64.2091	117.893
K02394	0	0	0	0	70.9655	46.06	63.2606	117.893
K02395	3.91538	9.78497	10.792	0	5.11478	0	2.62392	0.24218
K02396	56.6293	114.312	108.018	1.71596	128.857	80.26	104.579	187.769
K02397	60.1628	103.577	83.4121	1.71596	77.0664	47.3702	63.3354	118.699
K02398	25.6898	44.5114	46.2481	1.71596	67.282	46.06	60.3652	117.893
K02399	0	0	0	0	0.00896008	0	0.036913	0
K02400	59.9444	103.25	83.0572	1.71596	129.23	80.26	107.227	186.963
K02401	55.2259	100.276	81.1178	0	126.759	78.95	104.474	186.963
K02402	0	0	0	0	0.00776058	0	0.036913	0
K02403	0	0	0	0	0.00776058	0	0.036913	0
K02404	20.9713	41.5378	44.3087	0	76.5017	47.37	64.5275	117.893
K02405	60.0172	103.369	83.1755	1.71596	338.213	198.83	275.447	186.963
K02406	253.121	454.136	347.049	1.71596	248.839	170.808	235.785	406.487
K02407	78.3903	142.971	126.02	0.889718	77.0822	47.3702	63.225	117.823
K02408	59.8716	103.14	82.9389	1.71596	128.788	80.26	104.921	186.963
K02409	59.8716	103.14	82.9389	1.71596	128.743	80.2602	104.567	186.963
K02410	59.8716	103.14	82.9389	1.71596	128.652	80.2602	104.054	186.963
K02411	54.7556	95.474	74.6252	1.71596	38.1834	12.968	19.2147	26.9232
K02412	59.8716	103.149	82.9389	1.71596	129.506	80.26	108.177	186.963
K02413	59.8716	97.2189	76.2329	1.71596	67.1505	47.3699	64.5616	117.893
K02414	9.90942	14.866	16.1033	0	57.1068	47.37	61.29	116.775
K02415	15.0254	22.5449	24.417	0	129.905	93.4299	123.552	234.911
K02416	57.5646	101.656	81.9481	0.889718	128.695	80.26	104.567	186.963
K02417	904.208	1187.43	502.416	250.285	148.838	81.4962	103.706	189.559
K02418	43.5813	78.7435	69.879	1.71596	18.6583	1.31492	5.27913	1.91437
K02419	59.9444	103.25	83.0572	1.71596	129.707	80.26	107.976	186.963
K02420	59.9444	103.25	83.0572	1.71596	129.2	80.26	106.193	186.721
K02421	55.0803	100.058	80.8812	0	126.735	78.95	104.35	186.963
K02422	80.6973	144.46	127.011	1.71596	128.997	80.26	104.567	186.963
K02423	0	0.0040518	0	0	0.0164312	0	0.036913	0
K02424	18.391	37.512	19.6359	5.25098	44.0039	756.404	617.638	538.876
K02425	0	0	0	0	0.00776058	0	0.036913	0
K02426	0	0	0	0	4.04221	0	1.02693	0
K02427	0	0	0	0	43.0796	39.3373	50.2288	97.0498
K02428	1399.56	1770.16	1057.67	610.063	975.337	2922.21	2409.63	2239.61
K02429	0	0.000899125	0	0	34.6428	1613.17	1091.17	1347.22
K02430	0	0	0	0	0.00776875	0	0.036913	0
K02431	123.915	178.132	80.9222	31.275	46.033	29.5824	35.0429	62.1239
K02433	857.475	1041.04	762.646	456.587	1110.88	2255.08	1979.09	1769.73
K02434	851.213	1019.09	751.798	453.686	744.171	2047.16	1682.45	1769.14
K02435	851.742	1019.25	753.274	453.371	743.821	2047.16	1681.93	1769.12
K02436	0	0.0172414	0	0	0.0211857	0	0	0
K02437	42.3529	114.051	77.8907	11.5288	349.508	972.243	857.736	714.962
K02438	148.048	309.546	213.719	16.0294	0.525899	0	2.42226	10.6406
K02439	2.40992	5.73204	1.73724	1.11625	0.0106685	0	0.036913	0
K02440	744.55	650.529	532.646	378.639	586.012	2759.43	2140.78	2577.32
K02441	22.8734	58.755	61.5901	0	0.00957151	0	0.036913	0
K02442	0	0	0	0	0.0248258	0	0	0
K02443	463.537	627.647	262.152	129.589	47.9713	29.5824	35.006	62.1239
K02444	194.584	357.644	175.085	82.8033	195.414	121.557	144.468	14.3592
K02445	74.7816	177.562	53.9076	34.638	28.2232	858	556.692	909.812
K02446	15.7218	26.7124	9.45371	6.60458	254.963	156.047	218.712	97.0498
K02448	0	0	0	0	0.0264262	0	0	0
K02450	0	0	0	0	10.1768	0	1.46487	0.517559
K02452	0	0	0	0	4.14856	0	0	0
K02453	11.7448	27.9359	8.46644	5.44006	16.0706	0	1.74893	0.606696
K02454	128.133	316.622	195.273	77.8514	351.973	216.383	244.236	14.0455
K02455	2.97123	7.133	2.14186	1.37624	17.9283	0	2.11745	0.606696
K02456	19.9577	54.4272	23.7629	8.9832	21.6292	1.30995	7.72003	1.21326
K02458	0	0	0	0	1.38e-12	0	0	0
K02459	0	0	0	0	1.78e-16	0	0	0
K02460	0	0.00374229	0	0	0.000724093	0	0	0
K02461	0	0	0	0	1.78e-16	0	0	0
K02462	0	0	0	0	1.78e-16	0	0	0
K02463	0	0	0	0	1.78e-16	0	0	0
K02464	0	0	0	0	4.49e-29	0	0	0
K02465	0	0	0	0	0.00768604	0	0.036913	0
K02466	0	0.00689905	0	0	0.0953823	0	0.036913	0
K02467	0	0	0	0	0.00768604	0	0.036913	0
K02468	0	0	0	0	0.0128322	0	0.036913	0
K02469	1616.04	2113.74	1328.22	672.001	1006.89	2199.93	1892.98	1886.2
K02470	1616.9	2090.75	1282.85	677.393	1006.48	2199.93	1892.23	1886.21
K02471	0	0	0	0	3.53038	1.86	3.91525	0
K02472	27.045	39.0312	9.29245	6.22912	1.29765	0	2.2953	0.0402142
K02473	12.3193	54.3739	39.8601	1.11625	53.0495	46.06	60.0619	118.258
K02474	36.8886	102.696	72.8755	2.49249	73.6222	47.9199	62.1092	118.5
K02475	528.247	696.254	247.592	163.58	0.19225	0	0	0
K02476	509.484	651.651	234.067	154.89	0.264317	0	0	0
K02477	89.0783	149.358	85.8245	19.9209	29.5014	14.9656	18.3876	43.3919
K02478	26.3636	30.9533	9.00681	6.52244	420.079	237.14	336.334	0
K02479	0	0	0	0	1.88205	0	2.47712	0
K02480	0	0	0	0	0.155035	0	0.731542	0
K02481	5.89109	13.9953	4.2467	2.72869	91.468	74.9547	105.954	204.781
K02482	0	0	0	0	98.5643	83.5373	106.437	215.175
K02483	9.74973	9.93568	0	0	234.466	118.57	176.853	2.61661
K02484	0	6.31e-08	0	0	243.327	120.43	168.187	0
K02485	0	0	0	0	0.387091	0	1.69653	0
K02486	0	0	0	0	0.0229608	0	0.106633	0
K02487	0	0	0	0	0.274933	0	1.31968	0
K02488	0	0.023516	0	0	10.1922	0	0.562858	0
K02490	0	0.0215502	0	0	4.14191	0	4.67167	0
K02491	0	0.00810396	3.08e-07	0	0.364537	0	0	0
K02492	617.607	914.275	415.095	206.591	473.717	1033.42	910.34	601.131
K02493	918.693	1140.64	845.506	471.545	1213.05	2313.52	2058.49	1779.78
K02494	0	0	0	0	0.00776058	0	0.036913	0
K02495	1716.72	2699.55	1250.31	574.447	908.52	566.294	682.95	323.061
K02496	0	0	0	0	0.00898441	0	0.036913	0
K02497	0	0.0040518	0	0	0.282591	0	0	0
K02498	0	0	0	0	0.00857439	0	0.0398276	0
K02499	632.365	896.433	331.257	204.314	65.403	32.89	42.381	79.7106
K02500	792.379	1222.77	598.226	259.143	682.848	420.66	522.242	219.934
K02501	792.379	1222.77	598.226	259.143	672.906	412.077	511.905	199.032
K02502	810.682	1259.53	645.877	275.489	412.642	256.03	289.8	112.436
K02503	1438.96	1824.06	1107.49	626.966	693.559	2002.41	1627.99	1664.31
K02504	0	0	0	0	0.0585861	0	0.036913	0
K02505	0	0	0	0	0.00839338	0	0.036913	0
K02507	0	0	0	0	0.0400482	0	0.036913	0
K02508	0	0	0	0	0.00768604	0	0.036913	0
K02509	0	0	0	0	243.168	1628.91	1274.88	941.006
K02510	4.6566	27.0632	3.35679	2.15688	263.475	160.944	224.56	97.51
K02511	0	0	0	0	0.00768604	0	0.036913	0
K02517	10.8371	25.7713	7.81215	5.01964	226.321	120.43	169.279	1.56524
K02518	1425.17	1789.41	1078.12	625.298	747.061	2048.47	1685.13	1780.84
K02519	1575.05	2027.55	1189.65	692.939	903.754	2137.83	1812.99	1812.33
K02520	1425.38	1789.9	1078.28	625.4	746.427	2048.47	1685.52	1779.76
K02521	0	0	0	0	0.00776058	0	0.036913	0
K02523	0	0	0	0	70.4132	47.92	60.7969	118.5
K02525	20.501	45.9239	25.7413	3.87988	40.4411	770.136	573.126	502.141
K02526	68.4024	126.073	75.4156	3.87868	66.6636	42.8255	50.9384	90.8508
K02527	2.47303	5.89723	1.78273	1.14548	17.9718	1.86	6.69103	3.04774
K02528	1460.59	1821.09	1099.26	640.625	746.4	2048.47	1685.84	1790.95
K02529	5475.74	7312.81	4123.9	2206.02	3069.54	11757.9	9131.77	9632.18
K02530	201.549	491.35	251.603	112.472	409.325	228.423	380.523	152.864
K02531	0	0	0.0103936	0.00432942	24.0392	0	62	68
K02532	410.809	532.696	190.216	125.65	25.5656	0	62.039	68.2561
K02533	0	0	0	0	43.8785	39.3373	50.088	95.9318
K02535	8.36412	19.8937	6.02942	3.87417	18.5399	1.86	8.68068	3.04774
K02536	33.4044	55.3684	28.1907	5.25041	18.5527	1.86	9.03595	3.04774
K02538	8.73528	20.7435	6.29698	4.04608	0.331482	0	0	0.247115
K02545	0	0	0	0	1.16e-08	0	0	0
K02546	5.66293	13.4454	4.08222	2.623	2.14e-06	0	0	0
K02547	0	0	0	0	7.62e-09	0	0	0
K02548	634.468	512.911	475.934	361.518	340.117	2213.41	1690.06	2150.57
K02549	0	0	0	0	210.092	118.57	168.493	0.0715457
K02550	0	0	0	0	0.0652129	0	0	0
K02551	0.283763	7.37323	6.08012	0.0977155	209.816	118.57	169.182	0.908858
K02552	0	0	0	0	0.733353	0	0.74655	0.11318
K02553	0	0.0139599	0	0	0.105368	0	0.041496	0
K02554	0.622862	1.47885	0.449001	0.288503	176.628	101.01	140.494	24.4822
K02556	59.8716	103.144	82.9389	1.71596	184.894	115.234	153.355	264.945
K02557	75.0083	128.887	99.2399	5.33436	189.033	115.234	154.964	268.02
K02558	0	0	0	0	0.00776058	1.86	0.036913	0
K02560	0	0	0	0	0.00776058	0	0.036913	0
K02562	0	0	0	0	0.00776058	0	0.036913	0
K02563	1417.77	1771.66	1072.8	621.877	746.224	2048.47	1684.67	1779.75
K02564	1447.97	1794.91	1049.68	642.885	540.998	1928.95	1507.83	1763.93
K02565	3.38067	8.05784	2.43702	1.56589	0.0173507	0	0.036913	0
K02566	25.5203	48.9703	10.2673	2.72869	28.0305	12.8943	15.2959	27.0783
K02567	0	0	0	0	51.1645	39.3373	49.2853	96.0766
K02568	0	0	0	0	7.23226	0	0	0
K02569	0	0	0	0	2.76015	0.625852	0	0
K02570	0	0	0	0	50.9231	37.4773	46.378	93.7455
K02572	0	0	0	0	7.19089	0	0	0
K02573	0	0	0	0	55.597	40.5891	49.2738	96.0364
K02574	0	0	0	0	98.0648	76.8097	95.4261	189.73
K02575	5.80029	14.8713	15.2258	0	165.892	101.924	142.755	10.7678
K02584	0	0.000583947	0	0	54.3887	37.4773	55.7623	98.1583
K02585	7.54512	11.329	12.2612	0	12.5472	6.26636	10.1648	16.214
K02586	7.95747	17.869	19.6372	0	36.2334	21.232	28.9032	46.2076
K02587	40.9028	47.8392	39.2788	14.2248	26.2438	14.9656	20.5561	43.7267
K02588	73.7873	119.236	95.4298	8.07552	50.6267	29.9708	39.7576	69.9189
K02589	0	0.00990812	0	0	25.1017	14.9656	21.1908	33.048
K02590	0	0.00990812	0	0	25.138	14.9656	21.1908	33.048
K02591	7.95747	17.869	19.6372	0	36.0213	21.232	27.8936	46.2076
K02592	0	0.00990812	0	0	1.66613	0	2.01181	1.32306
K02593	0	0	0	0	0.219458	0	0.293086	0
K02594	510.966	652.561	234.703	155.42	50.1083	29.9312	38.7159	64.4763
K02595	0	0	0	0	0.720127	0	0.294295	0
K02596	0	0	0	0	1.50766	0	0.295568	0
K02597	0	0	0	0	0.718855	0	0.291664	0
K02598	953.056	1249.12	466.651	289.265	25.6223	0	62.0369	68
K02600	1455.91	1818.36	1097.6	638.846	746.169	2048.47	1684.67	1790.4
K02601	1556.69	2208.49	1263.52	661.546	746.84	2048.47	1685.64	1785.12
K02609	0	0.0040518	0	0	210.143	118.57	169.313	0
K02610	0	0.0040518	0	0	209.874	118.57	168.167	0
K02611	0	0.0040518	0	0	209.878	118.57	168.167	0
K02612	0	0.0040518	0	0	209.872	118.57	168.167	0
K02613	0	0	0	0	208.998	118.57	168.167	0
K02614	189.122	421.607	273.891	91.4399	629.762	388.382	484.343	150.848
K02615	0	0.0040518	0	0	0.756284	0	0.036913	0
K02616	0	0.0040518	0	0	209.721	118.57	168.167	0
K02617	0	0	0	0	0.14503	0	0.036913	0
K02618	0	0	0	0	209.014	118.57	168.167	0
K02619	535.341	709.162	282.017	159.039	219.962	118.57	169.676	1.32306
K02621	1324.11	1509.54	906.956	594.045	409.205	1849.64	1409.11	1576.2
K02622	1223.1	1380.73	860.701	563.465	409.252	1849.64	1409.12	1576.19
K02624	0	0	0	0	43.0944	37.4773	46.1866	93.6653
K02625	0	0	0	0	2.41e-39	0	0	0
K02626	0	0	0	0	56.1424	37.4773	49.2131	94.272
K02628	0	0	0	0	0.00116749	0	0.00560697	0
K02629	0	0	0	0	0.000645136	0	0.00309833	0
K02630	0	0	0	0	0.000634293	0	0.00304625	0
K02631	0	0	0	0	0.010379	0	0.049846	0
K02632	0	0	0	0	0.000645136	0	0.00309833	0
K02634	0	0	0	0	0.169875	0	0.81584	0
K02635	0	6.13e-09	0	0	0.837353	0	3.57749	0
K02636	0	0	0	0	9.51991	0	2.51298	0
K02637	0	6.13e-09	0	0	0.258458	0	1.02793	0
K02638	0	0	0	0	0.206168	0	0.990139	0
K02639	0	0	0	0	0.678881	0	3.05344	0
K02640	0	0	0	0	0.142012	0	0.682027	0
K02641	0	0	0	0	0.267944	0	1.28683	0
K02642	0	0	0	0	0.017331	0	0.0832338	0
K02643	0	0	0	0	0.137961	0	0.662571	0
K02647	215.616	405.975	282.469	36.0446	93.28	803.026	612.123	597.469
K02650	644.495	843.435	323.58	192.879	4.47265	0	1.9978	0
K02651	6.48445	22.6127	12.7969	3.00352	2.91119	0	4.3996	3.14782
K02652	1185.85	1589.96	591.082	362.348	59.8439	15.4405	31.8094	31.6042
K02653	1239.19	1744.15	732.523	393.012	248.651	145.128	176.658	97.4683
K02654	763.226	1221.98	526.616	221.964	377.086	212.516	285.991	210.743
K02655	0	0	0	0	0.0661109	0	0	0
K02656	0	0	0	0	0.00776058	0	0.036913	0
K02657	0	0	0	0	0.655638	0	3.14765	0
K02658	0.129775	0.194686	0.21089	0	0.760919	0	3.46907	0
K02659	0	0	0	0	0.248306	0	1.19251	0
K02660	0	3.91118	4.42937	0	0.358618	0	1.95205	0.805499
K02662	114.088	154.969	62.6797	33.4761	16.7908	2.47248	4.04357	5.19229
K02663	101.632	130.315	46.7066	30.8704	11.8267	0	0.753409	0
K02664	101.632	130.297	46.7066	30.8704	11.6555	0	0.730113	0
K02665	0	0	0	0	1.78e-16	0	0	0
K02666	0	0	0	0	10.4839	0	3.66458	1.92975
K02667	0	0.00759026	0	0	0.0677752	0	0.000307686	0
K02668	0	0	0	0	1.78e-16	0	0	0
K02669	721.406	1095.08	503.478	223.382	264.707	145.133	173.658	86.8402
K02671	0	0	0	0	12.5006	0	0	0
K02672	0	0	0	0	1.69251	0	0.00581327	0
K02674	0	0	0	0	15.1059	0	0	0
K02676	0	0	0	0	1.78e-16	0	0	0
K02679	0	0	0	0	0.00776058	0	0.036913	0
K02680	0	0	0	0	0.00830079	0	0.036913	0
K02681	0	0	0	0	0.00776058	0	0.036913	0
K02682	0	0	0	0	5.5614	0	0.036913	0
K02684	0	0	0	0	4.48e-08	0	0	0
K02686	0	0	0	0	7.45e-05	1.86	0	0
K02687	1800.52	2059.02	1100.27	699.26	189.816	1708.62	1268.3	1773.98
K02688	2.48428	1.59899	1.06689	0.889718	119.134	96.1718	122.684	233.701
K02689	0	0	0	0	0.167349	0	0.803708	0
K02690	0	0	0	0	0.211004	0	1.01337	0
K02691	0	0	0	0	0.167457	0	0.804229	0
K02692	0	0	0	0	0.162753	0	0.781637	0
K02693	0	0	0	0	0.175377	0	0.842265	0
K02694	0	0	0	0	0.169416	0	0.813638	0
K02696	0	0	0	0	0.0929504	0	0.446403	0
K02697	0	0	0	0	0.103858	0	0.49879	0
K02698	0	0	0	0	0.151699	0	0.728547	0
K02699	0	0	0	0	0.19719	0	0.947024	0
K02700	0	0	0	0	0.140691	0	0.675683	0
K02702	0	0	0	0	0.0135438	0	0.0650453	0
K02703	0	1.23e-08	0	0	0.572745	0	2.75066	0
K02704	0	6.13e-09	0	0	0.170079	0	0.816821	0
K02705	0	1.26e-07	0	0	0.308452	0	1.48137	0
K02706	0	1.38e-07	0	0	0.247501	0	1.18865	0
K02707	0	0	0	0	0.16901	0	0.811684	0
K02708	0	0	0	0	0.14389	0	0.691047	0
K02709	0	0	0	0	0.167153	0	0.802767	0
K02710	0	0	0	0	0.139346	0	0.669222	0
K02711	0	0	0	0	0.164457	0	0.789823	0
K02712	0	0	0	0	0.160784	0	0.772182	0
K02713	0	0	0	0	0.13551	0	0.650799	0
K02714	0	0	0	0	0.140075	0	0.672722	0
K02715	0	0	0	0	0.16569	0	0.795744	0
K02716	0	0	0	0	0.167867	0	0.806197	0
K02717	0	0	0	0	0.166299	0	0.798669	0
K02718	0	0	0	0	0.144992	0	0.696337	0
K02719	0	0	0	0	0.13366	0	0.641914	0
K02720	0	0	0	0	0.280392	0	1.34661	0
K02722	0	0	0	0	0.152476	0	0.73228	0
K02723	0	0	0	0	0.118488	0	0.569049	0
K02724	0	0	0	0	0.118571	0	0.569447	0
K02736	0	0	0	0	1.01e-06	0	0	0
K02742	0	0	0	0	0.0111993	0	0.0534278	0
K02744	816.732	1248.33	748.443	405.485	720.246	464.677	520.258	137.759
K02745	315.825	665.763	363.389	157.355	511.692	325.9	364.957	22.9176
K02746	260.639	529.997	271.922	122.237	332.42	213.034	237.648	20.9624
K02747	247.725	497.703	261.146	116.255	326.489	209.241	232.938	12.9952
K02750	88.6516	215.985	74.1806	43.4301	49.7758	14.9656	79.7463	99.4283
K02753	62.5304	154.855	98.2275	38.5195	174.022	111.763	124.319	6.94117
K02755	0	0	0	0	1.28e-10	0	0	0
K02756	0	0	0	0	1.92e-06	0	0	0
K02757	4167.47	5416.72	2654.63	1630.47	1182.5	743.156	954.57	534.509
K02759	2719.47	3857.26	1988.85	1144.31	1510.5	1804.39	1657.4	1252.84
K02760	3219.94	4556.31	2714.11	1537	2354.4	2359.62	2269.94	1444.47
K02761	5133.97	6151.57	4081.77	2533.42	2799.26	5098.72	4239.89	4083.28
K02763	528.131	695.972	247.509	163.527	18.0823	11.658	13.7954	24.4822
K02765	765.145	1278.35	600.38	279.001	380.401	243.007	272.348	80.0681
K02768	565.402	914.093	370.64	206.066	244.277	148.18	171.261	68.8148
K02769	177.013	437.993	241.034	100.86	358.688	228.423	256.302	16.8643
K02770	2420.78	3317.28	1634.57	974.504	623.188	1239.45	1020.43	1174.3
K02771	3.0154	4.87348	4.56862	0.169843	0.28193	0	0	0
K02773	986.362	865.404	763.406	549.312	314.51	1066.66	764.892	1249.61
K02774	426.541	530.284	361.369	230.736	279.107	183.673	207.987	203.911
K02775	988.387	858.153	754.466	550.25	332.862	975.49	800.068	868.547
K02777	966.35	1784.22	818.179	414.004	817.433	505.876	631.959	241.106
K02779	1474.73	1327.82	886.676	669.038	61.0555	24.8919	145.444	345.668
K02781	629.723	499.063	471.176	345.987	63.3201	882.988	618.942	1113.7
K02782	0	0	0	0	0.0033495	0	0	0
K02783	144.709	339.502	141.815	57.0941	37.5356	23.316	27.6646	48.9644
K02784	11.7448	27.9308	8.46644	5.44006	65.2925	42.0755	49.8265	88.3599
K02786	156.8	367.936	207.024	85.3996	390.195	232.938	324.375	108.902
K02788	67.5322	166.805	142.014	57.5736	209.303	116.66	194.24	77.9224
K02791	96.5927	226.698	69.1472	44.5664	0.102927	0	0.0738259	0
K02793	584.702	931.174	601.218	333.04	656.606	419.122	539.324	351.254
K02794	2898.69	2969.86	2391.06	1617	1291.6	2529.85	2154.56	2797.39
K02795	2842.93	2829.58	2365.27	1597.17	1187.28	2497.13	1988.73	2596.23
K02796	2138.63	2159.86	1750.85	1197.05	884.468	2294.42	1770.17	2510.97
K02798	101.883	229.581	105.074	39.3222	292.729	1003.19	795.635	1016.27
K02799	0	0	0	0	208.99	118.57	168.13	0
K02800	669.642	1153.6	546.271	251.882	880.907	1363.15	1237.31	1062.98
K02803	0	0	0	0	0.642769	0	0	0
K02804	630.796	971.06	408.886	216.089	194.055	123.421	138.115	31.4234
K02805	35.4349	49.2585	27.4877	0.429911	10.7034	8.58265	12.6885	21.4503
K02806	28.2078	71.306	24.1003	13.0655	21.4821	6.75692	8.15107	4.3043
K02808	0	0	0	0	2.71e-15	0	0	0
K02810	4698.16	5696.39	2823.02	1801.86	748.414	1333.98	1117.07	1294.08
K02812	3.07235	7.29809	2.21476	1.42308	0.000145487	0	0	0
K02813	12.598	29.9158	9.08146	5.83523	0.654154	0	0	0
K02814	0	0.00344952	0	0	0.0452768	0	0	0
K02815	0	0.00344952	0	0	0.00284329	0	0	0
K02817	0	0	0	0	6.35e-51	0	0	0
K02818	0	0	0	0	8.69e-09	0	0	0
K02819	601.209	800.512	318.991	194.421	9.42711	0	20.7022	49.3057
K02821	69.9532	146.617	64.3452	33.8053	33.984	21.0349	27.9509	32.8494
K02822	80.59	171.954	72.013	38.7321	76.5197	45.7986	59.4558	88.768
K02823	852.238	1423.02	666.64	300.654	482.615	308.813	362.237	241.44
K02824	1420.9	1775.09	1087.01	630.856	484.701	1904.49	1483.05	1731.91
K02825	1732	1560.17	1111.14	839.274	355.639	2663.77	1959.82	2722.26
K02826	0	0	0	0	0.306186	0	0	0
K02827	0	0	0	0	0.309637	0	0	0
K02828	0	0	0	0	0.294918	0	0	0
K02829	0	0	0	0	0.143725	0	0	0
K02834	1425.45	1790.01	1078.4	625.4	695.159	2003.65	1625.36	1663.86
K02835	1425.38	1789.91	1078.28	625.4	746.748	2048.47	1686.82	1779.76
K02836	1425.38	1789.89	1078.28	625.4	746.345	2048.47	1685.54	1779.75
K02837	1333.32	1466.42	902.629	562.79	126.155	2091.56	1475.64	2106.58
K02838	1425.38	1789.9	1078.28	625.4	746.421	2048.47	1685.94	1779.74
K02839	25.9316	50.2902	21.193	2.7404	3.88015	2.47248	2.92578	5.19229
K02840	0	0	0	0	43.3456	755.17	613.33	538.33
K02841	0	0	0	0	6.00511	1.86	3.45911	0.213423
K02843	14.2552	33.9158	10.2761	6.60285	30.2152	1.86	10.524	6.4322
K02844	0	0	0	0	11.204	0	2.86142	2.17193
K02846	0	0	0	0	0.101069	0	0.0401224	0
K02847	18.0446	20.7901	11.5209	8.07552	5.47158	1.23415	0	5.35943
K02848	0	0	0	0	1.04e-15	0	0	0
K02849	0	0	0	0	8.64782	0	1.36235	2.44105
K02850	11.7822	28.0292	8.49339	5.45737	0.0191007	0	0	0
K02851	628.148	504.308	504.444	359.781	445.249	1107.87	913.261	1099.14
K02852	0	0	0	0	0.0690241	0	0.036913	0
K02853	0	0	0	0	0.00776058	0	0.036913	0
K02854	0	0	0	0	0.0457239	0	0	0
K02855	0	2.51e-05	0	0	0.0761131	0	0	0
K02856	0	0.00344952	0	0	0.000219938	0	0	0
K02858	0	0	0	0	43.1681	39.3373	49.2809	95.9318
K02859	556.44	327.114	399.6	317.01	61.6165	1626.5	1160.49	1559.77
K02860	1427.69	1798.03	1082.18	626.506	745.171	2477.47	1952.47	2217.76
K02862	0	0.0040518	0	0	0.87143	0	0	0
K02863	1425.38	1796.63	1084.08	625.4	746.282	2048.47	1685.42	1779.75
K02864	1425.38	1789.89	1078.28	625.4	746.388	2048.47	1685.64	1779.76
K02865	0	0	0	0	1.41e-74	0	0	0
K02867	1425.38	1789.89	1078.28	625.4	746.429	2048.47	1685.42	1779.76
K02871	1425.38	1789.9	1078.27	625.396	746.416	2048.47	1685.67	1779.76
K02872	0	0	0	0	9.41e-75	0	0	0
K02874	1425.38	1789.89	1078.27	625.396	746.289	2048.47	1685.16	1779.76
K02876	1425.38	1789.89	1078.27	625.396	744.444	2048.47	1685.67	1779.76
K02878	1425.38	1789.9	1078.27	625.396	746.325	2048.47	1685.15	1779.76
K02879	1487.34	1943.4	1176.08	663.65	920.415	2160.23	1809.73	1786.7
K02880	0	0	0	0	4.71e-75	0	0	0
K02881	1425.38	1789.89	1078.27	625.396	744.31	2048.47	1685.12	1779.76
K02884	1425.38	1789.83	1078.28	625.4	746.368	2048.17	1685.44	1779.57
K02886	1425.38	1789.91	1078.27	625.396	746.296	2048.47	1684.67	1779.76
K02887	1425.38	1789.91	1078.28	625.4	746.393	2048.47	1685.67	1779.76
K02888	1425.38	1789.9	1078.28	625.4	746.169	2048.47	1684.66	1779.76
K02890	1425.38	1789.9	1078.27	625.396	746.414	2048.47	1685.67	1779.76
K02891	0	0	0	0	4.57e-06	0	0	0
K02892	1425.38	1789.91	1078.27	625.396	746.412	2048.47	1685.67	1779.76
K02893	0	0	0	0	2.54e-07	0	1.22e-06	0
K02894	0	0	0	0	4.71e-75	0	0	0
K02895	1425.38	1789.88	1078.27	625.396	746.388	2048.47	1685.67	1779.76
K02896	0	0	0	0	0.000168652	0	0	0
K02897	1035.31	1326.33	469.837	311.2	304.12	177.142	247.608	134.692
K02899	1425.38	1789.9	1078.28	625.4	746.284	2048.47	1684.45	1779.5
K02902	1395.45	1737.15	1050.78	612.099	743.821	2047.23	1682.78	1766.52
K02904	1425.38	1789.89	1078.27	625.396	746.24	2048.47	1684	1778.64
K02906	1455.31	1817.19	1096.89	638.697	746.434	2048.47	1685.62	1790.4
K02907	1289.67	1455.24	877.539	544.037	390.414	1827.19	1432.51	1763.1
K02909	1428.62	1797.63	1080.62	626.902	734.871	2039.01	1672.31	1758.07
K02910	0	0	0	0	9.41e-75	0	0	0
K02911	1425.38	1789.9	1078.28	625.4	743.616	2047.23	1682.19	1776.94
K02913	1948.27	2238.17	1583.73	975.355	1142.28	2308.23	2024.69	2020.05
K02914	1104.15	1554.82	841.872	455.59	552.429	1947.56	1482.13	1630.78
K02916	1425.38	1789.9	1078.28	625.4	746.365	2048.47	1684.89	1779.52
K02918	0	0	0	0	4.71e-75	0	0	0
K02919	826.749	871.791	644.79	429.657	512.566	1888.98	1497.22	1638
K02926	1425.38	1789.9	1083.95	627.76	746.426	2048.47	1685.67	1779.76
K02927	0	0	0	0	9.41e-75	0	0	0
K02929	0	0	0	0	4.71e-75	0	0	0
K02931	1425.38	1789.89	1078.27	625.396	746.33	2048.47	1685.67	1779.76
K02933	1425.07	1789.15	1078.04	625.251	746.433	2048.47	1685.67	1779.76
K02935	1425.38	1789.89	1078.28	625.4	746.389	2048.47	1685.64	1779.76
K02936	0	0	0	0	6.82e-15	0	0	0
K02939	1447.39	1798.17	1091.19	635.032	746.336	2048.47	1685.47	1790.4
K02941	0	0	0	0	4.71e-75	0	0	0
K02943	0	0	0	0	9.41e-75	0	0	0
K02945	1422.53	1651.88	1032.13	573.676	448.837	1873.25	1493.65	1907.63
K02946	1425.07	1789.15	1078.04	625.251	746.104	2048.47	1684.52	1779.76
K02948	1457.62	1916.64	1157.62	650.447	920.439	2160.23	1809.92	1776.06
K02950	1425.38	1789.91	1078.27	625.396	746.382	2048.47	1685.67	1779.76
K02952	1487.55	1943.88	1176.24	663.747	920.397	2160.23	1809.95	1786.7
K02954	1981.82	2117.01	1477.87	942.406	754.897	2827.31	2199.41	2337.08
K02956	1425.45	1790.01	1078.4	625.4	736.52	2039.89	1674.38	1758.07
K02957	0	0	0	0	9.15e-06	0	0	0
K02958	0	0	0	0	4.71e-75	0	0	0
K02959	1426.79	1792.78	1079.78	625.805	745.944	2048.47	1682.73	1779.52
K02961	1425.38	1789.89	1078.27	625.396	746.292	2048.47	1685.15	1779.76
K02963	1425.38	1783.15	1072.48	625.4	746.484	2048.47	1685.45	1779.52
K02965	1425.38	1789.88	1078.27	625.396	746.414	2048.47	1685.68	1779.76
K02966	0	0	0	0	2.35e-74	0	0	0
K02967	1425.45	1790.09	1078.4	625.4	754.819	2477.47	1951.64	2217.75
K02968	1422.13	1782.2	1075.94	623.896	746.366	2048.47	1684.93	1779.52
K02970	1324.95	1594.69	1008.84	579.445	526.658	1921.32	1505.49	1747.42
K02977	0	0	0	0	4.64e-07	0	0	0
K02982	1441.7	1828.64	1090.03	632.954	746.348	2048.47	1685.17	1779.76
K02986	1936.66	2443.21	1313.21	780.965	774.942	2066.39	1706.88	1817.4
K02988	1425.38	1789.89	1078.27	625.396	744.132	2048.47	1684.35	1779.76
K02989	0	0	0	0	4.71e-75	0	0	0
K02990	1425.38	1789.88	1078.28	625.4	746.11	2048.47	1684.38	1779.76
K02992	1425.38	1789.9	1078.27	625.396	746.382	2048.47	1685.67	1779.76
K02994	1425.38	1789.89	1078.27	625.396	746.417	2048.47	1685.67	1779.76
K02996	1441.38	1827.9	1089.81	632.809	746.308	2048.47	1685.15	1779.76
K03006	0	0	0	0	0.000131865	0	0.000555171	0
K03010	0	0	0	0	1.22e-05	0	0	0
K03013	0	0	0	0	0.000570017	0	0.00273756	0
K03015	0	0	0	0	4.71e-75	0	0	0
K03018	0	0	0	0	0.000247252	0	0	0
K03021	0	0	0	0	4.07e-06	0	0	0
K03030	0	0	0	0	0.000217161	0	0.00104294	0
K03032	0	0	0	0	7.71e-05	0	0	0
K03034	0	0	0	0	2.99e-05	0	0.000143419	0
K03040	1545.32	2087	1267.7	699.418	1093.87	2269.75	1934.27	1796.18
K03041	0	0	0	0	4.07e-06	0	0	0
K03043	1462.93	1842.36	1108.72	642.228	746.571	2048.47	1687.1	1790.42
K03045	0	0	0	0	4.07e-06	0	0	0
K03046	1426.01	1791.4	1078.72	625.686	746.997	2048.47	1688.73	1779.77
K03048	795.606	919.46	685.013	446.291	410.616	1847.78	1409.07	1576.18
K03060	1274.89	1408.77	856.791	537.194	397.881	1827.19	1431.68	1763.1
K03063	0	0	0	0	4.71e-75	0	0	0
K03068	0	0	0	0	0.000384935	0	0.00184869	0
K03070	1752.74	2020.96	1326.07	806.691	979.241	2173.71	1925.94	1925.7
[truncated: 5,421 more rows]

## Sheet: ko abundance (relative)
	WANMPN1	WANMPN2	WANMPN3	WANMPN4	WANMPP1	WANMPP2	WANMPP3	WANMPP4
K00001	0.000188983	0.000132547	0.000267228	0.000274918	0.000360194	9.62591e-05	0.000215694	0.00025925
K00002	0	0	0	0	3.61593e-08	0	7.1473e-09	0
K00003	0.00103006	0.00115025	0.000879015	0.000831425	0.000726557	0.000503102	0.000570088	0.000389406
K00004	2.82166e-05	2.93375e-05	2.41216e-05	2.39499e-05	0.000216048	5.51387e-05	8.71182e-05	4.62317e-05
K00005	0.000475182	0.000479252	0.000307977	0.000355584	0.000162859	0.000370733	0.000343447	0.000357921
K00007	0	0	0	0	7.35337e-11	0	0	0
K00008	0.000231548	0.000283246	0.000183601	0.000144315	0.000487988	0.000124142	0.000198418	0.000106245
K00009	0.000256898	0.000291111	0.000186679	0.00020826	9.01788e-05	0.000384041	0.000319988	0.00051452
K00010	2.26739e-05	3.27697e-05	1.9788e-05	7.58619e-06	0.000306139	7.92384e-05	0.000123517	6.89003e-05
K00012	0.000453732	0.000436796	0.000459043	0.000416056	0.000573061	0.000500769	0.00054489	0.000623316
K00013	0.000428035	0.000507197	0.000462282	0.000364789	0.000683091	0.000184379	0.000265867	0.000123198
K00014	0.000820074	0.000951614	0.000809199	0.000699615	0.000834374	0.000226539	0.000321602	0.000115235
K00015	1.61678e-05	1.13436e-05	1.39896e-05	1.77995e-05	1.66741e-06	2.7029e-07	5.96065e-07	5.37874e-06
K00016	0.00164733	0.00129751	0.00158353	0.00189139	0.000663674	0.00352797	0.00299978	0.00335669
K00018	0.000324853	0.000356809	0.000252711	0.000215054	0.000104832	3.19731e-05	4.83897e-05	8.82054e-05
K00019	6.68841e-06	5.24488e-06	0	0	0.000209695	5.12074e-05	8.63088e-05	0
K00020	0.000373986	0.000429731	0.000288333	0.000295717	0.000110236	3.92791e-05	5.91921e-05	0.000117088
K00021	0	1.4348e-09	0	0	2.30132e-08	0	1.36888e-08	0
K00022	0	0	0	0	6.04212e-09	0	0	0
K00023	0	3.3952e-06	0	0	4.80978e-05	1.61834e-05	2.34119e-05	4.73409e-05
K00024	0	8.85672e-09	0	0	0.000278792	6.46294e-05	0.000107492	0
K00027	0.000459346	0.000585386	0.000502083	0.000388761	0.000944638	0.00124749	0.00120261	0.00106262
K00028	0	0	0	0	1.34236e-18	0	0	0
K00029	0	0	0	0	1.69983e-05	1.33628e-06	2.58818e-06	2.29001e-06
K00030	6.28605e-05	0.000110865	0.000126138	6.93234e-05	0.000173242	4.82675e-05	6.32481e-05	3.50872e-06
K00031	0.00034228	0.000388871	0.000330277	0.000263183	0.000491552	0.000129895	0.000197026	9.56105e-05
K00032	0	0	0	0	5.72478e-18	0	0	0
K00033	0.000386002	0.000301673	0.000425739	0.000534993	0.000451625	0.000987759	0.000869819	0.00101341
K00034	1.61678e-05	1.13447e-05	1.39896e-05	1.77995e-05	1.04442e-06	0	4.1448e-07	5.37874e-06
K00036	0.000351647	0.0002328	0.000351368	0.000482787	0.00027087	0.000754217	0.000672624	0.000788453
K00038	5.92392e-07	1.08289e-06	5.93845e-07	6.79686e-07	5.08345e-05	1.26187e-05	2.08895e-05	5.35823e-12
K00040	7.59524e-05	0.000109782	0.000124791	8.42403e-05	0.000182068	5.09738e-05	6.64409e-05	1.82671e-05
K00041	7.45215e-05	0.000107951	0.000121159	8.42403e-05	0.000207389	5.74371e-05	7.53308e-05	3.41355e-05
K00042	0.000319267	0.000349039	0.000253026	0.00022498	6.00694e-05	1.69755e-05	2.34799e-05	4.09208e-05
K00045	0	0	0	0	5.90682e-09	0	1.07354e-08	0
K00046	0.000194269	0.000238421	0.00028071	0.000235172	0.000532454	0.000149761	0.000205386	0.000160367
K00048	5.65371e-05	0.000103106	0.000122083	6.1287e-05	0.00022232	5.52525e-05	0.000104448	6.24081e-05
K00049	0	0	0	0	1.05612e-11	0	0	0
K00050	4.31251e-05	4.45188e-05	6.05421e-05	3.91093e-05	9.47921e-05	3.6881e-05	5.38359e-05	0.000117577
K00051	0	3.5857e-09	0	0	9.29782e-11	0	0	0
K00052	0.000414241	0.000506115	0.000453341	0.000349246	0.000673325	0.000181672	0.000262155	0.000111112
K00053	0.000409925	0.00050113	0.000450758	0.00034476	0.000673342	0.000181672	0.000263273	0.000111229
K00054	0.000352112	0.000230214	0.000351834	0.00048332	0.000216245	0.000741033	0.000649003	0.000788453
K00055	1.01977e-05	1.16599e-05	3.51794e-06	4.02646e-06	4.38345e-05	0.000881962	0.000682972	0.000902498
K00057	0.000774087	0.000754103	0.000826014	0.000837705	0.000736823	0.00088415	0.000850851	0.000899657
K00058	0.000632249	0.000787676	0.000710656	0.000542091	0.00139408	0.000374808	0.000547181	0.000387161
K00059	0.00118191	0.00118848	0.00122916	0.00111675	0.00299043	0.00144821	0.00180013	0.0010982
K00060	2.17035e-05	2.86982e-05	1.61539e-05	3.51021e-06	1.52514e-06	0	7.74881e-07	0
K00064	0	0	0	0	4.03956e-08	0	2.11138e-08	0
K00065	7.61271e-05	8.34237e-05	0.000100723	6.37395e-05	0.000325844	8.36988e-05	0.000131519	9.83244e-05
K00066	0	0	0	0	0.000416992	0.000102415	0.000169546	0
K00067	0.000709239	0.000821682	0.000866208	0.000727041	0.00100555	0.0012295	0.00119835	0.000827874
K00068	3.90894e-05	7.05979e-05	5.32712e-05	3.82028e-05	6.79595e-07	0	2.50515e-08	0
K00069	0	0	0	0	1.22392e-13	0	0	0
K00073	5.26727e-06	9.7449e-06	8.72225e-06	0	3.76826e-08	0	4.50251e-10	5.50988e-12
K00074	0.00041666	0.000478741	0.000421469	0.00037474	0.000748021	0.000517829	0.000559196	0.000341382
K00075	0.000852422	0.000881841	0.000967897	0.000955309	0.00108038	0.000980248	0.000975341	0.000913336
K00076	7.81259e-05	0.000146131	0.000160179	0.00010068	0.000350165	9.55653e-05	0.000125235	8.3002e-06
K00077	0.000203069	0.000361213	0.000364119	0.000218472	0.000579929	0.0014262	0.00128821	0.0010539
K00078	0	0	0	0	5.784e-12	0	0	0
K00081	0	0	0	0	3.05979e-11	0	7.50606e-11	0
K00082	0	0	0	0	0.000206498	5.12074e-05	8.52026e-05	0
K00086	1.61678e-05	1.13469e-05	1.39896e-05	1.77995e-05	2.71548e-05	0.000326139	0.000280022	0.000243162
K00087	0.000273906	0.000280448	0.000186258	0.000206089	4.46848e-05	1.14981e-05	1.67665e-05	2.8569e-05
K00088	0.000769272	0.00074637	0.000809449	0.000835897	0.0011493	0.000987097	0.00101927	0.000899647
K00090	0	0	0	0	3.28103e-07	0	1.86115e-08	0
K00091	6.14077e-06	6.54162e-06	9.73223e-06	2.6531e-06	3.53647e-05	8.78814e-06	1.41881e-05	1.791e-05
K00093	0	0	0	0	5.54711e-11	0	0	0
K00094	0	9.44448e-09	0	0	9.72785e-09	0	0	0
K00096	2.00574e-06	5.302e-06	5.33835e-06	2.3013e-06	5.61516e-05	1.56383e-05	2.20479e-05	3.87007e-05
K00097	6.83654e-05	8.16357e-05	8.71228e-05	4.11514e-05	0.000138294	3.32335e-05	4.935e-05	9.44363e-05
K00098	1.61678e-05	1.13413e-05	1.39896e-05	1.77995e-05	8.64264e-09	0	9.00419e-07	5.68542e-06
K00099	0.000434283	0.000525923	0.000472415	0.000371609	0.000675795	0.000182238	0.000264795	0.000116582
K00100	0.000694301	0.000581623	0.000669263	0.000740347	0.00032938	8.28776e-05	0.000156595	0.000184327
K00101	0	0	0	0	0.000206299	5.12074e-05	8.47918e-05	0
K00102	5.26727e-06	4.16119e-06	0	0	1.82201e-05	5.0348e-06	8.70744e-06	1.41901e-05
K00103	0	0	0	0	0.00020628	5.12074e-05	8.47714e-05	0
K00104	7.5213e-05	0.000111429	0.000130988	8.07544e-05	0.000899678	0.000238486	0.000371208	0.000181053
K00105	0	0	0	0	1.3709e-06	0	0	0
K00106	0	0	0	0	6.69821e-09	0	1.64326e-08	0
K00108	0	0	0	0	0.000257147	6.38261e-05	0.00010573	2.03144e-08
K00109	0	0	0	0	6.04212e-09	0	0	0
K00111	0.00036201	0.000439218	0.0003975	0.00031486	0.00100776	0.000265845	0.000423325	0.000228031
K00112	0	0	0	0	4.36187e-05	1.61855e-05	2.50835e-05	4.82081e-05
K00113	0	0	0	0	4.36476e-05	1.61855e-05	2.5009e-05	4.79465e-05
K00114	0	0	0	0	3.45456e-08	0	0	0
K00116	0	1.68531e-09	0	0	3.12958e-07	0	3.9373e-08	0
K00117	0	0	0	0	1.52463e-08	0	3.7223e-08	0
K00118	0	0	0	0	1.91307e-09	0	4.6933e-09	0
K00121	0	1.68531e-09	0	0	0.000362349	8.97961e-05	0.000149178	0
K00122	0	5.38405e-08	0	0	9.93737e-09	0	0	0
K00123	5.68975e-05	9.0814e-05	0.000164996	9.80405e-06	0.000200664	6.63487e-05	0.000104264	0.000197232
K00124	0	1.48907e-13	2.31394e-13	0	9.41016e-05	3.39776e-05	4.97819e-05	9.85385e-05
K00125	0	0	0	0	9.25652e-08	0	0	0
K00127	0	3.15711e-09	0	0	9.5311e-06	2.13953e-06	1.78223e-06	6.13362e-07
K00128	0.000470924	0.000596738	0.000505496	0.000432227	0.00121191	0.000317103	0.000475812	3.15337e-05
K00129	0	0	0	0	4.31107e-09	0	1.03116e-08	0
K00130	0	1.68531e-09	0	0	0.00113368	0.000281274	0.000466447	3.19605e-07
K00131	3.16245e-06	6.00293e-06	3.17021e-06	3.62846e-06	4.53057e-07	0	1.0844e-06	5.3686e-07
K00132	5.26727e-06	4.13046e-06	0	0	5.16114e-05	1.26187e-05	2.08895e-05	0
K00133	0.000500293	0.000626758	0.000550922	0.000457448	0.000736419	0.000878926	0.00084532	0.000842574
K00134	0.000805446	0.000806768	0.000847601	0.000876631	0.000819929	0.000907888	0.000887755	0.000972214
K00135	0.000318538	0.000150608	0.00031596	0.000444048	0.00135549	0.000723633	0.000837819	0.000618237
K00137	0	0	0	0	5.08899e-05	1.26187e-05	2.09267e-05	0
K00138	0	0	0	0	1.83942e-07	0	1.33521e-07	0
K00140	8.32665e-06	9.72756e-06	3.06689e-06	3.51021e-06	0.000347154	9.98509e-05	0.0001564	0.000137038
K00141	0	0	0	0	3.12889e-11	0	7.68152e-11	0
K00145	0.000424846	0.000508067	0.000462986	0.000361454	0.000673543	0.000181672	0.000263203	0.000116966
K00146	0	0	0	0	4.58949e-07	0	5.98728e-07	0
K00147	0.0004399	0.000537182	0.000466188	0.000372494	0.000716615	0.000507811	0.000574271	0.000377926
K00148	0	0	0	0	5.83081e-08	0	2.62519e-10	0
K00150	0	0	0	0	3.05658e-06	0	4.02982e-07	0
K00151	0	0	0	0	0.000206344	5.12074e-05	8.47896e-05	0
K00153	0	0	0	0	0.000206279	5.12074e-05	8.47709e-05	0
K00154	0	0	0	0	7.58636e-09	2.7029e-07	1.86115e-08	0
K00156	0	0	0	0	0.000206583	5.12074e-05	8.56715e-05	3.06681e-07
K00158	0.000300615	0.000136059	0.000300211	0.000424235	1.82365e-05	0.000376305	0.000273836	0.000516272
K00161	6.14267e-05	0.000108162	5.92373e-05	6.28044e-05	0.000412936	0.000415935	0.000461576	0.000272376
K00162	6.14267e-05	0.000108166	5.92373e-05	6.28044e-05	0.000412689	0.000415935	0.000461399	0.000272376
K00163	0	0	0	0	0.000206331	5.12074e-05	8.48268e-05	0
K00164	0	1.68531e-09	0	0	1.84112e-07	8.03287e-07	1.86115e-08	0
K00166	0	1.68531e-09	0	0	1.59854e-06	0	1.7823e-07	0
K00167	0	1.68531e-09	0	0	9.47461e-07	0	1.7823e-07	0
K00169	1.80744e-05	2.80707e-05	1.89852e-05	7.02042e-06	4.51241e-05	5.83809e-06	7.61976e-06	1.23756e-05
K00170	1.19557e-05	1.68729e-05	1.28515e-05	0	4.48788e-05	5.83809e-06	7.61976e-06	1.23756e-05
K00171	1.21547e-05	1.71026e-05	1.33012e-05	0	3.68827e-05	5.0348e-06	7.61976e-06	1.23756e-05
K00172	1.50151e-05	2.24786e-05	1.59183e-05	3.51021e-06	4.4768e-05	5.83809e-06	7.61976e-06	1.23756e-05
K00174	7.89902e-05	0.000135975	8.41738e-05	8.57009e-05	0.000485747	0.000119166	0.000201032	5.0832e-05
K00175	5.03078e-05	8.35443e-05	5.5421e-05	5.27919e-05	0.000485762	0.000119166	0.000201032	5.0832e-05
K00176	8.86264e-06	8.96819e-06	1.42373e-05	5.47264e-06	6.76156e-05	1.67513e-05	2.82671e-05	5.00408e-05
K00177	1.3927e-05	1.96245e-05	3.40859e-05	5.07696e-06	6.86981e-05	1.67513e-05	2.86191e-05	5.01632e-05
K00179	5.04826e-05	6.80898e-05	8.48332e-05	1.20566e-05	7.62712e-05	1.98922e-05	3.47664e-05	6.42827e-05
K00180	5.5993e-05	7.89569e-05	0.000104948	1.20566e-05	6.94135e-05	1.98922e-05	3.3436e-05	6.34077e-05
K00183	0	0	0	0	7.58941e-08	0	0	0
K00184	0	0	0	0	6.44567e-05	2.5468e-05	3.6889e-05	7.23187e-05
K00185	0	0	0	0	7.26483e-05	2.35988e-05	3.6889e-05	7.23187e-05
K00186	0	0	0	0	7.28932e-06	0	0	0
K00187	0	0	0	0	9.82551e-06	0	0	0
K00188	0	0	0	0	3.19818e-09	0	0	0
K00189	0	0	0	0	2.59011e-06	0	0	0
K00192	0	0	0	0	1.18395e-09	0	0	0
K00193	0	0	0	0	1.18395e-09	0	0	0
K00194	1.21286e-05	1.87798e-05	3.36348e-05	3.09133e-06	1.36475e-06	0	2.58982e-07	0
K00195	0	0	0	0	1.18395e-09	0	0	0
K00196	0.000568122	0.000565264	0.000390866	0.000424234	9.89013e-05	2.76836e-05	4.035e-05	7.97369e-05
K00197	1.21286e-05	1.87798e-05	3.36348e-05	3.09133e-06	1.37174e-06	0	2.58982e-07	0
K00198	2.76982e-05	4.37554e-05	7.87786e-05	8.47903e-06	4.26837e-06	0	6.79707e-07	8.39003e-07
K00205	0	0	0	0	5.35592e-09	0	0	0
K00207	0	0	0	0	0	0	8.81614e-07	3.06613e-07
K00208	0	1.68531e-09	0	0	0.000297028	0.000399411	0.000408252	0.000309207
K00209	1.19051e-05	1.26028e-05	1.08172e-05	1.32813e-05	3.85126e-07	0	5.96628e-07	2.70916e-06
K00210	0	0	0	0	9.73731e-06	0	0	0
K00214	0	0	0	0	1.55387e-07	0	3.81208e-07	0
K00215	0.000484271	0.000617621	0.000530892	0.000425384	0.00091316	0.00111209	0.00105679	0.00111691
K00216	0	0	0	0	1.81565e-08	0	1.94462e-08	0
K00217	0	0	0	0	5.95179e-11	0	0	0
K00218	0	0	0	0	1.5463e-07	0	3.79165e-07	0
K00219	3.05938e-06	5.61002e-06	3.06689e-06	3.51021e-06	0.000206778	5.12074e-05	8.56749e-05	3.06681e-07
K00220	0	0	0	0	8.47365e-08	0	0	0
K00221	0	0	0	0	1.25889e-09	0	0	0
K00226	0.000344327	0.000215965	0.00034403	0.000474388	4.54754e-05	0.000376305	0.000305855	0.000550655
K00228	0	0	0	0	2.10766e-07	0	4.68065e-07	0
K00230	1.75466e-06	3.28185e-06	1.76678e-06	2.01323e-06	2.33862e-05	7.26656e-06	9.6118e-06	1.58868e-05
K00231	0	1.68531e-09	0	0	0.000313593	8.00116e-05	0.000130136	4.73473e-05
K00239	4.12566e-05	4.99442e-05	6.68064e-05	1.77995e-05	0.000458187	0.000107452	0.000179264	1.86396e-05
K00240	2.37905e-05	2.46596e-05	3.88781e-05	1.77995e-05	0.000454359	0.000107452	0.000179442	1.93084e-05
K00241	0	1.68532e-09	0	0	0.000226685	5.12095e-05	8.67637e-05	8.85294e-07
K00242	0	5.93439e-09	0	0	0.000216875	5.12074e-05	8.47896e-05	0
K00243	0.000685594	0.000580181	0.000640519	0.000715265	6.26224e-05	0.000702444	0.000585782	0.000796536
K00244	0.000697245	0.000418949	0.000740808	0.000953438	0.000272914	0.000774717	0.000684905	0.000927656
K00245	0	0	0	0	5.93226e-05	2.06954e-05	3.03017e-05	5.97786e-05
K00246	0	0	0	0	5.26656e-05	2.06954e-05	3.03017e-05	5.97786e-05
K00247	0	0	0	0	7.58636e-09	0	1.86115e-08	0
K00248	0.000394051	0.000475241	0.000412304	0.000341197	0.00072523	0.00019406	0.000278242	0.000130218
K00249	0	1.68531e-09	0	0	0.00175914	0.000435629	0.00072185	0
K00252	0	0	0	0	0.000208988	5.12074e-05	8.47709e-05	0
K00253	0	0	0	0	2.58675e-06	0	6.50416e-13	0
K00254	0	0	0	0	0.000214074	5.20107e-05	8.58769e-05	0
K00255	0	0	0	0	5.27074e-22	0	0	0
K00257	0	1.68531e-09	0	0	0.00078353	0.000193279	0.000320617	2.62467e-06
K00259	9.201e-05	0.000133879	8.98174e-05	9.63931e-05	0.000236061	5.76203e-05	9.716e-05	3.02075e-05
K00260	4.76562e-05	8.69699e-05	5.20984e-05	5.40052e-05	3.00464e-06	0	3.72889e-07	1.29686e-07
K00261	1.57745e-06	8.99323e-06	1.13206e-05	1.8099e-06	0.000208097	5.12074e-05	8.74192e-05	1.29686e-07
K00262	0.000430284	0.000536894	0.000490443	0.00035274	0.000744873	0.00019676	0.000317602	0.00015148
K00263	0	2.55498e-08	0	0	2.51655e-06	0	1.85495e-07	0
K00264	0	0	0	0	1.63582e-10	0	0	0
K00265	0	2.2938e-07	0	0	0.000258398	6.81962e-05	0.000111159	4.84983e-05
K00266	0.00110656	0.00128931	0.00108202	0.000921304	0.00111887	0.000310352	0.000434161	0.000213017
K00270	0	1.68531e-09	0	0	1.03918e-07	0	0	0
K00271	0	0	0	0	0.000206352	5.12074e-05	8.49492e-05	0
K00273	0	0	0	0	4.47632e-08	0	2.43638e-09	0
K00274	0	0	0	0	8.85588e-07	0	5.73913e-07	0
K00275	0	4.1212e-09	0	0	0.000206383	5.12074e-05	8.49515e-05	0
K00276	0	0	0	0	5.1735e-08	0	1.01104e-07	0
K00278	0.000438224	0.000489382	0.000409868	0.000356309	0.000473304	0.00012583	0.000189684	9.38746e-05
K00279	0	0	0	0	1.66869e-09	0	4.09378e-09	0
K00281	0	0	0	0	0.000206498	5.12074e-05	8.53073e-05	0
K00282	2.21517e-05	3.80055e-05	1.90921e-05	1.1141e-05	6.85925e-05	2.26488e-05	3.5686e-05	6.43797e-05
K00283	2.2321e-05	3.83144e-05	1.92618e-05	1.13352e-05	7.8471e-05	2.63554e-05	4.12734e-05	7.52226e-05
K00284	0.000415326	0.00047795	0.00040145	0.000319359	0.000182952	5.03824e-05	6.72344e-05	7.72487e-06
K00285	0	0	0	0	0.000257261	6.38261e-05	0.000105682	0
K00286	0.000495428	0.000610993	0.000523374	0.000432432	0.000777481	0.000718386	0.000742368	0.000677479
K00287	0.000770431	0.000748651	0.000811512	0.000838037	0.000407374	0.000799379	0.000712706	0.000804842
K00288	0	0	0	0	3.11902e-11	0	0	0
K00289	0	0	0	0	1.21405e-24	0	0	0
K00290	4.38675e-05	6.54306e-05	8.11027e-05	3.47974e-05	0.000113553	3.40965e-05	5.04932e-05	0.000102781
K00294	1.61678e-05	1.70108e-05	2.27118e-05	1.77995e-05	0.000282368	6.76002e-05	0.000111452	1.46555e-05
K00297	0.000353985	0.000374369	0.00028979	0.000264564	0.000523539	0.000135941	0.000220241	0.000106757
K00298	0	1.123e-05	1.74445e-05	0	5.89118e-09	0	9.06605e-11	0
K00299	6.20522e-06	1.13586e-05	6.22045e-06	7.11962e-06	0.000363039	8.97961e-05	0.000150129	3.34102e-08
K00301	0	0	0	0	3.8989e-07	0	5.89146e-07	0
K00302	0	8.45761e-08	0	0	4.12738e-05	1.14981e-05	1.58996e-05	2.82624e-05
K00303	1.99044e-07	8.36679e-06	1.42101e-05	0	3.64257e-05	1.00696e-05	1.50451e-05	2.55411e-05
K00304	0	0	0	0	3.57036e-09	0	8.75911e-09	0
K00305	0	0	0	0	4.13299e-09	0	1.01394e-08	0
K00306	0	0	0	0	9.73212e-14	0	2.38486e-13	0
K00311	0	0	0	0	5.47088e-07	0	1.33068e-06	0
K00313	1.6052e-06	2.93457e-06	1.60914e-06	1.84174e-06	1.19959e-05	0	2.58982e-07	0
K00315	0	0	0	0	5.62624e-10	0	1.38027e-09	0
K00316	0	0	0	0	3.10068e-08	0	3.7223e-08	0
K00318	0	1.68531e-09	0	0	0.000423664	0.000102415	0.00016972	0
K00322	0	0	0	0	7.65993e-09	0	1.86115e-08	0
K00323	0	0	0	0	4.44164e-15	0	0	0
K00324	0	0	0	0	0.00051846	0.000142199	0.000227474	0.000116542
K00325	0	0	0	0	0.000249883	6.73929e-05	0.000108447	4.74283e-05
K00330	0	1.68531e-09	0	0	0.000227085	5.12074e-05	8.69945e-05	7.07066e-07
K00331	0	5.55259e-08	0	0	0.000236619	5.4914e-05	9.11977e-05	1.155e-05
K00332	0	5.55259e-08	0	0	0.000233503	5.4914e-05	9.20927e-05	1.155e-05
K00333	0	5.55259e-08	0	0	0.000234689	5.4914e-05	9.20453e-05	1.155e-05
K00334	4.21129e-05	6.3506e-05	7.53745e-05	3.30408e-05	0.000236689	5.62422e-05	9.31758e-05	1.50847e-05
K00335	2.38291e-05	3.01358e-05	4.0188e-05	1.88622e-05	0.000233968	5.62422e-05	9.40196e-05	1.50847e-05
K00336	8.70939e-05	9.73833e-05	0.000112272	6.72172e-05	0.000283019	6.59775e-05	0.000107203	5.10902e-05
K00337	0.000218999	0.000216222	0.000139958	0.000164777	0.000280846	7.10995e-05	0.000117278	6.04856e-05
K00338	4.8945e-07	5.67004e-07	1.10607e-06	0	0.000239476	5.4914e-05	9.22213e-05	1.155e-05
K00339	0	1.68531e-09	0	0	0.000236749	5.4914e-05	9.22129e-05	1.155e-05
K00340	0	1.68531e-09	0	0	0.000236375	5.4914e-05	9.12061e-05	1.155e-05
K00341	0	1.68531e-09	0	0	0.000226624	5.12074e-05	8.53973e-05	1.70206e-07
K00342	0	5.70824e-08	0	0	0.000226378	5.12074e-05	8.67393e-05	7.07066e-07
K00343	0	1.68531e-09	0	0	0.000226578	5.12074e-05	8.57691e-05	7.07066e-07
K00344	0	3.37063e-09	0	0	0.000670639	0.000166241	0.000276798	9.75478e-07
K00346	0	3.5857e-09	0	0	7.67932e-09	0	1.86115e-08	0
K00347	1.57966e-06	2.91836e-06	1.58354e-06	1.81244e-06	1.78946e-05	5.0348e-06	6.97423e-06	1.23756e-05
K00348	1.57966e-06	2.97058e-06	1.58354e-06	1.81244e-06	5.99594e-08	0	1.86115e-08	0
K00349	1.57966e-06	2.91836e-06	1.58354e-06	1.81244e-06	6.05849e-08	0	1.86115e-08	0
K00350	1.57966e-06	2.91836e-06	1.58354e-06	1.81244e-06	5.86764e-08	0	1.86115e-08	0
K00351	1.57966e-06	2.91478e-06	1.58354e-06	1.81244e-06	5.88086e-08	0	1.86115e-08	0
K00354	8.55922e-06	1.5677e-05	8.58021e-06	9.82049e-06	4.37038e-05	5.0348e-06	3.82159e-05	4.67491e-05
K00355	7.7801e-06	2.01623e-05	1.88389e-05	8.51292e-06	5.8609e-07	0	6.18998e-07	0
K00356	4.0549e-05	7.41267e-05	4.06485e-05	4.65243e-05	2.39867e-06	0	1.49672e-06	4.42716e-07
K00360	7.01105e-08	8.09781e-08	1.58437e-07	0	2.29978e-15	0	0	0
K00362	7.01105e-08	1.45468e-07	1.58437e-07	0	6.77731e-07	0	5.38526e-07	0
K00363	0	3.37063e-09	0	0	2.07841e-07	0	3.54525e-07	0
K00364	0.0003084	0.000150326	0.000308015	0.000433167	6.09577e-05	0.000703248	0.000585136	0.000788421
K00365	0	0	0	0	4.21436e-09	0	0	0
K00366	0.000365652	0.000390059	0.000295854	0.000307665	0.000201695	5.24972e-05	7.10881e-05	1.99894e-05
K00367	0	0	0	0	4.62031e-06	0	4.14635e-07	0
K00368	0	0	0	0	0.000207058	5.12074e-05	8.47709e-05	0
K00370	0	0	0	0	0.000217602	0.000378927	0.00036669	0.000283095
K00371	0	0	0	0	0.000217602	0.000378927	0.00036669	0.000283072
K00372	0.00061641	0.000611557	0.000412436	0.000462455	0.000209591	5.12074e-05	8.47709e-05	2.70916e-06
K00373	0	0	0	0	0.000234377	0.000698053	0.000639349	0.000514484
K00374	0	0	0	0	0.000269599	0.000398819	0.000396395	0.00034285
K00375	0.000138595	0.000242591	0.000284016	0.000144287	0.00064976	0.000179034	0.000257572	0.000102912
K00376	0	4.1212e-09	0	0	3.90519e-06	0	0	0
K00380	0	0	0	0	1.50862e-07	0	2.38602e-07	0
K00381	1.33605e-06	2.44342e-06	1.33933e-06	1.53293e-06	1.93528e-08	0	1.86115e-08	0
K00382	0.000102327	0.000160187	0.000117601	9.09198e-05	0.000798819	0.000519538	0.000631093	0.000353802
K00383	0.000346019	0.000218356	0.000356189	0.00047076	2.70932e-05	0.00051717	0.000421477	0.000527022
K00384	0.00155383	0.00149516	0.00154359	0.00169672	0.00148466	0.00208547	0.00201633	0.00206767
K00385	0.000789551	0.000790773	0.000536259	0.000591799	1.12649e-06	0	0	2.70916e-06
K00387	0	0	0	0	5.70503e-15	0	0	0
K00389	0	3.73984e-10	0	0	0.000206828	5.12074e-05	8.5607e-05	0
K00390	1.66937e-11	1.31132e-05	2.15813e-05	0	0.000217808	6.23315e-05	9.69512e-05	1.80575e-05
K00392	1.33605e-06	2.45389e-06	1.33933e-06	1.53293e-06	0.000206836	5.12074e-05	8.53941e-05	0
K00394	9.98001e-06	2.19631e-05	3.79311e-05	1.53293e-06	0.000115804	4.16442e-05	6.2611e-05	0.000121651
K00395	9.98001e-06	2.19645e-05	3.79311e-05	1.53293e-06	0.000115763	4.16442e-05	6.52564e-05	0.000122571
K00399	0	0	0	0	1.40667e-09	0	0	0
K00404	0	0	0	0	4.99328e-06	0	8.67213e-07	0
K00405	0	0	0	0	4.96245e-06	0	7.56247e-07	0
K00406	0	0	0	0	4.02307e-06	0	0	0
K00407	0	0	0	0	3.97447e-06	0	0	0
K00411	0	0	0	0	4.03245e-06	0	0	0
K00412	0	0	0	0	6.79352e-06	2.14631e-09	1.12378e-06	7.55608e-07
K00413	0	0	0	0	4.01995e-06	0	0	0
K00420	0	0	0	0	4.64891e-81	0	0	0
K00422	0	0	0	0	1.00718e-09	0	2.4709e-09	0
K00425	0.000341164	0.000210244	0.00034086	0.00047076	0.000542811	0.000825555	0.000785793	0.000848287
K00426	0.000341164	0.000210246	0.00034086	0.00047076	0.000542852	0.000825555	0.000785886	0.000848287
K00427	2.88309e-05	5.27026e-05	2.89016e-05	3.30794e-05	1.116e-08	0	0	0
K00428	0	0	0	0	6.5469e-05	1.72515e-05	2.5353e-05	4.77966e-05
K00432	3.89399e-05	6.22759e-05	8.89015e-05	1.62775e-05	5.25089e-05	1.42044e-05	2.05478e-05	3.49144e-05
K00433	0.000293518	0.000285172	0.000191622	0.000227283	4.49502e-05	1.25659e-05	1.74225e-05	3.62658e-05
K00435	0	0	0	0	8.58368e-08	0	1.13107e-07	5.21214e-08
K00436	0	0	0	0	2.83058e-07	0	6.13105e-07	0
K00437	0	0	0	0	5.22238e-05	1.98922e-05	3.02831e-05	5.97786e-05
K00441	4.00704e-07	4.74899e-07	8.82943e-07	2.06011e-08	1.07739e-05	2.11486e-06	4.4182e-06	1.507e-06
K00442	0	0	0	0	0	0	1.25977e-07	4.42716e-07
K00446	0	0	0	0	1.86512e-07	0	0	0
K00448	0	0	0	0	8.0778e-09	0	1.96366e-08	0
K00449	0	0	0	0	9.31213e-09	0	2.26648e-08	0
K00450	5.01434e-07	9.27376e-07	5.02664e-07	5.75324e-07	0.000155476	3.85887e-05	6.39001e-05	0
K00451	0	0	0	0	4.80567e-07	0	7.68022e-07	0
K00452	0	0	0	0	2.44245e-07	0	5.78016e-07	0
K00453	0	1.68531e-09	0	0	0.000206714	5.12074e-05	8.56361e-05	0
K00455	0	0	0	0	6.54223e-08	0	0	0
K00456	0	0	0	0	9.1672e-09	0	0	0
K00457	0	0	0	0	5.5427e-07	0	1.09931e-06	0
K00459	2.94125e-06	5.40382e-06	2.94846e-06	3.37467e-06	0.000369526	9.20294e-05	0.00014394	6.80138e-05
K00461	0	0	0	0	1.31208e-08	0	3.2189e-08	0
K00463	0	0	0	0	1.03715e-09	0	2.54442e-09	0
K00464	0	0	0	0	1.68935e-07	0	4.14445e-07	0
K00466	0	0	0	0	5.05846e-09	0	2.16348e-09	0
K00467	0	0	0	0	3.32315e-08	0	0	0
K00469	0	0	0	0	9.7716e-11	0	2.39841e-10	0
K00471	0	0	0	0	3.09822e-09	0	3.84512e-09	0
K00472	0	0	0	0	7.53435e-08	0	1.78259e-07	0
K00473	0	0	0	0	8.02456e-12	0	0	0
K00474	0	0	0	0	1.45029e-10	0	3.55799e-10	0
K00476	0	4.85186e-10	0	0	7.65487e-09	0	1.8637e-08	0
K00477	0	0	0	0	1.21522e-07	0	3.54626e-08	0
K00479	0	0	0	0	6.58206e-08	0	1.6115e-07	0
K00480	0	0	0	0	1.67333e-08	0	2.16725e-08	0
K00481	0	0	0	0	6.31563e-08	0	1.87797e-08	0
K00483	0	1.68531e-09	0	0	0.000439655	0.000108517	0.000177992	1.50003e-05
K00484	0	0	0	0	7.58636e-09	0	1.86115e-08	0
K00485	0	0	0	0	4.18794e-08	0	1.02742e-07	0
K00486	0	0	0	0	2.51136e-07	0	6.16107e-07	0
K00491	0	1.68531e-09	0	0	1.13847e-07	0	1.73841e-08	0
K00493	0	0	0	0	4.59019e-08	0	1.12595e-07	0
K00496	0	0	0	0	0.00020629	5.12074e-05	8.47978e-05	0
K00499	0	0	0	0	2.64998e-07	0	5.86784e-07	0
K00500	0	0	0	0	4.90083e-08	0	2.39877e-08	0
K00504	0	0	0	0	4.47125e-12	0	0	0
K00505	0	0	0	0	1.91384e-08	0	4.6686e-08	0
K00507	0	0	0	0	0.000414279	0.000102415	0.000173761	0
K00508	0	0	0	0	5.45314e-08	0	1.33781e-07	0
K00510	0.000275698	0.00027125	0.000176118	0.000207679	0.000206512	5.12074e-05	8.53406e-05	0
K00511	0	0	0	0	1.70322e-09	0	4.17847e-09	0
K00514	0	0	0	0	1.12636e-07	0	2.76327e-07	0
K00517	2.69896e-06	4.93825e-06	2.70558e-06	3.09667e-06	7.99586e-07	0	5.56631e-07	1.67051e-08
K00518	0	4.1212e-09	0	0	3.04159e-08	0	4.66913e-08	0
K00520	1.57358e-05	2.95655e-05	3.03654e-05	1.17322e-05	0.000155682	3.85887e-05	6.38815e-05	0
K00522	0	0	0	0	1.39171e-80	0	0	0
K00523	0	0	0	0	2.42187e-06	8.03287e-07	7.25879e-09	0
K00524	0	0	0	0	6.09436e-08	0	1.49512e-07	0
K00525	0.000354285	0.000418903	0.000262601	0.000296849	0.000579423	0.000957256	0.000929276	0.000793664
K00526	0.000644391	0.000538485	0.000538056	0.000698387	0.000285599	0.00075657	0.000675107	0.00079011
K00527	0.00146437	0.00146289	0.00133261	0.00137669	0.000585901	0.00134549	0.00118422	0.00139524
K00528	0.000405581	0.000495036	0.000424383	0.000350251	0.000497222	0.000141602	0.000191333	0.000138014
K00529	0	0	0	0	0.000206377	5.12074e-05	8.49178e-05	0
K00531	0	0	0	0	4.3067e-08	0	5.78819e-09	2.03144e-08
K00532	6.19808e-06	1.18988e-05	5.34507e-06	6.55392e-06	4.37819e-07	0	0	0
K00533	5.97127e-05	6.86064e-05	8.77298e-05	5.42587e-05	9.3558e-05	3.11932e-05	4.5414e-05	9.74625e-05
K00534	0	0	0	0	4.30286e-05	1.64558e-05	2.57906e-05	4.90814e-05
K00537	0.000710895	0.0006268	0.000665029	0.000729821	7.54654e-05	0.000384424	0.000318042	0.000569494
K00542	0	0	0	0	6.70194e-11	0	1.64356e-10	0
K00543	0	0	0	0	7.58636e-09	0	1.86115e-08	0
K00544	0	0	0	0	3.33511e-09	0	2.76055e-09	0
K00547	0.000110199	0.000201858	0.00016305	0.00013171	0.000245226	0.00074707	0.000647685	0.000725599
K00548	0.000484027	0.000545986	0.000484104	0.000383384	0.000564403	0.000148729	0.000223684	0.000147506
K00549	0.000132522	0.000255209	0.000156089	0.000151072	0.00017286	4.72651e-05	7.73973e-05	6.53412e-05
K00553	0	0	0	0	3.79942e-10	0	9.32106e-10	0
K00554	0.000758057	0.000744102	0.000800769	0.000823212	0.000763107	0.00107499	0.000991521	0.00112807
K00555	0	0	0	0	1.99269e-08	0	4.88862e-08	0
K00556	0	6.90563e-10	0	0	5.56209e-05	1.98922e-05	3.08197e-05	5.9901e-05
K00557	7.09076e-05	0.000132316	0.000111013	9.41447e-05	0.000206063	4.82675e-05	9.3942e-05	3.78823e-05
K00558	0.000424896	0.000690059	0.000689331	0.000423244	0.00133711	0.000365479	0.000528224	0.000194473
K00559	0	0	0	0	3.78935e-09	0	8.83284e-09	0
K00560	0.000730494	0.000699582	0.000762526	0.000801092	0.00041605	0.000984653	0.000847825	0.00101815
K00561	4.30222e-06	9.55893e-06	7.31818e-06	4.94134e-06	0.000206383	5.12074e-05	8.48068e-05	1.26018e-08
K00562	0	0	0	0	6.72831e-10	0	1.65064e-09	0
K00563	0.00012185	0.000232893	0.000207048	0.000164565	0.000427445	0.000433202	0.0004532	0.000308799
K00564	0.000404504	0.000336186	0.000489254	0.000568193	0.000388057	0.000471871	0.000430467	0.000553335
K00566	0.000797649	0.000779697	0.000840288	0.000867841	0.000766975	0.000891146	0.000858847	0.000920923
K00567	0.000905748	0.000791091	0.000914919	0.0010657	0.000980665	0.000594635	0.000703399	0.000566999
K00568	3.93302e-08	3.44124e-06	8.88791e-08	0	4.25511e-05	1.61834e-05	2.3337e-05	4.73409e-05
K00569	0	0	0	0	2.11974e-08	0	4.29257e-08	0
K00570	0	0	0	0	3.66139e-09	0	0	0
K00571	0.000422857	0.00036488	0.000486785	0.000524313	0.000179208	0.00104885	0.000926048	0.00111671
K00573	0	7.27831e-09	0	0	0.000273698	7.10995e-05	0.000116289	5.9901e-05
K00574	0.000590689	0.00043025	0.000497971	0.000648124	0.000107212	0.00071863	0.000611998	0.000841535
K00575	3.60715e-05	5.01795e-05	7.43429e-05	2.97605e-06	0.000134529	3.46623e-05	5.42975e-05	9.51775e-05
K00577	0	0	0	0	4.47373e-09	0	0	0
K00584	0	0	0	0	4.58826e-07	0	0	0
K00587	0	0	0	0	6.04213e-09	0	0	0
K00588	3.18265e-06	5.82451e-06	3.19045e-06	3.65164e-06	0.000206702	5.12074e-05	8.54526e-05	0
K00590	0	5.63567e-06	1.29857e-05	3.16339e-06	2.01389e-05	5.0348e-06	7.04105e-06	1.25038e-05
K00594	0	1.68531e-09	0	0	1.52849e-08	0	0	0
K00595	0.00011472	0.000131992	0.00018153	8.01634e-05	0.000372563	9.83978e-05	0.000159407	8.52287e-05
K00596	0	0	0	0	8.03654e-10	0	1.97159e-09	0
K00598	2.16043e-06	1.09414e-06	1.29751e-06	1.92128e-06	0.000239987	5.97855e-05	9.9187e-05	1.77005e-05
K00600	0.000736014	0.000680909	0.000770722	0.000804948	0.000739631	0.00088575	0.000851277	0.000902201
K00601	0	0	0	0	8.30092e-11	0	0	0
K00602	0.000466388	0.000601171	0.000506311	0.000408871	0.000768937	0.000527703	0.000604585	0.000443346
K00603	1.79195e-05	3.54228e-05	2.42436e-05	1.17886e-05	1.32652e-05	4.04347e-06	4.50015e-06	7.9644e-06
K00604	0.000778886	0.000761271	0.000831009	0.000837129	0.000943625	0.00093589	0.000936474	0.000900683
K00605	8.22283e-06	2.12261e-05	1.79823e-05	9.43454e-06	0.000491042	0.00012877	0.000212093	7.59719e-05
K00606	0.000283405	0.000293328	0.000206317	0.000209799	0.000279912	7.19028e-05	0.000117718	5.97786e-05
K00609	0.000764028	0.000733439	0.000804044	0.000830016	0.000751044	0.00125386	0.00111817	0.00134277
K00610	0.000342584	0.000371787	0.000313812	0.000236972	2.77641e-05	7.74109e-06	1.0713e-05	2.71156e-05
K00611	0.000418484	0.000518899	0.000479074	0.000351575	0.000732307	0.000519309	0.000557654	0.000376352
K00612	3.1336e-06	1.45982e-05	2.45183e-05	0	2.89549e-07	0	9.95505e-07	1.29686e-07
K00613	0	0	0	0	9.95784e-09	0	1.79008e-08	0
K00615	0.00190878	0.00224821	0.00198597	0.00170968	0.00228039	0.000625721	0.000858272	0.00044436
K00616	0.000677745	0.00073675	0.000556278	0.0005278	0.000268137	6.31481e-05	0.000102288	5.24795e-05
K00619	0	0	0	0	0.000319856	8.72851e-05	0.000140881	0.000107562
K00620	0.000401232	0.000488719	0.000433659	0.00034286	0.00067327	0.000181672	0.000262303	0.00011129
K00621	0	0	0	0	4.01721e-12	0	0	0
K00624	8.961e-07	4.439e-07	5.35162e-07	7.94968e-07	1.6621e-09	0	2.35216e-10	0
K00625	0.000756852	0.0007248	0.00080144	0.000820832	0.000462792	0.000813314	0.000733085	0.000841068
K00626	0.000751281	0.000702289	0.000762973	0.000825943	0.00258953	0.0015288	0.00171129	0.00107439
K00627	0.000106863	0.000156975	0.000113474	9.84035e-05	0.00026007	0.000377346	0.000398072	0.00028327
K00631	0	0	0	0	7.65993e-09	0	1.86115e-08	0
K00632	0	1.68531e-09	0	0	0.000677671	0.000167309	0.000276785	2.62467e-06
K00633	4.43585e-05	6.57319e-05	8.48046e-05	2.99242e-05	9.59673e-05	2.4927e-05	6.88562e-05	0.000114768
K00634	0.00030545	0.000304336	0.000217506	0.000229786	2.05107e-06	0	1.44501e-06	3.81432e-06
K00635	0	0	0	0	1.75691e-22	0	0	0
K00638	2.20274e-05	2.15853e-05	2.23968e-05	1.84792e-05	8.7292e-08	0	1.72441e-07	5.91934e-06
K00639	1.65562e-05	2.15411e-05	1.30404e-05	4.70086e-06	2.65293e-06	0	2.55603e-06	4.05067e-08
K00640	0.000823456	0.00106809	0.000902448	0.000763002	0.000983134	0.000274298	0.000368305	0.000125923
K00641	0	0	0	0	0.000216212	5.12074e-05	8.60993e-05	0
K00643	0	0	0	0	8.3259e-09	0	1.86115e-08	0
K00645	0.000364843	0.000394409	0.000308361	0.000275817	0.000352469	0.000412812	0.000418979	0.000346152
K00646	0	0	0	0	9.58618e-09	0	9.74096e-09	0
K00647	0	0	0	0	8.37871e-08	0	7.64447e-07	2.59371e-07
K00648	0.00035102	0.000386598	0.000289079	0.000263706	0.000776859	0.000515087	0.000619045	0.0004134
K00650	0	0	0	0	2.10237e-12	0	5.14283e-12	0
K00651	0.000423209	0.000524753	0.000429351	0.000345607	0.000330594	0.000410618	0.000428201	0.000379446
K00652	5.42087e-06	6.94762e-06	4.52715e-06	5.63726e-06	0.000219196	5.12074e-05	8.87596e-05	1.22758e-06
K00655	0.00136626	0.00126501	0.00111532	0.00122426	0.000828721	0.000897936	0.000904665	0.000917329
K00656	0.00110171	0.00135694	0.00121025	0.00102055	0.00136044	0.000383744	0.000551589	0.000374508
K00657	0.00055613	0.000419318	0.000487396	0.000617755	9.19884e-06	0.000191031	0.000140149	0.00029512
K00658	0	3.30736e-06	5.38177e-06	0	0.000209806	5.20107e-05	8.47937e-05	1.26018e-08
K00659	0	0	0	0	1.74636e-09	0	0	0
K00660	0	0	0	0	1.38184e-13	0	0	0
K00661	0.000481503	0.000403261	0.000537882	0.000600192	0.000211734	0.00119162	0.00107921	0.00115193
K00662	0.000292328	0.00023161	0.000267229	0.000322711	1.75315e-05	0.000373427	0.000272328	0.000482296
K00663	1.28974e-06	3.45157e-06	3.02046e-06	1.4798e-06	0.000207039	5.12074e-05	8.49414e-05	0
K00666	0	6.11651e-06	1.1114e-05	0	0.00216758	0.000543464	0.000895144	8.80409e-05
K00667	0	0	0	0	3.98082e-10	0	9.02682e-11	0
K00668	0	2.80847e-06	4.36473e-06	0	5.23126e-11	0	0	0
K00670	0	0	0	0	6.48479e-15	0	0	0
K00671	0	0	0	0	8.02456e-12	0	0	0
K00673	0	0	0	0	7.65993e-09	0	1.86115e-08	0
K00674	0.000366893	0.000441534	0.000313827	0.000324311	0.000415649	0.000429098	0.000433563	0.000242816
K00675	8.64396e-06	1.70536e-05	3.15537e-05	0	4.76974e-07	0	1.19581e-07	0
K00677	4.51869e-06	8.27607e-06	4.52978e-06	5.18456e-06	0.000224095	5.20107e-05	8.81371e-05	1.54061e-06
K00680	0.000338091	0.000436137	0.000305886	0.000289745	0.000457721	0.000472507	0.000482459	0.000527703
K00681	0.000186456	0.000216337	0.000233928	0.00019757	0.000818737	0.000216693	0.00033629	0.000117699
K00682	0	0	0	0	9.31391e-10	0	1.35692e-09	0
K00683	0	0	0	0	0.000206279	5.12074e-05	8.47709e-05	0
K00684	0.000281617	0.000285231	0.000196831	0.000206089	5.98155e-05	2.01624e-05	3.16362e-05	5.9901e-05
K00685	0	0	0	0	3.93024e-06	2.7029e-07	0	0
K00686	0	0	0	0	5.03811e-05	1.42044e-05	1.96234e-05	3.49144e-05
K00687	0	0	0	0	4.90554e-15	0	0	0
K00688	0.000915002	0.00116737	0.000990954	0.00079567	0.00107828	0.000647398	0.000688334	0.000595917
K00689	2.86824e-05	5.24311e-05	2.87528e-05	3.2909e-05	1.03758e-07	2.7824e-05	1.95431e-05	2.34116e-05
K00690	0.000225046	0.00022483	0.000157006	0.000164803	5.05524e-05	0.000334717	0.000292878	0.000255241
K00691	0.000301957	0.000136725	0.000301013	0.000425426	6.10179e-05	0.000702444	0.000585118	0.000794013
K00692	0.000300615	0.000136059	0.000315308	0.000435437	3.37866e-05	0.000643073	0.000552066	0.000536343
K00694	8.58491e-06	1.67599e-05	2.21208e-05	1.49381e-06	5.87138e-07	8.03287e-07	7.489e-07	3.29162e-08
K00695	0	0	0	0	8.53292e-08	0	2.09337e-07	0
K00696	0	5.38405e-08	0	0	3.22539e-07	0	3.29948e-08	0
K00697	0	0	0	0	0.00020752	5.12074e-05	8.61503e-05	0
K00700	0.00079269	0.000942244	0.000765356	0.000644919	0.000493156	0.000496504	0.000472464	0.000585219
K00701	0	0	0	0	1.09219e-07	0	1.61797e-07	0
K00702	1.09651e-05	2.02527e-05	2.78861e-05	4.90911e-06	5.09616e-05	1.42044e-05	2.08776e-05	3.49144e-05
K00703	0.000742898	0.000882821	0.000692561	0.000618272	0.00046174	0.000480318	0.000448652	0.000529614
K00705	0.000609428	0.000847678	0.000752072	0.000581437	0.000749492	0.00020745	0.000276763	7.03091e-05
K00712	0	0	0	0	5.77804e-05	0.000659693	0.000600596	0.000516311
K00720	2.46936e-06	4.51776e-06	2.47541e-06	2.83324e-06	2.63396e-06	0	1.16588e-07	0
K00721	7.54345e-05	0.000100664	0.000113631	3.13782e-05	0.000235958	5.76707e-05	9.90348e-05	2.25937e-05
K00728	8.64577e-06	1.72702e-05	1.16654e-05	9.91979e-06	4.00575e-09	0	1.21008e-16	0
K00729	0	0	0	0	8.0797e-07	0	1.92171e-06	0
K00737	4.5741e-06	5.28312e-06	1.03367e-05	0	6.20203e-10	0	2.69242e-21	0
K00743	2.69379e-06	3.11135e-06	6.0875e-06	0	5.1523e-11	0	0	0
K00745	2.86824e-05	5.24311e-05	2.87528e-05	3.2909e-05	1.3621e-15	0	0	0
K00748	4.51869e-06	8.27464e-06	4.52978e-06	5.18456e-06	1.84974e-05	8.03287e-07	4.96358e-06	1.54061e-06
K00750	0	5.38405e-08	0	0	1.39585e-09	0	0	0
K00752	2.23273e-07	3.65257e-06	5.04556e-07	0	9.04831e-08	0	3.72889e-07	1.29686e-07
K00754	0.000606963	0.000488318	0.000562562	0.000673476	0.000374842	0.000806313	0.000793369	0.00114028
K00756	0.000350528	0.000408383	0.000270931	0.000284674	9.84799e-05	0.000340909	0.000333639	0.000307129
K00757	4.44624e-05	7.75583e-05	9.15838e-05	1.52393e-05	0.000257114	6.44597e-05	0.000104211	3.16441e-05
K00758	0	0	0	0	0.00020727	5.12074e-05	8.47896e-05	0
K00759	0.000772131	0.000741258	0.000795631	0.000839313	0.000468599	0.000806168	0.000729409	0.000833626
K00760	0.00135031	0.00115924	0.00128614	0.00147652	0.000763283	0.00158632	0.00140195	0.00165353
K00761	0.000753671	0.000730638	0.000797403	0.000826978	0.000712133	0.000880976	0.000843016	0.000885982
K00762	0.000809784	0.000790193	0.000883828	0.000858985	0.000756727	0.000891383	0.000857233	0.000923632
K00763	0.000899585	0.000865237	0.000892454	0.000935458	0.000696547	0.00119093	0.00109788	0.00108296
K00764	0.000677526	0.000921958	0.000887287	0.00064974	0.00124197	0.000653759	0.000765956	0.000420961
K00765	0.000411698	0.000495541	0.000448122	0.000346795	0.000663831	0.000177966	0.000256734	0.000100325
K00766	0.00028095	0.000307906	0.000261713	0.000202407	0.000265204	6.10633e-05	0.000101479	2.94138e-05
K00767	0.000350784	0.000409369	0.000342243	0.000279171	0.000482655	0.000127159	0.000191196	8.35904e-05
K00768	0.000339966	0.000365715	0.000309272	0.00024113	0.000667613	0.000492069	0.000549645	0.000317991
K00769	0	0	0	0	7.4147e-06	0	1.72419e-06	1.41819e-06
K00771	0	0	0	0	5.05774e-10	0	1.24081e-09	0
K00772	0	0	0	0	7.78578e-06	8.03287e-07	3.61007e-06	3.06681e-07
K00773	0.000469612	0.000608746	0.000510048	0.000412894	0.000513056	0.00045717	0.000491048	0.00038341
K00782	1.6052e-06	2.93626e-06	1.60914e-06	1.84174e-06	0.00031657	0.000397238	0.000426528	0.000332592
K00783	0.000825134	0.000798974	0.000845349	0.000878441	0.000523389	0.000834041	0.000764238	0.000899665
K00784	0.00105376	0.000962022	0.000918737	0.00101123	7.37573e-05	0.000705151	0.000590156	0.000822346
K00785	0	0	0	0	2.22082e-12	0	0	0
K00786	4.72983e-05	4.62954e-05	5.34323e-05	4.07501e-05	1.45833e-06	0	4.63593e-07	1.08799e-05
K00788	0.000451311	0.000572428	0.000463919	0.00038799	0.000656992	0.000178493	0.000254287	0.000100538
K00789	0.000807769	0.000787132	0.000859747	0.000864779	0.000792778	0.000899097	0.000869841	0.000940466
K00790	0.00108916	0.00105461	0.00103807	0.00108577	0.000838247	0.00122559	0.00118281	0.00122056
K00791	0.000802394	0.000767174	0.000838068	0.000872534	0.000736754	0.000884683	0.00084991	0.000910409
K00793	0.000361066	0.000387245	0.000333808	0.00028167	0.000311447	8.84877e-05	0.000137583	0.000102164
K00794	0.000339814	0.000365807	0.000315221	0.000275557	0.000337903	0.000278797	0.000279172	0.000330569
K00795	3.23883e-05	6.1708e-05	6.98474e-05	4.91321e-05	0.000178449	4.8101e-05	6.25778e-05	4.79148e-06
K00796	0.0003514	0.000393725	0.000272498	0.000269854	0.000545072	0.000460281	0.000496598	0.000325825
K00797	4.75071e-05	6.73529e-05	8.35341e-05	3.78887e-05	7.54538e-05	1.47701e-05	2.28475e-05	4.30023e-05
K00798	1.10627e-05	2.06819e-05	1.74911e-05	1.17861e-05	0.000224699	0.000377346	0.000364108	0.000237749
K00799	4.71892e-07	8.62783e-07	4.7305e-07	5.41429e-07	7.20126e-07	0	1.75835e-06	0
K00800	0.000445293	0.000543197	0.000482614	0.000383656	0.00066638	0.000178532	0.000260071	0.000106141
K00801	0	1.68531e-09	0	0	1.45582e-07	0	2.50629e-07	0
K00803	5.46537e-06	4.49258e-06	1.98586e-07	2.27291e-07	0.000224312	5.62422e-05	9.17266e-05	1.23756e-05
K00805	0.000607109	0.000587567	0.000710549	0.000714737	0.000696953	0.000872213	0.00082717	0.000861298
K00806	0.00104745	0.00101999	0.000987218	0.00104612	0.000787975	0.000898887	0.000869558	0.000934571
K00808	0	0	0	0	2.70823e-07	0	6.64405e-07	0
K00809	0	0	0	0	6.49065e-07	0	1.59234e-06	0
K00812	0.000358288	0.000372149	0.000249873	0.000274037	0.000308252	7.43716e-05	0.000123223	6.7044e-05
K00813	7.42565e-05	0.000141001	0.00015175	0.000109958	0.000342963	9.60982e-05	0.000125352	8.3002e-06
K00817	0.000472685	0.000585855	0.000541681	0.000416258	0.0010523	0.000282484	0.00040983	0.000120055
K00818	1.7922e-06	8.9117e-07	1.07032e-06	1.58994e-06	0.000276442	7.19028e-05	0.000116479	5.99784e-05
K00819	0	1.68531e-09	0	0	0.000206615	5.12074e-05	8.49575e-05	0
K00820	0.0012165	0.00118458	0.00109748	0.00116714	0.000944122	0.00093589	0.000934208	0.000899657
K00821	0.000422676	0.000514284	0.000462063	0.000349737	0.000434092	0.000116919	0.000156394	6.51851e-05
K00822	0	0	0	0	4.92832e-08	0	1.20905e-07	0
K00823	5.70489e-05	5.59714e-05	3.73862e-05	4.32127e-05	0.000461795	0.000430192	0.000486178	0.000276255
K00824	0.00029285	0.000293442	0.000191821	0.000227074	2.485e-05	6.46327e-06	9.04053e-06	2.12655e-05
K00826	0.000751181	0.000871308	0.000687727	0.0006197	0.000758746	0.000202696	0.000328278	0.000211643
K00827	0	0	0	0	1.884e-10	0	4.62199e-10	0
K00830	0	1.68531e-09	0	0	5.31861e-05	1.98922e-05	2.93602e-05	5.90647e-05
K00831	0.000356542	0.000452057	0.000417047	0.000305754	0.000627387	0.00016178	0.000262797	8.57715e-05
K00832	7.73161e-05	0.000141947	0.000153405	0.000112562	0.000343455	9.63685e-05	0.000125371	8.3002e-06
K00833	4.57377e-05	4.54938e-05	5.05425e-05	4.12364e-05	0.000276478	7.2738e-05	0.000119354	7.45497e-05
K00835	0	0	0	0	5.19845e-08	0	1.27347e-07	0
K00836	0	1.68531e-09	0	0	0.00020657	5.12074e-05	8.49008e-05	0
K00839	0	0	0	0	2.88533e-08	0	0	2.67629e-08
K00840	0	0	0	0	7.65993e-09	0	1.86115e-08	0
K00841	0.000351476	0.00022927	0.000366294	0.000493793	0.0001704	0.00287387	0.00237437	0.00263451
K00842	1.03842e-05	2.14373e-05	1.56566e-05	8.70295e-06	2.77217e-08	0	0	0
K00844	0	0	0	0	4.78424e-07	0	0	0
K00845	0.00138541	0.00138263	0.00128584	0.00131024	0.00141672	0.00124468	0.0012535	0.00119518
K00846	0	0	0	0	7.1461e-17	0	0	0
K00847	0.00119666	0.00116105	0.00107908	0.00115452	0.000661803	0.000868048	0.000819716	0.000843762
K00848	0.000371976	0.00038441	0.000264794	0.000255639	4.0133e-05	1.06353e-05	1.55196e-05	2.47512e-05
K00849	0.000731086	0.000666501	0.00076185	0.000802832	0.000651052	0.000860715	0.000811155	0.000838478
K00850	0.00162342	0.00167868	0.00159126	0.00153379	0.000999048	0.000634391	0.000675353	0.000786832
K00851	0.000300615	0.000139456	0.000300211	0.000424235	0.000257933	0.00107979	0.000919442	0.00099191
K00852	0.000724702	0.000627588	0.000684794	0.000758702	0.000740275	0.00193098	0.00167049	0.00210779
K00853	0	6.79177e-06	0	0	5.91644e-05	0.000331174	0.000317234	0.000284497
K00854	0.000343972	0.000391282	0.000272281	0.000182456	0.000368268	0.000416244	0.000418884	0.000337394
K00855	0	0	0	0	3.79823e-07	0	7.76672e-07	0
K00856	0	0	0	0	0.000280135	7.72022e-05	0.000124719	7.52078e-05
K00857	0.000650145	0.000540079	0.000566595	0.000707654	0.000289556	0.000759252	0.000679308	0.000800842
K00858	0.000784259	0.00074932	0.000821239	0.00085192	0.000737457	0.000884683	0.000850867	0.000905031
K00859	0.000765327	0.000735386	0.000797056	0.000835107	0.000675487	0.000862676	0.000815268	0.000838244
K00860	6.68841e-06	5.28142e-06	0	0	4.78092e-05	1.61855e-05	2.42978e-05	4.81659e-05
K00862	0	0	0	0	7.55368e-09	0	0	0
K00863	2.55418e-05	3.07052e-05	8.44263e-06	5.37684e-06	2.57722e-05	0	3.12635e-05	3.43724e-05
K00864	0.000585388	0.000817688	0.000723593	0.000541809	0.0011118	0.000987759	0.000986677	0.000872482
K00865	0.000736574	0.000696622	0.00074403	0.000812828	0.000702742	0.000690923	0.000699341	0.000644996
K00867	0.000300615	0.000136062	0.000300211	0.000424235	0.000284268	0.0011242	0.000939149	0.00123683
K00868	0.000677434	0.000593733	0.000689401	0.000735667	0.00030503	7.74455e-05	0.000163398	0.0002103
K00869	0.000352112	0.00023022	0.000351834	0.00048332	6.08073e-05	0.000702444	0.000585118	0.000788448
K00870	1.6052e-06	2.93618e-06	1.60914e-06	1.84174e-06	3.90149e-07	0	9.57026e-07	0
K00872	0.00039906	0.000506198	0.000384541	0.000373888	0.000653671	0.000479701	0.000535416	0.00030921
K00873	0.00146804	0.00154668	0.00139863	0.00143602	0.00107975	0.000979444	0.000974952	0.000913344
K00874	0.000269075	0.000379578	0.000397676	0.000289706	0.000791316	0.000397225	0.000431448	0.000301958
K00876	0.000986319	0.000893447	0.000844658	0.000947924	0.00014248	0.000723798	0.000616244	0.000845338
K00878	0.0004027	0.00049828	0.000395256	0.000321987	0.000220074	6.86737e-05	8.88251e-05	5.14493e-05
K00879	1.33768e-05	1.7184e-05	1.12099e-05	0	1.79635e-05	5.0348e-06	6.95562e-06	1.23756e-05
K00880	6.39269e-06	1.13609e-05	1.06722e-05	5.41429e-07	5.36362e-05	1.51044e-05	2.09041e-05	3.71268e-05
K00881	1.57966e-06	2.89695e-06	1.58354e-06	1.81244e-06	5.9263e-05	1.65329e-05	2.28589e-05	4.0638e-05
K00882	0.0014827	0.00113719	0.00145981	0.00176405	0.000696877	0.000563189	0.000565405	0.000768907
K00883	1.61678e-05	1.1342e-05	1.39896e-05	1.77995e-05	3.57825e-05	1.00696e-05	1.39112e-05	3.01299e-05
K00884	0	0	0	0	1.79944e-08	0	4.41351e-08	0
K00885	0	0	0	0	8.58716e-11	0	0	0
K00886	0	0	0	0	0.000206348	5.12074e-05	8.49397e-05	0
K00887	4.39634e-05	8.60015e-05	8.91268e-05	6.32301e-05	0.000227105	0.000376521	0.000379409	0.000277244
K00889	0	0	0	0	1.84575e-12	0	0	0
K00891	0.000476784	0.00058686	0.000560528	0.000387387	0.00068439	0.000188517	0.00027483	0.000152118
K00892	0	0	0	0	7.65993e-09	0	1.86115e-08	0
K00895	6.77613e-05	0.000129041	0.000145239	0.000102506	0.00034353	9.55653e-05	0.000126876	8.3002e-06
K00897	0.000316699	0.000149098	0.000308944	0.000434243	2.94817e-08	5.75689e-06	4.59325e-06	7.05565e-05
K00899	7.04283e-06	1.1267e-05	1.22095e-05	5.33267e-06	8.82214e-06	0.000185274	0.00013464	0.000226966
K00900	0	0	0	0	1.44199e-09	0	0	0
K00901	0.000374339	0.000457904	0.000378729	0.000341625	0.000446948	0.000127324	0.000172758	9.46825e-05
K00903	0	0	0	0	2.69238e-09	0	0	0
K00906	0	0	0	0	7.65993e-09	0	1.86115e-08	0
K00912	4.51869e-06	8.27609e-06	4.52978e-06	5.18456e-06	1.74472e-05	1.33628e-06	2.69407e-06	1.54061e-06
K00917	1.46172e-05	2.34128e-05	1.95683e-05	8.30649e-06	0.000226583	5.62422e-05	9.23907e-05	1.23756e-05
K00918	1.72229e-05	1.37004e-05	3.98009e-07	0	4.33294e-08	0	0	0
K00919	0.000421453	0.0005207	0.00046177	0.000357638	0.000709878	0.00050467	0.000571274	0.000372896
K00921	0	0	0	0	1.15483e-12	0	0	0
K00924	8.02517e-05	0.00014343	0.000115922	9.80726e-05	0.000205027	0.000233542	0.000229901	0.000264848
K00925	0.00144477	0.0013412	0.00147768	0.00159687	0.000917895	0.00125802	0.0012319	0.00128079
K00926	0.00032882	0.000361303	0.000279057	0.00022035	6.0179e-05	0.000337637	0.000297984	0.000269883
K00927	0.000825134	0.000799009	0.000845349	0.000878441	0.000737236	0.000881893	0.000847681	0.000897319
K00928	0.000877389	0.0010186	0.000856774	0.000770615	0.000748582	0.00088113	0.000849876	0.000868122
K00929	0.000309992	0.0003182	0.000230877	0.000234916	3.39908e-06	0	1.44501e-06	3.81432e-06
K00930	0.000407782	0.00049662	0.000449155	0.00034286	0.000663817	0.000177966	0.00025699	0.000100439
K00931	0.000384825	0.000482684	0.000430928	0.000330987	0.000734411	0.000512846	0.000580966	0.000390309
K00933	0	0	0	0	3.20231e-08	0	1.61756e-10	0
K00934	0	0	0	0	3.20231e-08	0	1.61756e-10	0
K00936	0.00107933	0.00128123	0.000993782	0.00090633	0.000697799	0.000526835	0.000560431	0.000436993
K00937	0.00013907	0.000225809	0.00026427	0.000151897	0.00067622	0.000689379	0.000669918	0.000569294
K00938	0.000352112	0.000230214	0.000351834	0.00048332	6.07661e-05	0.000702444	0.000585118	0.000788453
K00939	0.000776747	0.000749715	0.000810082	0.00083693	0.000737218	0.000884683	0.000850615	0.000899657
K00940	5.96325e-05	6.28629e-05	3.98274e-05	4.67346e-05	0.000330246	0.00039937	0.000430373	0.000333621
K00941	0.000703168	0.000633882	0.000684121	0.00075129	0.000507368	0.00084115	0.000755494	0.000861154
K00942	0.00132243	0.00113172	0.00128291	0.00145112	0.000805741	0.0017724	0.00156954	0.00191489
K00943	0.000664924	0.000626285	0.000670191	0.000780144	0.0011182	0.000979513	0.00100998	0.00090394
K00945	0.000825138	0.000827941	0.000908594	0.000874665	0.000762671	0.000892695	0.000859409	0.000927541
K00946	0	1.68531e-09	0	0	0.000278044	7.19028e-05	0.000117976	5.94583e-05
K00947	0	0	0	0	7.71077e-08	0	1.51584e-08	0
K00948	0.0014458	0.00125451	0.00141377	0.00154841	0.000788154	0.00158342	0.00143018	0.00170149
K00949	0.000791736	0.000766706	0.000844194	0.000854735	0.000459252	0.00081278	0.000731793	0.000845135
K00950	4.53697e-05	7.85072e-05	4.40689e-05	5.11485e-05	0.000306224	0.000400748	0.000401946	0.000304384
K00951	0.000789686	0.000771249	0.000847811	0.000849553	0.000737131	0.000885486	0.000850007	0.000902366
K00952	6.37452e-06	2.02824e-05	3.31521e-05	9.91497e-07	2.66353e-07	0	0	0
K00954	0.000778371	0.000750518	0.000817305	0.000846095	0.000753977	0.00125523	0.00111894	0.00134477
K00955	6.68841e-06	5.249e-06	0	0	2.64842e-06	0	7.93839e-08	2.78976e-07
K00956	9.98001e-06	2.1959e-05	3.79311e-05	1.53293e-06	0.00022884	5.67761e-05	9.25928e-05	1.36879e-05
K00957	1.66684e-05	2.72079e-05	3.79311e-05	1.53293e-06	0.00022859	5.67761e-05	9.25928e-05	1.36879e-05
K00958	6.68841e-06	5.24656e-06	0	0	6.15706e-05	1.98922e-05	2.98093e-05	5.94719e-05
K00960	0	1.68531e-09	0	0	6.84557e-09	0	0	0
K00962	0.000469651	0.000608794	0.000510137	0.000412894	0.000667222	0.000178532	0.000259491	0.000100361
K00963	0.00117089	0.00107676	0.000943155	0.00112565	0.000571511	0.00120485	0.00105002	0.00133559
K00965	0.000743284	0.000671284	0.000771325	0.000815847	0.000668565	0.000860715	0.000813352	0.000843877
K00966	0	0	0	0	0.000438183	0.000108878	0.000181064	1.58868e-05
K00968	4.51452e-05	7.49264e-05	7.66511e-05	5.08686e-05	0.000172139	4.82675e-05	6.26633e-05	3.50872e-06
K00969	0.000766896	0.000740369	0.000810247	0.000833307	0.000774645	0.0010777	0.000996402	0.00114009
K00970	8.961e-07	4.67005e-07	5.35162e-07	7.94968e-07	0.000270297	7.19028e-05	0.000116304	5.97786e-05
K00971	0.000571745	0.00056927	0.000399124	0.000417036	9.3541e-05	2.59569e-05	4.27197e-05	6.96282e-05
K00972	1.48298e-05	1.50657e-05	2.54842e-05	8.96525e-06	2.97458e-09	0	0	2.70916e-06
K00973	0.000565645	0.000585534	0.00062197	0.000569896	0.00063754	0.000489334	0.000521706	0.000348624
K00974	0.000792972	0.000767002	0.000834564	0.000861506	0.000583756	0.000853367	0.000795909	0.000964367
K00975	0.000975521	0.001271	0.00110217	0.000828279	0.000875428	0.000960636	0.000892196	0.00106242
K00978	6.30002e-05	7.59819e-05	9.29862e-05	3.1956e-05	0.000297294	8.05295e-05	0.000129971	8.93133e-05
K00979	4.51869e-06	1.494e-05	4.52978e-06	5.18456e-06	6.98761e-05	2.06997e-05	3.32006e-05	6.13317e-05
K00980	0.000436494	0.000337183	0.000490017	0.000543924	0.000409792	0.000477895	0.000426225	0.000521236
K00981	0.000773241	0.000753117	0.000817637	0.000840587	0.000779278	0.000901669	0.000873358	0.000946998
K00982	0	0	0	0	0.000371472	9.05994e-05	0.000148671	0
K00983	2.062e-05	2.41997e-05	3.03291e-05	3.98339e-06	4.94582e-05	1.61876e-05	2.49791e-05	4.8462e-05
K00984	1.19492e-05	1.03507e-05	1.52094e-05	9.37572e-06	0.00020651	5.12074e-05	8.49061e-05	2.74968e-06
K00986	0.000490276	0.000485198	0.000324367	0.000347353	0.000157928	4.65371e-05	6.98553e-05	1.1652e-05
K00988	0	0	0	0	4.37389e-08	0	1.07304e-07	0
K00989	0.000277068	0.000276375	0.000178218	0.000209717	0.000210646	5.20107e-05	8.73127e-05	0
K00990	0	0	0	0	0.000223217	5.20107e-05	8.49799e-05	6.68797e-07
K00991	0.000770082	0.000939585	0.000771454	0.000618717	0.000636215	0.000481604	0.000507062	0.0002949
K00992	0	0	0	0	9.16923e-08	8.03287e-07	0	0
K00995	0.000787354	0.000768785	0.000837257	0.000846964	0.00105234	0.000968657	0.000983179	0.00098606
K00996	4.30765e-05	8.61382e-05	9.07016e-05	6.22125e-05	0.0002042	5.33005e-05	7.04647e-05	6.52272e-06
K00997	0.000679936	0.000577303	0.000614511	0.000734843	0.000154589	0.00072874	0.000626788	0.000868813
K00998	0	0	0	0	7.65993e-09	0	1.86115e-08	0
K00999	0	0	0	0	4.57368e-10	0	1.12205e-09	0
K01000	0.000771047	0.000740724	0.0008058	0.000832026	0.00073653	0.000884683	0.000849405	0.000899665
K01002	0.000155991	0.000306181	0.000331235	0.000221814	0.000675527	0.000189016	0.000246674	1.50934e-05
K01004	0	0	0	0	1.58383e-09	0	0	0
K01006	0.000470985	0.000592642	0.000488045	0.000423636	0.000713855	0.000187513	0.000277977	5.69879e-05
K01007	1.93067e-05	2.948e-05	3.08794e-05	4.16122e-06	0.000259998	0.000585971	0.000534823	0.000696794
K01008	0.000383838	0.000425529	0.000311804	0.000301879	6.17665e-05	2.04579e-05	3.28194e-05	7.32452e-05
K01011	0.000110106	0.000162613	8.01566e-05	9.27985e-05	0.000435432	0.000103218	0.000171574	1.29686e-07
K01012	0.00037454	0.00042631	0.000346811	0.000260386	0.000431248	0.00012175	0.000192003	0.000204566
K01014	0	0	0	0	1.20118e-09	0	2.94683e-09	0
K01015	0	0	0	0	7.17571e-11	0	1.75933e-10	0
K01016	0	0	0	0	1.10547e-16	0	2.71763e-16	0
K01021	0	0	0	0	4.23267e-10	0	1.03839e-09	0
K01023	0	9.76767e-09	0	0	2.12101e-07	0	0	5.21098e-08
K01024	0	0	0	0	1.11267e-10	0	2.72968e-10	0
K01025	0	0	0	0	4.55794e-10	0	1.11819e-09	0
K01026	9.44074e-05	0.000158709	0.000178366	0.000124812	0.000424289	0.000484092	0.000419526	0.000506243
K01027	0	0	0	0	4.48824e-08	0	5.85461e-11	0
K01028	1.74697e-05	1.69867e-05	1.52947e-05	1.92934e-05	2.39573e-05	6.67329e-06	9.41603e-06	2.17817e-05
K01029	0	3.65421e-08	0	0	5.1403e-07	0	1.969e-07	0
K01031	0	0	0	0	3.44521e-08	0	1.86115e-08	0
K01032	0	0	0	0	7.68456e-09	0	1.86115e-08	0
K01034	7.02607e-06	1.1587e-05	9.53277e-06	7.479e-06	7.18502e-07	0	0	0
K01035	7.02607e-06	1.1587e-05	9.53277e-06	7.479e-06	8.18475e-07	0	0	0
K01039	4.20685e-05	4.27229e-05	4.59721e-05	3.92507e-05	8.816e-05	1.92392e-05	2.6579e-05	5.80475e-05
K01040	2.59007e-05	3.13814e-05	3.19825e-05	2.14512e-05	8.79034e-05	1.92392e-05	2.6579e-05	5.26688e-05
K01042	7.27272e-05	0.00013222	8.82036e-05	6.24976e-05	9.75723e-05	3.05275e-05	4.677e-05	8.46521e-05
K01046	4.82605e-05	5.47875e-05	5.89502e-05	3.94541e-05	0.000155565	3.85887e-05	6.39616e-05	1.07575e-05
K01047	0	0	0	0	9.8703e-12	0	2.42015e-11	0
K01048	0.000252065	0.000268743	0.000189471	0.000172467	2.53332e-07	0	1.86115e-08	6.37193e-08
K01049	0	0	0	0	4.01721e-12	0	0	0
K01051	1.36608e-05	1.68313e-05	1.68346e-05	1.4147e-05	2.29698e-05	6.46327e-06	8.92936e-06	1.86017e-05
K01053	0	0	0	0	2.9718e-08	0	6.85949e-08	0
K01054	0	0	0	0	3.01044e-11	0	0	0
K01055	0	0	0	0	0.000517993	0.000128385	0.000212535	0
K01056	0.000786226	0.000755833	0.000824079	0.000854735	0.000726923	0.000880976	0.00084447	0.000894193
K01057	0	1.24041e-08	0	0	0.000258987	7.10995e-05	0.000116047	5.97786e-05
K01058	0	0	0	0	1.56073e-07	0	1.86115e-08	0
K01060	1.20872e-05	2.20975e-05	1.21168e-05	1.38683e-05	3.26205e-05	0.000185274	0.000165881	0.000261339
K01061	0	3.39994e-09	0	0	5.13195e-05	1.26187e-05	2.2103e-05	1.29686e-07
K01066	3.49652e-06	3.37112e-06	2.96408e-06	3.15569e-06	0.000362617	8.97961e-05	0.000149639	3.06915e-07
K01067	0	0	0	0	5.10676e-05	1.26187e-05	2.14675e-05	0
K01068	0	0	0	0	1.74636e-09	0	0	0
K01069	3.18265e-06	5.82585e-06	3.19045e-06	3.65164e-06	0.000362194	8.97961e-05	0.000149105	0
K01070	0	0	0	0	1.55974e-07	0	3.49862e-07	0
K01071	0.000301511	0.000136529	0.000300746	0.00042503	7.06054e-05	0.000706151	0.000591104	0.000799746
K01073	4.18912e-05	7.4788e-05	4.145e-05	4.77149e-05	2.68311e-05	0	3.12603e-05	3.43736e-05
K01074	0	0	0	0	4.64891e-81	0	0	0
K01075	0	0	0	0	1.20915e-08	0	0	0
K01077	0.000241152	0.000244392	0.00016924	0.000189437	3.22717e-05	1.0678e-06	3.44771e-05	4.35746e-05
K01078	0	0	0	0	2.03717e-08	0	9.04194e-09	0
K01079	1.49053e-06	2.72468e-06	1.49419e-06	1.71018e-06	0.000213877	5.20107e-05	8.52974e-05	0
K01081	4.61126e-05	8.14894e-05	6.80056e-05	4.00255e-05	0.000285546	0.000764613	0.000658189	0.000734109
K01082	0	3.5857e-09	0	0	3.04478e-06	0	1.88443e-06	4.07174e-07
K01083	0	0	0	0	1.20501e-07	0	2.90326e-07	0
K01085	5.91175e-06	8.3844e-06	1.04697e-05	2.63697e-06	9.15821e-09	0	1.86115e-08	0
K01087	0	0	0	0	6.96542e-07	0	2.04994e-07	0
K01089	1.69294e-07	3.09467e-07	1.69709e-07	1.9424e-07	2.82837e-08	0	1.86115e-08	0
K01090	0.000779933	0.00075505	0.000823051	0.000832917	0.000671075	0.000863987	0.000819033	0.000839756
K01091	0.00137736	0.0015731	0.00128947	0.00108055	0.00104033	0.000288228	0.000408655	0.000269682
K01092	2.73433e-05	4.55064e-05	3.15256e-05	1.07264e-05	0.000318414	0.000395138	0.000423577	0.000321628
K01093	0	0	0	0	5.22238e-05	2.06954e-05	3.09063e-05	5.89938e-05
K01095	1.34946e-05	2.47819e-05	1.35277e-05	1.54831e-05	7.006e-05	2.06954e-05	3.06537e-05	5.9901e-05
K01096	0	0	0	0	3.64808e-07	0	1.86115e-08	0
K01101	0.000376874	0.000279028	0.000457355	0.0005334	0.000403951	0.00079801	0.000710454	0.000796754
K01104	0.00239933	0.0018133	0.00263234	0.0030464	0.00125882	0.00433712	0.00363795	0.00467197
K01113	0	0	0	0	0.000257716	6.38261e-05	0.000106997	0
K01114	3.4846e-06	1.72616e-06	2.08104e-06	3.09133e-06	3.75733e-06	5.65756e-07	1.62701e-06	0
K01115	0	0	0	0	1.95432e-21	0	0	0
K01117	0	0	0	0	2.79178e-10	0	6.84477e-10	0
K01118	0.000140983	0.00017197	0.000139672	0.000116808	5.99493e-05	0.000741097	0.000569957	0.000925641
K01119	0.000589718	0.000429398	0.000497431	0.000640866	2.10632e-05	0.000376871	0.000275553	0.00051622
K01120	0	3.1012e-09	0	0	1.67966e-08	0	1.86115e-08	0
K01121	3.2104e-06	5.86937e-06	3.21828e-06	3.68348e-06	8.58716e-11	0	0	0
K01126	0.000999322	0.000959533	0.000933525	0.00101652	0.00109297	0.00096139	0.00101234	0.000859591
K01127	0	0	0	0	8.47946e-10	0	2.08025e-09	0
K01129	0.00039191	0.000437424	0.000332418	0.000271504	0.000532355	0.000137044	0.000219974	9.35538e-05
K01130	0	0	0	0	0.000206594	5.12074e-05	8.58594e-05	1.29686e-07
K01131	0	0	0	0	3.09406e-10	0	0	0
K01133	0	0	0	0	2.50276e-08	0	1.2653e-07	4.42716e-07
K01134	0	0	0	0	1.19431e-15	0	0	0
K01136	1.49053e-06	2.72468e-06	1.49419e-06	1.71018e-06	7.08688e-17	0	0	0
K01137	0	0	0	0	1.8951e-11	0	0	0
K01138	7.25647e-05	6.82664e-05	5.05734e-05	6.08218e-05	6.56801e-05	2.26488e-05	3.27784e-05	6.86127e-05
K01139	3.18265e-06	5.82522e-06	3.19045e-06	3.65164e-06	7.13989e-06	2.7029e-07	2.60402e-06	0
K01141	0	4.1212e-09	0	0	7.76677e-09	8.03287e-07	1.86115e-08	0
K01142	0.000908177	0.000797175	0.000964362	0.00104992	0.00119439	0.00200549	0.00184167	0.00185068
K01144	0	2.3105e-08	0	0	3.00602e-09	0	5.56269e-09	0
K01146	0	0	0	0	7.65993e-09	0	1.86115e-08	0
K01147	0	0	0	0	5.26428e-05	2.06954e-05	3.16454e-05	5.9901e-05
K01150	0	0	0	0	4.25155e-05	1.67121e-05	2.46278e-05	4.77981e-05
K01151	0.000460054	0.00057602	0.000452651	0.000424752	0.000648294	0.000161543	0.000264737	9.25352e-05
K01153	0.00142501	0.00158203	0.00131918	0.00117485	0.000691615	0.0012478	0.00109141	0.00131624
K01154	0.000783556	0.00110477	0.00108389	0.00072209	0.00125848	0.00205264	0.00185045	0.00178198
K01155	5.47453e-05	0.000104801	0.000121427	6.54499e-05	0.000180065	4.88014e-05	6.37252e-05	5.26384e-06
K01156	8.30364e-05	0.000135054	0.000151958	6.4992e-05	0.00033922	0.000396343	0.000442557	0.000381504
K01159	9.82969e-06	1.33462e-05	8.4417e-06	1.03714e-05	0.000330304	8.61072e-05	0.00013728	9.48154e-05
K01160	1.24637e-06	6.17831e-07	7.44349e-07	1.10571e-06	9.86849e-06	3.70663e-06	5.32841e-06	1.08429e-05
K01161	0	0	0	0	2.76368e-14	0	6.80668e-14	0
K01163	0.000352243	0.000368649	0.000282358	0.000266173	0.000103391	3.48998e-05	5.02585e-05	0.000108282
K01166	0	0	0	0	7.06029e-06	0	4.56291e-08	0
K01167	0	0	0	0	5.69516e-11	0	1.398e-10	0
K01169	0	0	0	0	1.13629e-08	0	2.79819e-09	0
K01173	1.6052e-06	2.93429e-06	1.60914e-06	1.84174e-06	4.28616e-06	0	4.49444e-07	5.57952e-07
K01174	5.67744e-05	0.00010557	6.43155e-05	6.39607e-05	4.46383e-06	5.65756e-07	2.12299e-06	2.61623e-07
K01175	0	0	0	0	7.65999e-09	0	1.86115e-08	0
K01176	0.000282022	0.000314965	0.000248864	0.000244848	0.000216859	5.24972e-05	0.000101915	4.6274e-05
K01178	0	0	0	0	1.51496e-07	0	7.59966e-08	0
K01179	9.2806e-05	0.000164473	0.000187727	6.17431e-05	0.000279063	7.74795e-05	0.000103178	7.33376e-05
K01181	2.86969e-05	3.29644e-05	4.23896e-05	1.54066e-06	1.14694e-06	0	3.52911e-08	0
K01182	0.00076809	0.000762712	0.0007191	0.000709046	0.000373129	0.000428931	0.000412569	0.000313241
K01183	7.09003e-06	1.37711e-05	2.16985e-05	1.81244e-06	0.000226946	5.62422e-05	9.18613e-05	1.2377e-05
K01184	0	0	0	0	1.84835e-10	0	2.72968e-10	0
K01185	0	7.6523e-09	0	0	0.000235961	5.20214e-05	0.000116134	3.45076e-05
K01186	0.000120072	0.000130122	8.52218e-05	9.43947e-05	9.59256e-06	2.70628e-06	3.73875e-06	6.65207e-06
K01187	0.00129428	0.00101622	0.00122708	0.00138151	0.000442571	0.000808242	0.000739357	0.000889486
K01188	0	0	0	0	9.54458e-13	0	0	0
K01190	0.00117735	0.00112496	0.00125034	0.00122758	0.000413862	0.00112567	0.000993154	0.00107523
K01191	5.08146e-05	5.29058e-05	4.37257e-05	1.99402e-05	3.14301e-06	5.65756e-07	2.11319e-06	5.41831e-06
K01192	0.000234707	0.000234904	0.00015625	0.000164777	2.33825e-05	6.46327e-06	8.93288e-06	1.58868e-05
K01193	0.00177232	0.00180749	0.00158975	0.00159244	0.000583918	0.000520142	0.000524336	0.000605157
K01194	0	0	0	0	8.26024e-08	0	2.02163e-07	0
K01195	5.84963e-05	5.77564e-05	5.6802e-05	5.33034e-05	7.61084e-07	0	0	2.41652e-08
K01197	0.000352906	0.000385433	0.00026201	0.000274798	1.83438e-07	0	0	0
K01198	0.000253442	0.000276535	0.000201874	0.000179594	4.72207e-07	0	2.19501e-09	1.04873e-07
K01199	0	0	0	0	2.97096e-18	0	0	0
K01200	0.000873065	0.000949534	0.000697911	0.000718927	0.000360442	0.000466114	0.000394576	0.000456532
K01201	1.64322e-06	5.18981e-06	5.17583e-06	1.81244e-06	1.13346e-07	0	0	1.83835e-08
K01202	0	0	0	0	7.66059e-10	0	0	0
K01205	0	0	0	0	3.36874e-10	0	0	0
K01206	1.78681e-05	4.76339e-05	5.82816e-05	8.69923e-06	1.00102e-05	2.70628e-06	3.85106e-06	6.65207e-06
K01207	0.000530534	0.000563455	0.000405092	0.000387082	0.000578272	0.000336081	0.000375155	0.000352568
K01208	1.13972e-07	2.08339e-07	1.14252e-07	1.30767e-07	2.41258e-08	0	1.68592e-07	0
K01209	0.000679725	0.0006817	0.00046437	0.000494331	2.39626e-05	6.46327e-06	8.92905e-06	1.59448e-05
K01210	9.02804e-06	8.56082e-06	4.14461e-06	1.04256e-06	9.66815e-09	0	0	0
K01212	0	0	0	0	1.69224e-09	0	0	0
K01213	0	0	0	0	8.636e-10	0	0	0
K01215	0.000746757	0.000582223	0.000599345	0.000762754	1.81924e-05	0.000376305	0.000273836	0.00051893
K01218	0.000220629	0.000222977	0.000153718	0.000164777	3.3569e-07	0	1.86064e-08	0
K01219	0	0	0	0	6.84747e-10	0	1.61756e-10	0
K01220	0.000186792	0.000137402	0.000236291	0.000273949	0.000206596	5.32608e-05	0.000100348	7.33129e-05
K01222	0.00033505	0.000389362	0.000284633	0.000288798	0.000185736	5.09482e-05	6.82096e-05	5.01572e-06
K01223	0.00370307	0.00370541	0.0039004	0.00413611	0.00363033	0.00209314	0.00226783	0.00193451
K01224	0.000257305	0.000245746	0.00018143	0.000200376	2.82924e-05	1.76197e-05	4.87242e-05	5.9948e-05
K01226	0.000324234	0.000330454	0.000251181	0.000270733	8.60246e-07	0	1.96408e-08	1.34859e-05
K01227	1.48669e-05	2.71782e-05	1.49033e-05	1.70576e-05	2.68745e-08	0	0	0
K01232	1.59832e-05	3.03626e-05	2.33783e-05	2.12738e-05	4.7927e-05	6.46327e-06	4.03009e-05	5.02603e-05
K01233	1.55036e-07	1.79067e-07	3.50353e-07	0	4.23932e-08	0	1.46863e-09	0
K01235	6.00507e-06	6.93758e-06	1.35704e-05	0	2.36433e-07	0	0	5.78171e-09
K01236	0	0	0	0	1.015e-06	0	1.21022e-06	0
K01238	0	0	0	0	3.04992e-21	0	0	1.26414e-10
K01239	0.000690683	0.000397097	0.00070787	0.000915417	0.000111261	0.000714664	0.000630791	0.000909303
K01240	0	2.80847e-06	4.36473e-06	0	1.98967e-09	0	4.58115e-10	0
K01241	0	0	0	0	7.65993e-09	0	1.86115e-08	0
K01243	0.000794409	0.000780045	0.00084689	0.000854344	0.00045722	0.000813583	0.000731787	0.000842473
K01246	0.000390154	0.000282759	0.000394875	0.000512047	0.000302111	0.000580441	0.000554136	0.000602107
K01247	5.04649e-05	7.9399e-05	9.01155e-05	6.91217e-05	0.000204249	6.2442e-05	8.33325e-05	5.61806e-05
K01250	6.58426e-06	2.93926e-05	2.31433e-05	7.55451e-06	0.000248335	0.000377346	0.000396076	0.00027221
K01251	3.54334e-06	9.12009e-06	1.58207e-05	0	0.00027258	7.10995e-05	0.000118334	5.9901e-05
K01252	0	0	0	0	2.17312e-08	0	1.94462e-08	0
K01253	0	0	0	0	1.95038e-09	0	7.67931e-10	0
K01255	0.000329615	0.000363331	0.000229777	0.00026963	0.000504385	0.000131417	0.000216246	8.16378e-05
K01256	0.000300615	0.000136059	0.000300211	0.000424235	0.000267381	0.000754455	0.000670928	0.000788453
K01258	0.00116567	0.000975869	0.00121117	0.0013209	0.000508951	0.00119949	0.00101997	0.00139657
K01259	0.000400795	0.000304639	0.00039589	0.000523854	0.000260781	0.001125	0.000909269	0.00120253
K01261	5.16279e-05	9.44167e-05	5.17545e-05	5.92356e-05	1.46002e-08	0	0	0
K01262	0.00123549	0.00121378	0.00117605	0.00120908	0.000565108	0.000841216	0.000776691	0.000951381
K01263	0.000300615	0.000136059	0.000300211	0.000424235	1.71774e-05	0.000376305	0.000273835	0.00051622
K01265	0.00116985	0.00116956	0.00113342	0.0011277	0.000974443	0.000944526	0.000948156	0.000929278
K01266	1.93315e-05	1.87383e-05	1.6656e-05	2.11052e-05	1.12329e-06	0	1.91254e-06	5.9921e-06
K01267	0.000491897	0.000586431	0.000507562	0.000418451	0.000397797	0.000116023	0.000157225	8.15454e-05
K01269	3.18265e-06	5.82471e-06	3.19045e-06	3.65164e-06	2.81668e-08	0	0	0
K01270	0.000708219	0.000584087	0.000638966	0.000712694	7.03422e-05	0.000335168	0.000321353	0.000349355
K01271	0.000669787	0.000582888	0.0006019	0.000704419	0.000346263	0.000765684	0.000718063	0.000852653
K01273	0.000399974	0.000462896	0.000369055	0.000329375	0.000373426	9.81407e-05	0.000143252	4.10212e-05
K01274	0	0	0	0	1.21431e-10	0	0	0
K01278	0	0	0	0	0.000206342	5.12074e-05	8.48841e-05	0
K01280	0	0	0	0	6.03075e-36	0	0	0
K01281	0.000300813	0.000139239	0.000304775	0.000424463	7.79e-05	0.00107299	0.00085436	0.00123127
K01283	0	1.68531e-09	0	0	6.83909e-08	0	1.13107e-07	0
K01284	0	0	0	0	6.7499e-08	5.32997e-07	1.28607e-07	0
K01286	0.000979211	0.000991631	0.000727854	0.000750593	0.000109746	2.85203e-05	4.54767e-05	7.0175e-05
K01293	0	0	0	0	6.82182e-10	0	0	0
K01295	0	6.66199e-06	0	0	0.000114266	3.39776e-05	8.0453e-05	0.000129999
K01297	7.80425e-06	9.80011e-06	6.49945e-06	7.96708e-06	0.000309352	7.83317e-05	0.000128104	3.22898e-05
K01299	0.000465351	0.000531932	0.000440866	0.000415631	0.000333098	9.34504e-05	0.000121759	2.29294e-05
K01301	0	0	0	0	5.11167e-08	0	1.13107e-07	0
K01302	0	0	0	0	6.35647e-11	0	0	0
K01303	7.14539e-05	0.000135772	0.00014894	0.000106743	0.000332558	9.34504e-05	0.000121433	6.79898e-06
K01304	0.00068933	0.000613673	0.000644429	0.000764654	0.000196507	6.04877e-05	7.76827e-05	8.9952e-05
K01305	0.00029633	0.000304046	0.000196651	0.000223208	5.36931e-05	1.7377e-05	2.46963e-05	4.24278e-05
K01308	4.10283e-05	3.96267e-05	4.74576e-05	3.74998e-05	5.16242e-05	1.42044e-05	1.96234e-05	4.56719e-05
K01317	0	0	0	0	2.40633e-09	0	2.86716e-09	0
K01318	0	0	0	0	4.05028e-09	0	0	0
K01322	3.05938e-06	5.59321e-06	3.06689e-06	3.51021e-06	0.000206565	5.12074e-05	8.53123e-05	0
K01338	0.000929601	0.00117877	0.00103922	0.000830152	0.00104886	0.000296706	0.000402309	0.000212596
K01341	0	0	0	0	1.78921e-08	0	0	0
K01342	0	1.68531e-09	0	0	5.03098e-07	0	7.77347e-09	0
K01347	0	0	0	0	1.19431e-48	0	0	0
K01354	0	0	0	0	3.77333e-07	0	7.38164e-07	0
K01356	0.000833976	0.000812685	0.000857389	0.000857193	0.000572706	0.000841077	0.000791811	0.000888767
K01358	0.00125227	0.00116952	0.0010601	0.00111637	0.00108723	0.00158962	0.00153871	0.0013786
K01361	3.69563e-05	6.58714e-05	5.37913e-05	5.22485e-05	2.51507e-07	0	0	0
K01364	0	0	0	0	1.47067e-45	0	0	0
K01365	0	0	0	0	1.71859e-09	0	4.21619e-09	0
K01372	0.00105826	0.000493032	0.00105591	0.00148465	7.94954e-05	0.00108739	0.000865843	0.00140645
K01379	0	0	0	0	8.99227e-10	0	0	0
K01387	0	0	0	0	2.03366e-08	0	0	0
K01390	8.64577e-06	1.58044e-05	8.66697e-06	9.91979e-06	4.11592e-16	0	0	0
K01392	0	0	0	0	1.75691e-22	0	0	0
K01400	0	0	0	0	1.29665e-07	0	9.06227e-11	0
K01401	1.34212e-06	6.64846e-07	8.01533e-07	1.19066e-06	1.66863e-09	0	0	0
K01402	0	0	0	0	1.92471e-21	0	0	0
K01406	0	0	0	0	4.76771e-08	0	1.16965e-07	0
K01407	0	0	0	0	7.65993e-09	0	1.86115e-08	0
K01408	0	0	0	0	1.30288e-12	0	0	0
K01409	0.000777379	0.000755271	0.000821876	0.000843678	0.000789852	0.000901552	0.0008702	0.000934579
K01414	0	3.15711e-09	0	0	3.9881e-06	8.03287e-07	2.77166e-07	0
K01415	0	0	0	0	1.94122e-08	0	4.76235e-08	0
K01416	0	0	0	0	0.000206279	5.12074e-05	8.47709e-05	0
K01417	0	0	0	0	7.07701e-24	0	0	0
K01419	0.000300615	0.000136069	0.000300211	0.000424235	0.00010618	0.000392491	0.000330421	0.000599652
K01420	0.000486885	0.00043326	0.000404475	0.000442201	0.000287613	0.00114642	0.000926717	0.00136329
K01421	0.000447021	0.00054725	0.000412317	0.000371657	0.000471878	0.000435921	0.00047594	0.000301841
K01424	0.000719428	0.000686274	0.000722692	0.000801718	0.00045005	0.000815393	0.000728648	0.000825921
K01425	0.000610595	0.000453799	0.000518045	0.000654867	4.40599e-05	0.00066061	0.000570229	0.000555321
K01426	1.22749e-05	2.6046e-05	1.57767e-05	1.37345e-05	0.000412741	0.000108118	0.000176068	5.0744e-05
K01427	0	0	0	0	2.24056e-12	0	0	0
K01428	0.000282049	0.000276076	0.000182094	0.000215054	2.4116e-05	0	3.27591e-05	3.75291e-05
K01429	0.000282049	0.000276076	0.000182094	0.000215054	2.40278e-05	0	3.27689e-05	3.75291e-05
K01430	0.000282049	0.000276076	0.000182094	0.000215054	2.40113e-05	0	3.27727e-05	3.75291e-05
K01432	0	0	0	0	1.068e-08	0	2.62012e-08	0
K01433	0	1.68531e-09	0	0	0.000224228	5.4914e-05	9.2454e-05	1.19545e-05
K01434	4.04769e-05	7.39914e-05	4.05762e-05	4.64416e-05	1.45515e-06	0	1.4239e-07	0
K01436	7.24155e-05	0.000132201	8.59618e-05	5.77157e-05	0.000222145	5.28459e-05	8.8273e-05	4.72371e-06
K01437	0	0	0	0	3.74584e-06	0	3.28258e-08	0
K01438	6.68841e-06	1.69699e-05	1.84615e-05	0	6.56026e-07	5.32997e-07	2.01647e-08	2.35495e-10
K01439	0.000830408	0.000874158	0.000949474	0.000940756	0.00112153	0.00195368	0.0018073	0.00162464
K01442	0.0013074	0.000999499	0.00125371	0.00154393	0.000690106	0.00193162	0.00161654	0.00206963
K01443	0.000867907	0.000851949	0.000853405	0.000936423	0.000690269	0.000542193	0.00057506	0.000652356
K01444	4.15802e-05	8.34035e-05	8.92017e-05	6.04958e-05	0.000182196	5.03824e-05	6.66754e-05	5.01572e-06
K01446	0	0	0	0	1.99882e-08	0	0	0
K01447	0.000120334	0.000131937	9.53178e-05	8.83738e-05	3.57774e-05	0.000708729	0.000557763	0.000696279
K01448	0.00233936	0.00250774	0.00187407	0.00186851	0.00126979	0.000330112	0.000507869	0.000175
K01449	0.000306384	0.000322394	0.000222748	0.000235653	0.000109043	2.84087e-05	3.92486e-05	7.52076e-05
K01451	0.00012743	0.000230623	0.000221698	0.000171034	0.000405168	0.000114482	0.000150249	1.39032e-05
K01452	0	0	0	0	9.76034e-08	0	8.07011e-09	0
K01453	0	0	0	0	8.85142e-09	0	9.33196e-09	0
K01455	0	0	0	0	1.03587e-06	0	2.0313e-07	2.61623e-07
K01457	0	0	0	0	2.42071e-07	0	1.85989e-07	0
K01458	0	1.12627e-08	0	0	1.7892e-09	0	3.67308e-09	0
K01459	0	0	0	0	5.91371e-09	0	0	0
K01461	0	0	0	0	5.06937e-09	0	1.30587e-12	0
K01462	0.00164386	0.00150711	0.0015952	0.00170059	0.00128345	0.00171335	0.00162081	0.00175368
K01464	0.000298155	0.000310204	0.000214884	0.000211081	0.000363699	8.97961e-05	0.000151126	1.05608e-06
K01465	0.00082342	0.000790193	0.000861293	0.000895908	0.000759879	0.000888348	0.000856301	0.00092847
K01466	2.80444e-05	3.7697e-05	3.66003e-05	1.89902e-05	3.09046e-07	0	8.89563e-07	5.69042e-06
K01467	0	0	0	0	1.20035e-08	0	1.86115e-08	0
K01468	1.48227e-05	2.81573e-05	2.16831e-05	8.58471e-06	0.00022687	5.44476e-05	9.0046e-05	7.9644e-06
K01469	0	0	0	0	0.000210371	5.12074e-05	8.55407e-05	0
K01470	2.70167e-05	3.83597e-05	2.10491e-05	7.57684e-06	0.00026775	6.85436e-05	0.000108821	4.0638e-05
K01471	0	0	0	0	7.11649e-11	0	0	0
K01473	8.73892e-05	7.09272e-05	8.47503e-05	8.89977e-05	0.000639573	0.000157061	0.00025945	3.35458e-05
K01474	5.50536e-05	4.82449e-05	5.67712e-05	5.33986e-05	0.000639578	0.000157061	0.000259476	2.27883e-05
K01476	0.000292717	0.000289297	0.000199542	0.000226364	6.34677e-05	0.000387298	0.000294695	0.00050112
K01477	0	0	0	0	2.81987e-08	0	0	0
K01478	1.16085e-05	1.25015e-05	4.38831e-06	5.29591e-06	0.000224527	0.000377346	0.000364951	0.000238284
K01479	9.73292e-06	1.34034e-05	1.79929e-05	3.65164e-06	3.24626e-05	6.99717e-06	9.68744e-06	1.71991e-05
K01480	3.92238e-05	6.3473e-05	5.08831e-05	4.29682e-05	0.00010349	3.11428e-05	4.84095e-05	9.40043e-05
K01481	0	0	0	0	7.34483e-09	0	1.80189e-08	0
K01482	0	2.80469e-09	0	0	8.46193e-07	0	0	6.58127e-08
K01483	0	0	0	0	1.57356e-07	0	4.89668e-08	0
K01484	0	0	0	0	7.65993e-09	0	1.86115e-08	0
K01485	0.000232995	0.000231742	0.000149873	0.000172021	2.10843e-05	0.000326705	0.000282887	0.000237839
K01486	0.000328255	0.000396966	0.000315118	0.000271513	0.000306357	8.63728e-05	0.000119844	0.000100846
K01487	0.000309091	0.000322768	0.000225141	0.000220812	7.22122e-07	0	1.00842e-06	5.73451e-08
K01488	0.00033247	0.000190759	0.000331279	0.000426656	4.33534e-05	0.000377109	0.000307483	0.000550592
K01489	0.000671724	0.000741107	0.000567829	0.000523897	0.000435194	0.000113275	0.00017075	4.82365e-05
K01491	0.00107282	0.000885047	0.00109222	0.00124871	0.000776857	0.00145004	0.00126359	0.00164656
K01492	4.36134e-06	7.98216e-06	4.37204e-06	5.00402e-06	3.25116e-05	9.16956e-06	1.26678e-05	2.25388e-05
K01493	0.000802895	0.000768094	0.000838571	0.00087311	0.000503048	0.000830203	0.000758493	0.000903752
K01494	4.66458e-06	1.75351e-05	1.3398e-05	5.35195e-06	0.000275897	6.54118e-05	0.000105722	3.49144e-05
K01495	0.000359366	0.000413542	0.000293376	0.000277174	0.000266721	0.000386516	0.000380464	0.000263079
K01496	0.000340485	0.00039723	0.000319102	0.000307239	0.00065236	0.000181672	0.000260134	0.000103071
K01497	0	1.68531e-09	0	0	0.000162701	3.85887e-05	6.39001e-05	0
K01499	0	0	0	0	3.19978e-08	0	0	0
K01501	0	1.90377e-09	0	0	2.92943e-06	8.03287e-07	1.04179e-07	5.78171e-09
K01502	0	0	0	0	8.91328e-08	0	1.06458e-07	0
K01505	0	6.79052e-06	0	0	0.000206302	5.12074e-05	8.47721e-05	0
K01507	9.95204e-05	0.000184824	0.000180413	0.000130922	0.00060707	0.000161149	0.000230632	4.23686e-05
K01512	0.000653833	0.000556018	0.000634652	0.000705203	0.000473943	0.000806954	0.000742765	0.000807586
K01513	0	7.49471e-09	0	0	1.95002e-10	0	0	0
K01514	0	0	0	0	8.76483e-13	0	0	0
K01515	0.00107776	0.0010786	0.00109062	0.00105108	0.000667433	0.00086479	0.000818764	0.000839756
K01518	0	0	0	0	3.63227e-27	0	0	0
K01519	0	0	0	0	1.62825e-10	0	0	0
K01520	0.000734309	0.000678042	0.000776579	0.000783081	0.000722583	0.000884683	0.000849881	0.000899616
K01521	0	0	0	0	2.31263e-08	0	5.58597e-08	0
K01522	0	0	0	0	5.82348e-16	0	0	0
K01523	0.000340541	0.000397331	0.000319158	0.000307303	0.000600048	0.00016178	0.000229617	4.3292e-05
K01524	0.000633471	0.000666374	0.000495625	0.00050301	0.000803897	0.00171303	0.00154918	0.00151737
K01525	0	0	0	0	1.39453e-07	8.03287e-07	1.86115e-08	0
K01531	0.000523348	0.00035982	0.000624051	0.000747088	0.000399666	0.00049077	0.000425607	0.000617176
K01533	5.03307e-05	7.59786e-05	9.05959e-05	5.39481e-06	0.000488717	0.000437489	0.000495818	0.000344704
K01534	0.000704746	0.000759895	0.000712842	0.000683149	0.000597175	0.000854356	0.000793295	0.000937202
K01535	0	5.77703e-09	0	0	1.70165e-05	0	8.73413e-09	2.52963e-08
K01537	0.00205014	0.00169928	0.00185719	0.00224694	0.000603032	0.00103797	0.000951422	0.00133023
K01539	0	0	0	0	8.82227e-09	0	0	0
K01541	0	0	0	0	2.28004e-41	0	0	0
K01545	0	0	0	0	3.76059e-19	0	7.4446e-08	2.61623e-07
K01546	7.46946e-05	0.000151356	0.000165502	0.000109903	0.000410959	0.000117853	0.000160115	7.1773e-05
K01547	7.50332e-05	0.000149166	0.000161484	0.000110292	0.000410918	0.000117853	0.000160094	7.1773e-05
K01548	7.4356e-05	0.000147932	0.000160806	0.000109515	0.000410956	0.000117853	0.000160115	7.1773e-05
K01551	6.30719e-06	9.74828e-06	5.77878e-06	6.88736e-06	0.000468335	0.000117137	0.000187548	6.78782e-05
K01555	0	0	0	0	0.000206335	5.12074e-05	8.47827e-05	0
K01556	0	1.68531e-09	0	0	3.55756e-07	0	9.53833e-07	1.2242e-07
K01560	0.000118093	0.000187474	0.00015989	0.000141187	0.000198141	4.72977e-05	9.38278e-05	4.99833e-05
K01561	0	0	0	0	4.66537e-08	0	3.74508e-08	0
K01563	0	0	0	0	0.000206398	5.12074e-05	8.49506e-05	0
K01565	0	2.80847e-06	4.36473e-06	0	1.30335e-09	0	3.19739e-09	0
K01567	0.000350523	0.000365256	0.000307649	0.000258361	5.46422e-05	1.47701e-05	2.12318e-05	4.83811e-05
K01568	0	0	0	0	1.83841e-08	0	9.98314e-12	0
K01569	0	1.4348e-09	0	0	2.81597e-07	0	6.03358e-07	0
K01571	0.000105097	0.000127743	0.000157226	7.65576e-05	6.5369e-05	1.47701e-05	2.15681e-05	5.37598e-05
K01572	0.000158741	0.000183708	0.000199789	0.000131261	0.000116363	3.09368e-05	4.35662e-05	0.000109634
K01573	1.57745e-06	2.88438e-06	1.58132e-06	1.8099e-06	4.6132e-06	0	0	0
K01574	0.000218999	0.000216166	0.000139958	0.000164777	2.57189e-07	0	0	0
K01575	0.000338171	0.000198744	0.000349016	0.000457145	4.37848e-05	0.000331896	0.000316657	0.000340006
K01576	0	0	0	0	5.09099e-05	1.26187e-05	2.10247e-05	4.05203e-08
K01577	0	1.54011e-09	1.93609e-05	1.43655e-05	6.87331e-05	0.00133387	0.00109458	0.00114898
K01579	0.000279981	0.000286766	0.000193494	0.000211109	0.000278806	7.16325e-05	0.000115878	5.88031e-05
K01580	1.24637e-06	6.19069e-07	7.44349e-07	1.10571e-06	2.50213e-07	0	4.91053e-07	1.74304e-07
K01581	0.000576126	0.000409366	0.000476868	0.000632166	4.38384e-05	0.000377109	0.000305798	0.000550594
K01582	9.16716e-06	1.97359e-05	1.39481e-05	1.0518e-05	3.37649e-06	0	6.82695e-07	1.29686e-07
K01583	6.55028e-06	1.00286e-05	1.98405e-05	0	6.43509e-07	0	4.43099e-08	0
K01584	1.43096e-06	1.65638e-06	3.23372e-06	0	9.2905e-09	0	3.73053e-07	1.29686e-07
K01585	6.96919e-06	3.45232e-06	4.16209e-06	6.18267e-06	5.97804e-05	1.98922e-05	3.07029e-05	5.97786e-05
K01586	0.000522684	0.000650977	0.00056678	0.000448803	0.00079039	0.000895109	0.000869368	0.000880192
K01588	0.00047958	0.000608714	0.000517823	0.00042358	0.00071653	0.000507811	0.000573848	0.000388808
K01589	5.21069e-05	8.63521e-05	5.11176e-05	5.94072e-05	0.000295027	0.000704288	0.000708594	0.000547157
K01590	6.55028e-06	7.56768e-06	1.48025e-05	0	1.93672e-07	7.41529e-06	6.57896e-06	6.23273e-06
K01591	0.000791929	0.000766253	0.000829796	0.000861278	0.000734192	0.000884117	0.000848305	0.000905038
K01592	0	0	0	0	3.16837e-11	0	0	0
K01593	0	0	0	0	2.27925e-07	0	1.98153e-07	6.68797e-07
K01594	0	0	0	0	5.95751e-10	0	1.46154e-09	0
K01595	0.000618232	0.000486336	0.000519078	0.000680477	2.65048e-05	0.00056158	0.000409838	0.000737627
K01596	0	1.10804e-08	0	0	0.000257107	6.54118e-05	0.000105074	3.49144e-05
K01597	0.000352112	0.000230219	0.000351834	0.00048332	6.08056e-05	0.000702444	0.000585118	0.000788453
K01598	3.50627e-06	6.42292e-06	3.51487e-06	4.02295e-06	5.05315e-05	1.42044e-05	2.01309e-05	3.49144e-05
K01599	8.43663e-05	0.000102711	0.000105955	2.17975e-05	0.000267574	6.17105e-05	0.000104077	2.68198e-05
K01601	2.11238e-06	2.43981e-06	4.7736e-06	0	3.48846e-07	0	3.90283e-07	0
K01602	0	5.11609e-15	0	0	2.2584e-07	0	4.08927e-07	0
K01607	0.000512945	0.000503059	0.000545106	0.000532783	0.000482132	0.000516879	0.000474783	0.000635238
K01608	0	0	0	0	1.22033e-07	0	0	0
K01609	0.000283576	0.000317078	0.000271454	0.000205419	0.000340147	8.37121e-05	0.000134891	9.35674e-05
K01610	0.000369732	0.000241134	0.00043074	0.000461903	5.5827e-05	0.000377109	0.000306154	0.000558745
K01611	2.00859e-05	3.41872e-05	2.53889e-05	2.1583e-05	7.50804e-05	1.47701e-05	2.39202e-05	3.76236e-05
K01613	0.000809192	0.000620158	0.000776465	0.000932218	0.000298438	0.000632654	0.000521517	0.000828877
K01615	5.82363e-05	5.73275e-05	5.99616e-05	5.70503e-05	9.16524e-05	2.55463e-05	3.52924e-05	7.89292e-05
K01616	0	0	0	0	0.000206279	5.12074e-05	8.47709e-05	0
K01617	0	0	0	0	9.04543e-08	0	0	0
K01619	0.000930435	0.000832313	0.000926879	0.00104093	0.000721819	0.00119582	0.00110893	0.00111134
K01620	0.000148115	0.000247326	0.000278838	0.000152281	0.000596776	0.000160945	0.000229936	4.88752e-05
K01621	0.000305598	0.000149242	0.000316799	0.000427332	6.15182e-05	0.000702444	0.000586129	0.000788453
K01622	0	0	0	0	8.52298e-07	0	0	0
K01623	9.93451e-06	1.86856e-05	1.09759e-05	1.13984e-05	3.33832e-05	8.57813e-06	1.29012e-05	1.74141e-05
K01624	0.000880404	0.000875713	0.000898871	0.000912591	0.00106158	0.000968595	0.000980176	0.000990999
K01625	0.00033955	0.000511375	0.000545018	0.000402149	0.00124637	0.000523906	0.000600081	0.000382013
K01626	0.000131775	0.000220328	0.000272236	0.000125893	0.000554654	0.000148379	0.000211269	1.63881e-05
K01627	4.51869e-06	8.2811e-06	4.52978e-06	5.18456e-06	1.75786e-05	8.07553e-07	2.82443e-06	1.55316e-06
K01628	0.000170195	0.000184748	0.000123543	9.89622e-05	0.000195725	0.000238765	0.000210923	0.000367271
K01629	0.000239863	0.000243537	0.000165509	0.000173624	1.27717e-06	0	1.33787e-09	0
K01630	6.70727e-07	7.88358e-06	6.72373e-07	7.69565e-07	5.22629e-05	1.98922e-05	3.02837e-05	5.97787e-05
K01631	0	0	0	0	8.22196e-12	0	0	0
K01633	4.53697e-05	7.85145e-05	4.40689e-05	5.11485e-05	0.000265931	0.000387319	0.000378634	0.00026037
K01635	0.000309443	0.000156923	0.000331738	0.00044556	2.69405e-05	5.75689e-06	3.58546e-05	0.000102222
K01637	0	1.68531e-09	0	0	1.15293e-06	0	5.98968e-07	0
K01638	0	1.68531e-09	0	0	0.000207805	5.12074e-05	8.61382e-05	6.68797e-07
K01639	0.000318882	0.000393938	0.000273094	0.000271848	0.000258118	0.000247721	0.000249938	0.000294618
K01640	2.92683e-05	2.98709e-05	4.35945e-05	1.77995e-05	0.000544651	0.000135916	0.000223694	2.38902e-05
K01641	0.000352112	0.000230214	0.000356097	0.000486484	6.354e-05	0.000702444	0.000585142	0.000788453
K01643	3.16452e-05	4.9193e-05	3.6834e-05	2.74598e-05	9.99838e-05	0.000712938	0.000576845	0.000752818
K01644	3.16452e-05	4.57735e-05	3.6834e-05	2.74598e-05	0.000934329	0.000925041	0.000924517	0.000811315
K01646	3.16452e-05	4.57735e-05	3.6834e-05	2.74598e-05	9.99625e-05	0.000712938	0.000576845	0.000752816
K01647	0.000130614	0.000241206	0.000291139	0.000125655	0.000989256	0.000253102	0.000385164	5.16473e-05
K01649	0.000707054	0.000801567	0.00065061	0.000576745	0.000885761	0.000229173	0.000345425	0.000107059
K01652	0.000887034	0.000844374	0.000976546	0.000860953	0.00138143	0.000692776	0.000864091	0.000656377
K01653	0.000450064	0.000566725	0.00053931	0.000344541	0.000701602	0.000189414	0.000274726	0.000132019
K01654	2.43434e-05	4.01812e-05	7.05965e-05	1.49381e-06	0.00011893	3.88343e-05	6.10535e-05	0.000113947
K01655	0	0	0	0	7.10029e-10	0	1.7419e-09	0
K01656	0	0	0	0	1.50029e-15	0	0	0
K01657	0.000298478	0.000316696	0.00026929	0.000221739	0.000331101	8.37121e-05	0.000134726	9.88237e-05
K01658	0.000289594	0.000317117	0.000281096	0.000202407	6.19057e-05	9.85595e-06	1.71512e-05	2.92913e-05
K01659	0	0	0	0	1.39474e-07	0	1.86115e-08	0
K01661	0	0	0	0	0.000430944	0.000429357	0.000450912	0.000238353
K01662	0.00105688	0.00101562	0.00100351	0.00105216	0.00070173	0.000882042	0.000812791	0.000859901
K01663	0	0	0	0	2.38861e-11	0	5.85461e-11	0
K01664	0.000287639	0.000292086	0.000210292	0.000211022	0.000212294	5.12074e-05	8.50906e-05	6.68797e-07
K01665	0.000287639	0.000292086	0.000210292	0.000211022	0.000217996	5.12074e-05	8.5963e-05	6.68797e-07
K01666	4.5278e-05	6.3212e-05	6.06754e-05	3.55991e-05	6.54518e-05	2.22817e-05	3.36117e-05	7.35225e-05
K01667	9.73292e-06	1.56016e-05	2.24064e-05	3.65164e-06	2.49019e-05	6.46327e-06	9.00592e-06	1.61484e-05
K01668	3.18265e-06	5.82418e-06	3.19045e-06	3.65164e-06	8.03332e-07	0	2.12098e-07	7.42007e-07
K01669	4.27862e-06	7.8505e-06	4.28912e-06	4.90911e-06	0.000207741	5.12074e-05	8.78919e-05	6.68797e-07
K01671	0	0	0	0	7.35337e-11	0	0	0
K01673	0.000600534	0.000637892	0.000416491	0.000465674	0.000466992	0.000119404	0.000197195	4.96086e-05
K01674	0	0	0	0	6.19069e-06	0	1.80301e-07	1.39219e-08
K01676	0	1.68531e-09	0	0	0.000206891	5.20107e-05	8.54691e-05	0
K01677	0.000364646	0.000394082	0.000319627	0.000268942	0.000123888	3.40987e-05	5.24408e-05	0.000109038
K01678	0.000348479	0.000382706	0.000305637	0.000251142	0.000123591	3.40965e-05	5.15095e-05	0.000103182
K01679	0.000370305	0.000269814	0.000453596	0.000527312	0.000587978	0.000851356	0.000765543	0.000763181
K01681	0.000395268	0.000497311	0.000430047	0.00033621	0.000667008	0.000180335	0.000261973	0.00010439
K01682	0	0	0	0	7.33377e-06	0	3.25656e-07	0
K01683	0	0	0	0	1.80637e-05	5.0348e-06	7.3285e-06	1.25053e-05
K01684	0	8.95392e-09	0	0	4.86971e-05	1.36705e-05	1.88858e-05	3.36188e-05
K01685	0.000155558	0.000170643	0.000200035	0.000173465	0.000225949	6.33836e-05	8.621e-05	7.65657e-05
K01686	0.000135441	0.000168806	0.000163385	0.000130111	0.000206254	5.74371e-05	7.53495e-05	3.41412e-05
K01687	0.000533761	0.000602561	0.000567543	0.000464597	0.000726549	0.000196218	0.000282164	0.000181833
K01689	0.00153091	0.00125431	0.00144499	0.00172895	0.000781664	0.000907255	0.000878554	0.00106151
K01690	0	0	0	0	4.59715e-08	0	1.86115e-08	0
K01692	1.57745e-06	9.67744e-06	1.58132e-06	1.8099e-06	0.00165732	0.000410392	0.000680752	0
K01693	0.000411868	0.000495843	0.000448292	0.00034699	0.000673475	0.000181672	0.000262049	0.00011116
K01694	0	0	0	0	2.58835e-08	0	3.51998e-07	1.2242e-07
K01695	0.000307567	0.000340548	0.000307789	0.000223449	0.000362021	9.37917e-05	0.00014913	0.000124789
K01696	0.000384436	0.000448868	0.000395002	0.000303821	0.000383593	0.000104408	0.000165508	0.000169051
K01697	0	2.62497e-10	0	0	0.000206635	5.12074e-05	8.55702e-05	0
K01698	0.000332979	0.000378345	0.000311823	0.000275454	0.000467546	0.000446309	0.000459144	0.000303868
K01699	0	6.38884e-09	0	0	1.73476e-05	0.000326139	0.000278983	0.000237749
K01703	0.00048156	0.000570243	0.000549561	0.000400063	0.000951379	0.000251871	0.000376578	0.000140935
K01704	0.000441244	0.000535082	0.000503545	0.000364464	0.000900566	0.000239252	0.000356445	0.000130178
K01706	1.07776e-05	1.7812e-05	2.44797e-05	0	3.59015e-05	1.00696e-05	1.39471e-05	2.47638e-05
K01707	0	0	0	0	2.04595e-08	0	0	0
K01708	5.51037e-06	1.08731e-05	2.01149e-05	0	1.791e-05	5.0348e-06	6.95562e-06	1.23756e-05
K01709	4.8959e-05	5.83984e-05	6.95938e-05	3.1956e-05	9.07075e-05	2.93221e-05	4.47161e-05	8.93133e-05
K01710	0.000589943	0.000628565	0.000667995	0.000586946	0.00100087	0.00184425	0.00176833	0.00137462
K01711	1.21904e-05	1.60772e-05	3.15637e-05	0	5.2121e-05	1.61856e-05	2.82591e-05	4.8779e-05
K01712	1.48227e-05	3.15527e-05	2.16831e-05	8.58471e-06	0.000226895	5.44476e-05	9.0046e-05	7.9644e-06
K01713	0	4.64296e-09	0	0	4.97952e-08	8.03287e-07	1.86115e-08	0
K01714	0.00053995	0.000694875	0.000615122	0.000455194	0.00112304	0.000981104	0.00100133	0.000996675
K01715	0.000408371	0.00047975	0.000421312	0.000358556	0.000766295	0.00074925	0.000686431	0.000742696
K01716	0	0	0	0	7.65993e-09	0	1.86115e-08	0
K01719	0	3.37063e-09	0	0	1.75151e-05	5.32997e-07	6.13499e-07	0
K01720	0	0	0	0	2.85426e-06	0	1.96842e-07	0
K01721	0	0	0	0	1.0515e-07	0	1.15254e-07	0
K01724	0	4.1212e-09	0	0	0.000207399	5.12074e-05	8.69829e-05	0
K01725	0	0	0	0	7.76022e-07	0	1.62743e-07	0
K01727	2.49683e-05	5.90391e-05	4.65421e-05	2.86475e-05	1.26602e-08	0	0	0
K01728	3.79206e-06	6.21663e-06	5.1758e-06	3.09667e-06	4.18907e-08	0	0	0
K01729	0	0	0	0	2.20108e-11	0	0	0
K01730	0	0	0	0	3.76393e-08	0	0	0
K01731	0	1.55432e-08	0	0	9.53283e-09	0	0	0
K01732	0	0	0	0	2.24439e-09	0	0	0
K01733	0.00047134	0.000618835	0.000544411	0.000402232	0.000914736	0.000548704	0.000647161	0.000366568
K01734	0.000398994	0.000442762	0.000383024	0.000276292	0.000103085	2.84087e-05	4.01501e-05	8.63113e-05
K01735	0.00043924	0.000533175	0.00048077	0.000374205	0.000623799	0.000162346	0.000234221	5.67501e-05
K01736	0.000480779	0.000580119	0.000500423	0.000403464	0.000675951	0.000182238	0.000265069	0.00011149
K01737	1.66098e-05	4.19071e-05	5.57594e-05	7.31998e-06	7.65027e-05	2.1493e-05	3.58718e-05	6.33408e-05
K01738	0.000810876	0.000993071	0.00081699	0.000677912	0.00124571	0.000963262	0.00107479	0.000735168
K01739	5.722e-05	0.000105673	9.004e-05	5.12911e-05	0.000460774	0.000115191	0.000189077	3.1492e-05
K01740	0.000511193	0.000626566	0.000557634	0.000397276	0.000667588	0.000183997	0.000273171	0.000243714
K01744	2.72007e-05	4.17162e-05	4.55416e-05	1.16309e-05	6.82734e-05	2.59941e-05	3.09543e-05	4.67733e-05
K01745	2.1373e-05	4.9306e-05	3.64856e-05	8.58471e-06	0.000240858	6.09386e-05	9.54007e-05	1.73315e-05
K01746	9.54446e-06	2.23197e-05	9.02399e-06	1.06017e-05	2.60268e-06	5.33901e-07	7.37588e-07	1.31233e-06
K01749	0.000361301	0.000406662	0.00032692	0.00029348	0.000477031	0.000449015	0.000462734	0.000315898
K01750	7.39795e-05	0.000115078	6.77559e-05	4.6987e-05	0.000312586	7.71774e-05	0.000129038	4.62654e-07
K01751	0.000305653	0.000309023	0.000210949	0.000231109	7.21253e-05	2.52638e-05	3.61971e-05	7.39855e-05
K01752	0.00151212	0.00135688	0.00141584	0.00157795	0.000660398	0.000829092	0.000857976	0.000890565
K01753	1.67235e-05	2.86681e-05	2.84716e-05	4.84229e-06	5.078e-07	0	1.86115e-08	1.3318e-08
K01754	0.000435087	0.000530784	0.000471335	0.000371974	0.00111146	0.000291828	0.000440786	0.000134074
K01755	0.000437042	0.000521904	0.000467932	0.000366751	0.000767513	0.000526856	0.000596142	0.000388811
K01756	0.000787973	0.000759031	0.00082583	0.000856739	0.000787409	0.000897301	0.000870292	0.000905038
K01758	0	1.12341e-05	1.74517e-05	0	0.000206722	5.12074e-05	8.5756e-05	0
K01759	0.000492019	0.000634609	0.000532398	0.000459363	0.000494928	0.000138044	0.000183633	0.000122512
K01760	1.06855e-05	1.61908e-05	2.61243e-05	2.1721e-06	0.000300952	0.000392358	0.000416367	0.000307184
K01761	7.91362e-06	8.18403e-06	6.01585e-06	7.84868e-06	0.000198027	5.00868e-05	7.98863e-05	2.82624e-05
K01762	6.68841e-06	5.24488e-06	0	0	1.14565e-10	0	0	0
K01766	0	0	0	0	7.66001e-09	0	1.86115e-08	0
K01768	9.12464e-06	1.33475e-05	2.49848e-05	0	0.000457398	0.0001186	0.000198227	4.84492e-05
K01769	0	0	0	0	6.84058e-09	0	1.67819e-08	0
K01770	0.000417777	0.00051393	0.000458086	0.000353421	0.000615978	0.000162346	0.000234002	5.13025e-05
K01771	0	0	0	0	2.026e-05	5.60054e-06	8.56394e-06	1.23756e-05
K01772	3.74003e-05	6.8369e-05	3.7492e-05	4.29115e-05	0.00027395	0.00037815	0.0003977	0.000272174
K01775	0.000824382	0.000851728	0.000886021	0.000891955	0.000757584	0.000888168	0.000865015	0.000921986
K01776	0.000780665	0.000746576	0.000816705	0.000849996	0.000723545	0.00106349	0.000975495	0.00111055
K01777	5.45334e-05	9.01212e-05	5.7384e-05	4.02711e-05	0.00017428	4.36235e-05	7.19615e-05	1.31656e-05
K01778	0.000441774	0.000514772	0.000464969	0.000355497	0.000574568	0.000833743	0.000785866	0.000838839
K01779	0.000316764	0.00016645	0.000330345	0.000435804	0.000412362	0.00143751	0.00128214	0.0014215
K01781	0	0	0	0	9.01966e-10	0	0	0
K01782	0	0	0	0	0.000207553	5.12074e-05	8.76796e-05	0
K01783	0.000846528	0.000861383	0.000932134	0.000914495	0.000963102	0.000948054	0.000933473	0.000945671
K01784	0.00106878	0.00107487	0.00125624	0.00122515	0.00182072	0.00222576	0.00209306	0.00217544
K01785	0.000768716	0.000729045	0.000840317	0.000851378	0.000823031	0.000908983	0.000874687	0.000842298
K01787	0	0	0	0	9.60577e-06	2.70628e-06	3.75793e-06	6.65207e-06
K01788	0.00075816	0.000743956	0.000753973	0.000838767	0.0004921	0.000311099	0.00036467	0.000418256
K01790	0.000601044	0.000635908	0.000675868	0.000607161	0.000687917	0.000510605	0.00055406	0.000416212
K01791	0.000686147	0.000601037	0.000634322	0.000708532	0.00041714	0.00130132	0.00114041	0.00134384
K01792	0	0	0	0	2.86318e-07	0	6.20366e-07	0
K01793	0	0	0	0	6.63284e-12	0	0	0
K01795	0	0	0	0	4.38053e-06	0	0	0
K01796	0	0	0	0	0.000568006	0.000141004	0.000233423	0
K01799	0	3.3995e-06	0	0	0.000412869	0.000102415	0.000169562	0
K01800	0	0	0	0	2.07004e-10	0	5.0784e-10	0
K01801	0	0	0	0	7.89119e-09	0	1.93593e-08	0
K01802	6.36751e-06	1.16598e-05	6.38313e-06	7.30582e-06	0.000321944	8.50545e-05	0.000138714	5.93358e-05
K01803	0.000804463	0.000780688	0.000842573	0.000858771	0.000816617	0.0015471	0.00142597	0.00141001
K01804	0.00024466	0.000260903	0.00017812	0.00016679	8.94704e-05	0.000339809	0.000330167	0.000305817
K01805	7.50268e-06	1.17352e-05	1.41405e-05	4.88207e-06	1.88986e-05	5.0348e-06	7.95869e-06	1.24807e-05
K01807	0.000777932	0.000573381	0.000705818	0.000918024	0.000286744	0.000944723	0.000811242	0.00105087
K01808	0.000496794	0.00064673	0.000590562	0.000441251	0.000986789	0.000268181	0.000380353	0.000214671
K01809	0.00101331	0.00099859	0.000988744	0.00106277	0.000898573	0.000928952	0.000906444	0.000868021
K01810	0.00103944	0.00102185	0.0010183	0.00105169	0.000725377	0.000880976	0.000843394	0.000899646
K01811	0.000266544	0.000310201	0.000257301	0.000216325	0.000195109	5.47308e-05	7.15921e-05	1.94013e-05
K01812	0.000164161	0.00019446	0.000199815	0.000161946	0.000205768	5.74371e-05	7.53497e-05	4.49297e-05
K01813	0.000238685	0.000249331	0.000176278	0.000172474	1.41925e-06	0	1.38027e-09	0
K01814	0.000417209	0.000507872	0.000471236	0.000346795	0.000466997	0.000130465	0.000177059	0.000111167
K01815	7.7433e-05	0.000116713	0.000137431	8.91883e-05	0.000204441	5.74371e-05	7.53308e-05	3.41538e-05
K01816	2.1435e-05	1.82818e-05	1.83543e-05	1.77995e-05	6.09466e-05	2.12203e-05	3.03584e-05	6.55087e-05
K01817	0.000313493	0.000351742	0.000331777	0.000221739	0.000354457	8.37121e-05	0.000166777	0.000134045
K01818	6.7892e-05	7.57793e-05	5.609e-05	4.53637e-05	3.97968e-07	0	0	0
K01819	0.000156633	7.96042e-05	0.000146781	0.000212203	4.87586e-05	2.87845e-06	6.48173e-05	0.000102671
K01820	0	0	0	0	1.64382e-07	0	0	0
K01821	0.000362647	0.000227389	0.000389945	0.000491553	0.000225155	0.00074843	0.000647107	0.000798752
K01822	0	0	0	0	1.98971e-08	0	4.33987e-08	0
K01823	0.000627677	0.000503617	0.000528546	0.000691313	0.000105868	0.000718623	0.000609797	0.00083663
K01825	0	0	0	0	7.65993e-09	0	1.86115e-08	0
K01826	0	0	0	0	1.05026e-08	0	1.86115e-08	0
K01829	0	3.5857e-09	0	0	3.28826e-08	0	7.40806e-08	0
K01834	0.00100126	0.000584841	0.00105116	0.00139515	0.000777519	0.00157628	0.0014281	0.00168141
K01835	0.000831525	0.00080575	0.000896077	0.000876379	0.000515291	0.000832672	0.000761925	0.000909581
K01836	0	0	0	0	2.00367e-13	0	0	0
K01838	0.000306603	0.000153087	0.000323608	0.00042863	0.000103141	0.000713942	0.000601809	0.000816724
K01839	0.000374665	0.000451065	0.00036699	0.000307067	0.000298209	0.000396326	0.000407243	0.000329946
K01840	0	0	0	0	0.000456952	0.0001186	0.000195989	4.79601e-05
K01841	1.39656e-05	1.86513e-05	2.45681e-05	8.96525e-06	7.68996e-08	0	6.89846e-10	2.70916e-06
K01843	7.54221e-06	1.19257e-05	9.95757e-06	7.87469e-06	0.000243212	5.76707e-05	9.41464e-05	1.59071e-05
K01844	4.52477e-06	8.20345e-06	7.38847e-06	4.84229e-06	1.19141e-06	0	0	0
K01845	0.000342618	0.000394681	0.000319	0.000274659	0.000685828	0.000500223	0.000548789	0.00031052
K01846	5.32512e-06	6.94416e-06	4.46996e-06	5.55231e-06	5.30088e-07	0	0	0
K01847	0	3.37063e-09	0	0	0.000419798	0.000102415	0.000169542	0
K01848	2.5885e-06	1.28638e-06	1.54588e-06	2.29637e-06	5.98871e-06	0	1.15603e-06	0
K01849	2.5885e-06	1.28638e-06	1.54588e-06	2.29637e-06	5.75205e-06	0	5.78016e-07	0
K01851	0	0	0	0	9.81422e-06	3.70663e-06	5.81776e-06	1.10131e-05
K01852	0	0	0	0	3.40643e-09	0	8.35695e-09	0
K01853	0	0	0	0	5.62624e-10	0	1.38027e-09	0
K01854	0.000293311	0.000315847	0.000404123	0.000351231	0.000298674	0.000765855	0.000672116	0.000805735
K01856	0	0	0	0	3.2591e-08	0	2.59439e-08	0
K01857	1.57745e-06	2.88373e-06	1.58132e-06	1.8099e-06	7.73038e-09	2.7029e-07	1.86115e-08	0
K01858	0	0	0	0	0.000211882	5.12074e-05	8.4782e-05	0
K01865	0	0	0	0	1.66216e-08	0	0	0
K01866	0.00113672	0.00110941	0.00106832	0.00111994	0.00072715	0.000880976	0.000844586	0.000899579
K01867	0.000989057	0.00096067	0.000950048	0.00100171	0.00073711	0.000884683	0.000849932	0.000899651
K01868	0.00104929	0.00102976	0.000997467	0.0010471	0.000736481	0.000884683	0.000849418	0.000899657
K01869	0.000770227	0.00074764	0.000814616	0.000837129	0.000737829	0.000884683	0.000850443	0.000899665
K01870	0.000830441	0.000797677	0.000863445	0.00089792	0.000736928	0.000884683	0.000850165	0.000915845
K01872	0.0011466	0.00113737	0.0011164	0.00112671	0.000779899	0.000896984	0.000865327	0.000946828
K01873	0.000806285	0.00077725	0.000846727	0.000876999	0.000736942	0.000884683	0.000849815	0.000910409
K01874	0.00113931	0.00115716	0.00111862	0.00113841	0.000898294	0.000929865	0.000908055	0.000902941
K01875	0.000775569	0.000758168	0.000834569	0.000836941	0.000737031	0.000884683	0.000850491	0.000899657
K01876	0.000786226	0.000757465	0.000827407	0.000854735	0.000795744	0.00108416	0.00100406	0.00116136
K01878	0.000310445	0.000149403	0.000308653	0.000434607	0.000133861	0.00072314	0.000618482	0.000848354
K01879	0.000310445	0.000149407	0.000308653	0.000434607	0.000137916	0.00072314	0.000618587	0.000848362
K01880	0.000475781	0.000606438	0.000515426	0.000420128	0.000604688	0.000162077	0.000232074	5.79936e-05
K01881	0.000802464	0.000769488	0.000841676	0.000872534	0.00072742	0.000880976	0.00084459	0.000899572
K01883	0.000772647	0.000745786	0.000811635	0.000839231	0.000736793	0.000884683	0.000849952	0.000899673
K01884	5.25974e-06	9.64792e-06	5.27264e-06	6.03481e-06	7.53329e-09	0	0	0
K01885	0.000436924	0.000531552	0.000470614	0.000375545	0.000724274	0.000198424	0.000289611	0.000165518
K01886	0.000341642	0.000364781	0.000297112	0.000241081	0.00011704	3.54656e-05	5.36353e-05	0.000102903
K01887	0.00106029	0.0010292	0.00100383	0.00106082	0.000993902	0.000948509	0.000955074	0.000905031
K01889	0.000770058	0.000744508	0.000810089	0.000836935	0.000737123	0.000884683	0.000850292	0.000899964
K01890	0.000786734	0.0007568	0.000824588	0.000855317	0.000736389	0.000884683	0.000849421	0.000905047
K01892	0.000770058	0.0007445	0.000810089	0.000836935	0.000745511	0.00107737	0.00099076	0.0011273
K01893	0.000828362	0.000808885	0.00085398	0.000882146	0.000511363	0.000832672	0.000764083	0.000899657
K01894	0	0	0	0	2.3494e-08	8.03287e-07	2.0609e-08	0
K01895	4.88023e-06	8.20811e-06	1.53859e-05	0	0.000650421	0.000157189	0.000259799	4.99665e-05
K01896	0	0	0	0	3.45761e-07	0	0	0
K01897	0.000338631	0.00039386	0.000320901	0.000273495	0.00143603	0.000367066	0.000590616	6.68873e-05
K01900	0	0	0	0	1.94814e-09	0	4.77934e-09	0
K01902	0	2.22071e-06	3.44867e-06	0	0.000283527	7.19028e-05	0.000118138	6.01059e-05
K01903	0	2.22071e-06	3.44867e-06	0	0.000283521	7.19028e-05	0.000117846	5.94168e-05
K01904	0	0	0	0	1.78921e-08	0	0	0
K01905	4.54992e-06	8.31719e-06	4.56108e-06	5.22039e-06	1.07629e-07	0	0	0
K01906	5.29798e-05	3.6243e-05	4.46421e-05	5.73699e-05	5.26765e-05	1.98964e-05	2.88347e-05	7.44199e-05
K01907	0	0	0	0	0.000206434	5.12074e-05	8.47737e-05	0
K01908	0	0	0	0	2.40129e-08	0	0	0
K01910	3.00677e-05	3.60892e-05	3.52527e-05	2.56499e-05	9.00932e-05	0.00070923	0.000571513	0.000741969
K01911	0	0	0	0	0.000224413	0.00037815	0.000365554	0.000238353
K01912	6.78416e-05	0.00011172	0.000139365	1.85058e-05	0.000446493	0.000123363	0.000201581	0.000222764
K01914	0.000741635	0.000671961	0.000767753	0.000807168	0.000402682	0.00079801	0.00071047	0.000810192
K01915	0.00161983	0.00175346	0.00170435	0.0015511	0.00178975	0.00117438	0.00125633	0.00103011
K01916	0.00036125	0.000241084	0.000387531	0.000478984	7.6446e-05	0.000702444	0.000585602	0.000788448
K01918	0.000283701	0.000294801	0.00020472	0.000214819	0.000278721	7.19028e-05	0.000117034	5.97786e-05
K01919	0.00036495	0.000442183	0.000352024	0.000303502	0.000291625	0.00070266	0.000724082	0.000584045
K01920	0	2.54972e-15	0	0	3.58296e-07	0	7.86575e-07	0
K01921	0.00100424	0.000911842	0.000859084	0.000964264	0.000625501	0.000846788	0.000818847	0.00091263
K01922	3.50627e-06	6.41868e-06	3.51487e-06	4.02295e-06	5.03281e-05	1.42044e-05	1.96234e-05	3.49144e-05
K01923	0.000500597	0.000667848	0.000578488	0.000460416	0.000878023	0.000552994	0.000633129	0.000386746
K01924	0.000783459	0.000748914	0.000820761	0.00085121	0.000736796	0.000884683	0.000849924	0.000905036
K01925	0.000801837	0.000771829	0.000846626	0.000871895	0.000745	0.00106996	0.00098403	0.00113183
K01926	0.000722217	0.000656962	0.000762131	0.000782044	0.000737926	0.000888914	0.000856896	0.000912033
K01928	0.00105176	0.000842691	0.00110512	0.00123818	0.000799576	0.00158713	0.00143562	0.00169095
K01929	0.00078426	0.000752179	0.000822108	0.000852479	0.000726527	0.000882568	0.000845501	0.000903529
K01933	0.000496602	0.000665773	0.000584849	0.000456649	0.000888203	0.000556079	0.000636517	0.000386938
K01934	0.000745992	0.000689927	0.000741395	0.000807288	0.000600175	0.000846675	0.000799235	0.000920778
K01935	5.93374e-05	6.64273e-05	6.45536e-05	4.88418e-05	0.00022529	5.28459e-05	9.06549e-05	1.58827e-05
K01937	0.0007954	0.000756601	0.000825943	0.00086678	0.000726765	0.000880976	0.000844584	0.000899572
K01938	0.000802353	0.00077886	0.000862204	0.000858843	0.000736415	0.00107259	0.000984791	0.00113322
K01939	0.000785724	0.000754926	0.000823576	0.000854159	0.000736518	0.000884683	0.000849915	0.00090503
K01940	0.000412844	0.000504654	0.000453141	0.000347761	0.000715635	0.000507811	0.000574708	0.000383473
K01941	0	0	0	0	2.38595e-07	0	2.1571e-07	0
K01945	0.000465239	0.000598511	0.000502215	0.000407876	0.000716673	0.000507811	0.00057404	0.000383429
K01950	0.000425038	0.000517204	0.000441899	0.000375593	0.000650907	0.000178532	0.000258802	0.000105739
K01951	0.000884895	0.000897604	0.000969009	0.000955949	0.000898585	0.000929865	0.000909669	0.000919517
K01952	0.000529499	0.00064368	0.000560705	0.000478279	0.00129829	0.00127869	0.00139605	0.000998437
K01953	0.00110306	0.00104994	0.00109108	0.00107111	0.00131359	0.0010379	0.00109306	0.00106261
K01955	0.00130637	0.00117196	0.0014235	0.00146792	0.000956152	0.00181702	0.00159541	0.00190804
K01956	0.00109484	0.000930287	0.00117696	0.00130087	0.000929176	0.00163174	0.00146083	0.00165666
K01958	1.21286e-05	1.87923e-05	3.36348e-05	3.09133e-06	0.000296702	7.10995e-05	0.000147196	9.45287e-05
K01959	0	0	0	0	2.16908e-06	0	0	0
K01960	0	9.85783e-14	0	0	1.66512e-05	2.70628e-06	3.73875e-06	6.65207e-06
K01961	0.00035448	0.000378315	0.000280071	0.000275876	0.000124203	0.000340074	0.000332417	0.00031668
K01962	0.000387562	0.000410303	0.000305937	0.000294441	0.000116238	0.000341712	0.000335232	0.000312529
K01963	0.00038634	0.000412838	0.000335423	0.000293617	0.000375	0.000412812	0.00045125	0.000385964
K01965	0	0	0	0	0.000206507	5.12074e-05	8.47709e-05	0
K01966	3.24906e-05	2.44906e-05	3.16572e-05	3.55991e-05	0.000216479	5.12074e-05	8.47709e-05	1.07575e-05
K01968	0	0	0	0	1.45598e-07	0	3.56461e-07	0
K01969	0	0	0	0	0.000208938	5.12074e-05	8.49492e-05	0
K01971	5.22065e-06	1.29528e-05	5.23345e-06	5.98995e-06	0.000631499	0.000157536	0.000256265	4.0638e-05
K01972	0.000800412	0.00077693	0.000840275	0.00085504	0.000737074	0.000884683	0.000849915	0.000905039
K01974	0	0	0	0	5.94486e-09	8.03287e-07	7.611e-09	0
K01975	5.30122e-06	8.38987e-06	1.54059e-05	2.06011e-08	0.000287046	6.83299e-05	0.000109098	3.68286e-05
K01989	0.000818496	0.000861723	0.000952252	0.000891287	0.000692527	0.00119999	0.00109214	0.00110605
K01990	0.00557202	0.00562336	0.00568952	0.0057078	0.00533176	0.0043801	0.00451036	0.00430544
K01991	0	3.15711e-09	0	0	2.55255e-06	0	1.20195e-06	3.89835e-07
K01992	0.00427493	0.00398732	0.00394871	0.00427044	0.00350092	0.00362038	0.00372561	0.00370572
K01993	0	4.40972e-09	0	0	6.31947e-05	2.14987e-05	3.32941e-05	6.00784e-05
K01994	1.22785e-05	2.73969e-05	1.98965e-05	1.40878e-05	2.16224e-07	0	0	0
K01995	0.000182831	0.000272271	0.000311424	0.000194336	0.00116089	0.000312207	0.000463564	0.00034306
K01996	0.000185116	0.000274814	0.00031316	0.000196678	0.00136952	0.000363414	0.000550094	0.000343673
K01997	0.0001837	0.000273887	0.000312246	0.000195378	0.00126641	0.000337978	0.000508725	0.000345292
K01998	0.0001837	0.000273891	0.000312246	0.000195378	0.00123363	0.00032986	0.000494105	0.00035632
K01999	0.000183535	0.000273993	0.000313196	0.000195099	0.00118179	0.000318316	0.000476179	0.000367226
K02000	1.77452e-05	1.7629e-05	1.55709e-05	1.96094e-05	5.88692e-05	9.16956e-06	4.46554e-05	6.31301e-05
K02001	1.61678e-05	1.47458e-05	1.39896e-05	1.77995e-05	5.85326e-05	9.16956e-06	4.46499e-05	6.31301e-05
K02002	1.77452e-05	1.76327e-05	1.55709e-05	1.96094e-05	6.33023e-05	1.02374e-05	4.62018e-05	6.57751e-05
K02003	0.00358212	0.00372812	0.00379027	0.00369135	0.0027569	0.00357827	0.00329836	0.00403446
K02004	0.00357511	0.00370619	0.00352256	0.00349935	0.00209534	0.00231947	0.00222371	0.00257725
K02005	9.009e-05	8.5869e-05	0.000111478	8.45799e-05	4.4131e-05	9.28643e-06	4.48145e-05	6.85456e-05
K02006	0.000260594	0.000282486	0.000226902	0.000184492	0.000136543	0.000356904	0.00035696	0.0003598
K02007	0.000254701	0.000272578	0.000206909	0.000184378	0.000138206	0.000356904	0.000356119	0.000359494
K02008	0.000260723	0.000284358	0.000227586	0.000184919	0.000153901	0.000361939	0.000363364	0.000372301
K02009	2.40403e-05	3.71333e-05	3.65858e-05	2.27027e-05	9.10047e-05	0.000352139	0.000318019	0.000312516
K02010	8.56013e-05	0.000113842	0.00011072	7.87114e-05	0.000266924	6.89053e-05	0.000105388	8.98209e-05
K02011	0.000121159	0.000145393	0.000149699	0.00011647	0.000255187	6.56283e-05	0.000100732	9.1973e-05
K02012	7.93504e-05	0.000101098	9.98581e-05	6.91708e-05	0.000253056	6.64316e-05	0.000100868	7.89491e-05
K02013	0.0018288	0.00196298	0.00148356	0.00140894	0.00158759	0.000762705	0.000928753	0.000617546
K02014	2.58976e-05	5.06364e-05	2.59611e-05	2.97138e-05	0.000126138	3.97843e-05	6.07016e-05	0.00011733
K02015	0.00242048	0.00259066	0.0019154	0.0018833	0.00179548	0.000630013	0.000896591	0.000435467
K02016	0.00175985	0.00187252	0.00140822	0.00133491	0.00138176	0.00052809	0.000712503	0.000392054
K02017	0.000358602	0.000357742	0.000274658	0.000272389	0.000313412	8.02273e-05	0.000128318	9.6037e-05
K02018	0.000319578	0.000335436	0.000255401	0.00023679	0.000322735	8.42042e-05	0.000133246	9.61225e-05
K02019	5.62434e-06	2.16242e-05	3.23479e-05	1.30767e-07	0.000136831	4.93599e-05	7.26116e-05	0.000145199
K02020	0.000321329	0.00033865	0.000257157	0.000238799	0.000334584	8.42042e-05	0.000133921	9.67202e-05
K02021	0	1.68531e-09	0	0	0.000206288	5.12074e-05	8.47781e-05	0
K02022	0	0	0	0	3.86717e-07	4.26579e-09	3.51345e-07	1.24786e-08
K02024	0	3.30788e-09	0	0	1.36251e-08	0	1.86115e-08	0
K02025	0.00141558	0.0014157	0.00132061	0.00118318	0.000825843	0.000587851	0.00059277	0.000686503
K02026	0.00136813	0.00136452	0.00129554	0.00114291	0.000811856	0.000583884	0.000587686	0.000676752
K02027	0.00159896	0.00140378	0.00167466	0.00168113	0.00111327	0.000675842	0.000703571	0.000756692
K02028	0.00215657	0.00186875	0.00205222	0.00224028	0.00125361	0.0022176	0.00205922	0.00242813
K02029	0.00236071	0.00208496	0.00218505	0.00236389	0.00142555	0.00145305	0.00142271	0.00172399
K02030	0.00240848	0.00214347	0.00226535	0.00243176	0.00202727	0.00305091	0.00295391	0.00307124
K02031	0.000763328	0.000760049	0.000827639	0.000794666	0.000682429	0.000546512	0.00055995	0.000712132
K02032	0.000867995	0.000961992	0.0011158	0.00087886	0.0010642	0.00064679	0.000706258	0.000717379
K02033	0.000928934	0.00107046	0.00116381	0.000934068	0.00115918	0.000670697	0.000745738	0.000751032
K02034	0.000723396	0.000848718	0.00104239	0.000781159	0.00116868	0.000673403	0.000749472	0.000763063
K02035	0.00223926	0.00200562	0.00248351	0.00255408	0.00143273	0.00165516	0.00159274	0.00220392
K02036	0.00101417	0.000774745	0.00101925	0.00121308	0.00122732	0.00137615	0.00134283	0.00148756
K02037	0.00071338	0.000637871	0.000717851	0.000788648	0.000949404	0.000940628	0.000941377	0.000917553
K02038	0.000771346	0.000697659	0.000756008	0.00083347	0.000986098	0.00113364	0.00108669	0.00115799
K02039	0.00070663	0.000629782	0.000697028	0.000787522	0.000717139	0.000878058	0.0008392	0.0008879
K02040	0.000756356	0.000674753	0.00075273	0.000829957	0.000984804	0.000948369	0.000956392	0.000947666
K02041	0.000351295	0.000227553	0.000353309	0.000480289	2.12482e-05	0.000376871	0.000276925	0.000517638
K02042	0.000659432	0.000376216	0.000663356	0.000911061	4.2136e-05	0.000753742	0.000552631	0.00103453
K02043	0	0	0	0	4.55022e-08	0	5.16279e-08	0
K02044	0.000712581	0.000473953	0.000715387	0.00097318	2.5983e-05	0.000382628	0.000282434	0.000587246
K02045	9.98001e-06	2.19589e-05	3.79311e-05	1.53293e-06	3.83765e-05	1.06035e-05	1.51417e-05	2.60635e-05
K02046	9.98001e-06	2.19589e-05	3.79311e-05	1.53293e-06	2.05029e-05	5.56871e-06	8.11836e-06	1.36879e-05
K02047	9.98001e-06	2.19589e-05	3.79311e-05	1.53293e-06	2.05102e-05	5.56871e-06	8.1348e-06	1.36879e-05
K02048	9.98001e-06	2.19589e-05	3.79311e-05	1.53293e-06	2.05442e-05	5.56871e-06	8.21564e-06	1.36879e-05
K02049	0.000750928	0.000786378	0.000616818	0.000545425	0.00101988	0.000273068	0.00045975	0.000386553
K02050	0.000797024	0.0009126	0.000766157	0.000614809	0.00156744	0.000415414	0.000664639	0.000366414
K02051	0.00105428	0.00116119	0.00094423	0.000820276	0.0013818	0.000375732	0.000598304	0.000414129
K02052	2.57239e-05	4.59958e-05	2.80827e-05	2.82064e-05	0.000185452	4.69005e-05	7.58405e-05	2.69206e-05
K02053	1.34562e-05	3.66022e-05	1.74589e-05	1.45324e-05	3.0087e-05	8.31177e-06	1.20096e-05	2.1723e-05
K02054	1.03968e-05	3.10097e-05	1.4392e-05	1.10221e-05	3.00588e-05	8.31177e-06	1.19469e-05	2.15064e-05
K02055	1.03968e-05	3.10097e-05	1.4392e-05	1.10221e-05	3.02236e-05	8.31177e-06	1.22558e-05	2.15419e-05
K02056	0.00085933	0.00096917	0.00068669	0.000640003	0.000966526	0.000424885	0.000522336	0.00031728
K02057	0.00172891	0.00193055	0.00138466	0.00128155	0.0013057	0.000693521	0.000787087	0.000625018
K02058	2.61955e-05	5.04627e-05	4.79912e-05	0	0.000271376	7.0182e-05	0.000110982	4.4972e-05
K02062	0	3.91817e-14	0	0	9.01787e-08	0	1.86115e-08	0
K02063	1.57745e-06	2.89392e-06	1.58132e-06	1.8099e-06	8.61619e-08	0	1.86115e-08	0
K02064	1.57745e-06	2.89392e-06	1.58132e-06	1.8099e-06	0.000206366	5.12074e-05	8.47896e-05	0
K02065	0	0	0	0	0.000494221	0.000131187	0.000213044	0.00011991
K02066	0	0	0	0	0.000856187	0.000220983	0.000362342	0.000120189
K02067	0	0	0	0	0.00183699	0.000458664	0.000753731	6.10125e-05
K02068	0.000307249	0.000142376	0.000305086	0.000430707	5.81037e-05	1.89537e-05	2.37113e-05	0.000100944
K02069	0.000306353	0.000141931	0.000304551	0.000429912	0.000267997	7.06941e-05	0.000108618	0.000100944
K02071	0.000873691	0.000933582	0.000914193	0.000921607	0.000781593	0.000895993	0.000892809	0.000954361
K02072	0.000872113	0.000930689	0.000908348	0.000916634	0.000575282	0.000844785	0.000807872	0.000954356
K02073	0.00088946	0.000962416	0.000925737	0.000936536	0.000611437	0.00149977	0.00137044	0.00143033
K02074	0.000341164	0.000210184	0.00034086	0.00047076	0.000267645	0.000753652	0.000670057	0.000788453
K02075	0.000341164	0.000210182	0.00034086	0.00047076	0.000269904	0.000753652	0.000670233	0.000788453
K02076	4.0549e-05	7.41323e-05	4.06485e-05	4.65243e-05	4.63897e-05	0.000326139	0.000311282	0.000272233
K02077	0.000643385	0.000349176	0.00064268	0.000896837	0.000312223	0.000775594	0.000698481	0.000903939
K02078	0.00138302	0.00137093	0.00127498	0.00125609	0.000639546	0.00117852	0.00109262	0.00118308
K02079	3.22868e-06	5.90198e-06	3.2366e-06	3.70445e-06	1.11721e-09	0	0	0
K02080	2.16126e-06	3.95438e-06	2.16656e-06	2.47974e-06	4.10261e-10	0	0	0
K02081	1.75284e-05	2.95425e-05	2.78322e-05	4.92183e-06	0.00022474	5.62422e-05	9.2341e-05	1.25053e-05
K02082	0.000407687	0.000291973	0.00043925	0.000534481	0.000163516	5.09398e-05	6.33817e-05	7.11318e-05
K02083	2.35763e-05	5.21567e-05	3.25354e-05	7.28952e-06	1.00321e-05	3.70663e-06	6.21021e-06	1.11546e-05
K02086	0.000318279	0.000172316	0.000323779	0.000444502	6.23136e-05	0.000702444	0.000585229	0.000788461
K02092	0	0	0	0	1.65984e-07	0	4.07206e-07	0
K02093	0	0	0	0	2.24977e-07	0	5.51931e-07	0
K02094	0	0	0	0	1.6047e-07	0	3.93679e-07	0
K02095	0	0	0	0	1.7843e-07	0	4.37738e-07	0
K02096	0	0	0	0	1.74069e-07	0	4.27041e-07	0
K02097	0	0	0	0	1.15183e-07	0	2.82577e-07	0
K02099	0.000244315	0.000256998	0.000172903	0.000171271	1.22171e-07	0	0	0
K02100	0	3.5857e-09	0	0	1.89759e-07	0	0	0
K02101	0	0	0	0	6.7949e-09	0	0	0
K02103	0.000267159	0.000266876	0.00020331	0.000202389	8.36683e-05	0.000338171	0.000327904	0.000312551
K02106	5.42087e-06	8.60406e-06	7.92363e-06	5.63726e-06	3.04857e-06	0	0	0
K02107	0.000313599	0.000327586	0.000230446	0.000229648	2.77242e-06	5.65756e-07	1.60839e-06	5.37874e-06
K02108	0.000750459	0.000719853	0.000789531	0.000827189	0.000702051	0.000874947	0.000836449	0.000874449
K02109	0.000748704	0.000720477	0.00078695	0.000825925	0.000759666	0.000892725	0.000860621	0.000932843
K02110	0.000750459	0.000719858	0.000789531	0.000827189	0.000699835	0.000874947	0.000836938	0.000874447
K02111	0.000750459	0.000719868	0.000789531	0.000827189	0.000684339	0.000869912	0.000829478	0.000862073
K02112	0.000750798	0.000720479	0.000789871	0.000827577	0.000702156	0.000874947	0.000836422	0.000874457
K02113	0.000760689	0.000697296	0.000718974	0.000822099	0.000522556	0.00082473	0.000769304	0.000858788
K02114	0.000748882	0.000716976	0.00078795	0.000825379	0.000701468	0.000874947	0.000835148	0.000874449
K02115	0.000750629	0.000720174	0.000789701	0.000827383	0.000701678	0.000874947	0.00083593	0.000874449
K02116	3.18265e-06	7.94452e-06	7.53518e-06	3.65164e-06	5.2859e-05	1.98922e-05	3.07004e-05	5.97786e-05
K02117	0.000385327	0.000439656	0.000331957	0.000289135	7.81767e-05	2.12334e-05	3.1347e-05	6.42678e-05
K02118	0.000379694	0.000436576	0.000317968	0.000271336	7.82031e-05	2.12334e-05	3.1347e-05	5.88891e-05
K02119	0.000373439	0.000417114	0.000305449	0.000281818	7.76676e-05	2.12334e-05	3.01608e-05	6.42678e-05
K02120	0.000406593	0.000454818	0.000345777	0.000306741	7.82185e-05	2.12334e-05	3.13471e-05	6.96466e-05
K02121	0.000325197	0.000348637	0.000258463	0.000234991	5.38105e-05	1.47701e-05	2.24227e-05	4.02932e-05
K02122	0.000373614	0.000417432	0.000305625	0.000282019	7.7694e-05	2.12334e-05	3.01608e-05	6.42678e-05
K02123	0.00037297	0.000438085	0.000326145	0.000275708	7.81833e-05	2.12334e-05	3.13471e-05	5.88891e-05
K02124	0.000385158	0.000439346	0.000331788	0.000288941	7.81813e-05	2.12334e-05	3.1347e-05	6.42678e-05
K02126	0	0	0	0	4.64891e-81	0	0	0
K02133	0	0	0	0	3.06178e-08	0	0	0
K02134	0	0	0	0	5.42183e-10	0	0	0
K02137	3.93302e-08	4.54266e-08	8.88791e-08	0	3.64566e-08	0	0	0
K02152	0	3.25943e-06	0	0	3.13876e-11	0	0	0
K02156	0	0	0	0	3.44474e-14	0	0	0
K02160	0.000355816	0.000380768	0.00028141	0.000277409	0.000107711	0.000339006	0.000332177	0.000314052
K02164	0	0	0	0	8.43897e-09	0	0	0
K02167	0	0	0	0	2.04633e-08	0	3.7223e-08	0
K02168	6.75674e-06	1.15002e-05	2.08593e-05	1.10571e-06	0.000463633	0.000115033	0.000190495	6.74616e-11
K02169	4.61361e-06	7.48906e-06	6.42418e-06	3.65164e-06	1.1812e-05	0	1.78786e-06	3.81792e-07
K02170	0	0	0	0	2.03188e-06	0	1.03475e-06	1.2242e-07
K02171	4.68836e-05	6.00183e-05	4.47515e-05	2.40922e-05	2.35744e-05	6.46327e-06	8.92905e-06	1.85959e-05
K02172	2.47055e-05	3.81616e-05	2.66878e-05	7.44233e-06	7.1673e-07	0	9.93281e-07	3.06681e-07
K02173	9.92464e-06	1.29224e-05	1.97104e-05	2.47974e-06	2.17046e-09	0	0	0
K02182	0	0	0	0	0.000929741	0.0002308	0.000382076	0
K02183	0	0	0	0	1.6108e-09	0	3.95175e-09	0
K02188	0.000299936	0.000314551	0.000274245	0.000217617	8.66434e-05	0.000347359	0.000311275	0.000312527
K02189	0.000276324	0.000294114	0.000242415	0.000199818	9.63126e-05	0.000351066	0.000315344	0.000317684
K02190	0.000577708	0.000581551	0.000421047	0.00044613	0.000164917	0.000375993	0.000353812	0.000401025
K02191	0.00024972	0.000248334	0.000175361	0.000190852	1.84381e-05	0.000326139	0.000279386	0.000243127
K02192	0.000549603	0.000541672	0.000351166	0.000413768	1.77318e-08	0	3.69781e-08	0
K02193	1.75466e-06	3.2075e-06	1.75897e-06	2.01323e-06	5.30404e-05	2.06954e-05	3.06537e-05	5.9901e-05
K02194	0	0	0	0	5.28951e-05	2.06954e-05	3.06537e-05	5.9901e-05
K02195	0	0	0	0	5.29042e-05	2.06954e-05	3.06537e-05	5.9901e-05
K02196	0	0	0	0	7.65993e-09	8.03287e-07	1.86115e-08	0
K02197	0	0	0	0	5.27267e-05	2.06954e-05	3.06537e-05	5.9901e-05
K02198	0	0	0	0	5.30039e-05	2.14987e-05	3.06844e-05	6.00089e-05
K02199	0	0	0	0	9.16336e-08	8.03287e-07	1.86115e-08	0
K02200	0	0	0	0	3.57709e-07	2.13957e-06	1.86115e-08	0
K02203	2.33117e-05	3.97243e-05	6.97382e-05	0	3.32039e-08	0	0	0
K02204	1.6052e-06	2.94507e-06	1.60914e-06	1.84174e-06	7.01634e-07	8.03287e-07	1.29579e-12	0
K02205	0	0	0	0	1.03098e-07	0	0	0
K02217	0.000265896	0.000310844	0.000236233	0.000223955	0.000179812	4.78891e-05	6.43292e-05	1.10481e-05
K02221	0.000404074	0.000274648	0.000382553	0.000520342	0.000331117	0.00077251	0.000702449	0.000846804
K02224	0.000350363	0.000359704	0.000298194	0.000258929	0.000669354	0.000499343	0.000558543	0.000382841
K02225	0	0	0	0	2.04251e-10	0	0	0
K02226	0.000376114	0.000429833	0.000340381	0.00028325	9.83765e-05	0.000345378	0.000306601	0.000293127
K02227	0.000350623	0.0003634	0.000298782	0.000258929	0.000462331	0.000440862	0.000465254	0.000323369
K02228	0	0	0	0	0.000310895	7.71774e-05	0.000127763	0
K02229	0	0	0	0	0.000310895	7.71774e-05	0.000127763	0
K02230	2.47355e-06	3.32837e-06	2.11648e-06	2.60486e-06	0.000312144	7.71817e-05	0.000130086	6.25851e-07
K02231	0.000343573	0.000378928	0.000321383	0.00024113	0.000306577	0.000402273	0.000401978	0.000317991
K02232	0.000337638	0.000357886	0.000287983	0.000244781	0.000617273	0.000479451	0.000529159	0.000317991
K02233	0.000334455	0.000352059	0.000284793	0.00024113	0.000296923	0.000398567	0.000396649	0.000307148
K02234	0	0	0	0	1.55867e-07	0	1.264e-06	3.06613e-07
K02236	0.000314276	0.000156258	0.000316946	0.000430237	6.09668e-05	0.000702444	0.000585118	0.000788358
K02237	0.000763429	0.000728718	0.000797584	0.000829329	0.000608385	0.000850317	0.000779732	0.000783852
K02238	0.0010668	0.000998528	0.00101769	0.00105134	0.000621095	0.00122198	0.00106286	0.00137232
K02239	0	1.68531e-09	0	0	8.39243e-07	0	0	0
K02240	0.000422635	0.000369242	0.000507429	0.000588995	0.000413712	0.000983284	0.000845073	0.00101817
K02241	1.32387e-05	1.52735e-05	1.98405e-05	0	5.26942e-05	1.42044e-05	1.96469e-05	3.49144e-05
K02242	0.000583367	0.000417986	0.000482715	0.000639567	7.08183e-05	0.00070301	0.000587234	0.000788453
K02243	0.000422466	0.000368924	0.00050726	0.000588801	0.000403768	0.00079801	0.000710451	0.000796747
K02244	0.000345916	0.000218883	0.000345623	0.000476212	5.95872e-05	0.000702444	0.000585118	0.000788461
K02245	0.000422466	0.000368695	0.00050726	0.000588801	0.000403534	0.00079801	0.000710451	0.000796752
K02246	0.000153928	7.46617e-05	0.000163415	0.000223454	5.8164e-05	0.000697729	0.000581641	0.000752918
K02247	0	1.68531e-09	0	0	3.21223e-09	0	0	0
K02248	0.000300615	0.000136064	0.000300211	0.000424235	3.42874e-05	0.000700607	0.000552567	0.00075249
K02249	0	0	0	0	3.7127e-09	0	0	0
K02250	3.51246e-06	6.49657e-06	3.52108e-06	4.03005e-06	4.83406e-08	0	1.11473e-07	0
K02251	0	0	0	0	3.59315e-07	0	0	0
K02253	0	0	0	0	2.89638e-08	0	0	0
K02254	0	1.68531e-09	0	0	5.80478e-09	0	0	0
K02256	0	0	0	0	5.62624e-10	0	1.38027e-09	0
K02259	0	1.68531e-09	0	0	0.000207575	5.12074e-05	8.51775e-05	0
K02261	0	0	0	0	5.62624e-10	0	1.38027e-09	0
K02274	0	3.37063e-09	0	0	0.000414109	0.000102415	0.000170561	1.11151e-06
K02275	0	1.63103e-08	0	0	0.000208209	5.12074e-05	8.64398e-05	1.11151e-06
K02276	0	1.68531e-09	0	0	0.000207551	5.12074e-05	8.56487e-05	1.11151e-06
K02277	1.24637e-06	6.19099e-07	7.44349e-07	1.10571e-06	1.29054e-06	0	3.16286e-07	1.11151e-06
K02278	2.30276e-05	2.84821e-05	3.38489e-05	1.77995e-05	1.20857e-06	0	1.90309e-07	6.04754e-06
K02279	1.7516e-06	9.73125e-06	1.7559e-06	2.00972e-06	0.000129248	3.52327e-05	5.01066e-05	8.7271e-05
K02280	0	0	0	0	9.51699e-08	0	4.47923e-07	9.47773e-07
K02282	1.7516e-06	3.71007e-06	2.77294e-06	2.00972e-06	2.15801e-06	0	1.9712e-06	6.68797e-07
K02283	9.18675e-05	0.000139985	0.000169544	5.84494e-05	0.000315557	7.99768e-05	0.000127243	8.48508e-05
K02284	0	0	0	0	2.73158e-07	0	6.70133e-07	0
K02285	0	0	0	0	2.81924e-07	0	6.91638e-07	0
K02286	0	0	0	0	2.86005e-07	0	7.01652e-07	0
K02287	0	0	0	0	2.37825e-07	0	5.83452e-07	0
K02288	0	0	0	0	1.91399e-07	0	4.69554e-07	0
K02289	0	0	0	0	1.63537e-07	0	4.01201e-07	0
K02290	0	0	0	0	2.3806e-07	0	5.84029e-07	0
K02291	4.27862e-06	9.31331e-06	7.28759e-06	4.90911e-06	3.05556e-07	0	5.15545e-07	7.9649e-09
K02292	0	0	0	0	7.27494e-08	0	1.78475e-07	0
K02293	0	0	0	0	2.08009e-07	0	4.93353e-07	0
K02294	0	0	0	0	1.20267e-07	0	2.95049e-07	0
K02295	0	0	0	0	4.61042e-08	0	1.13107e-07	0
K02297	0	0	0	0	1.10019e-07	0	1.86115e-08	0
K02298	0	0	0	0	7.65993e-09	0	1.86115e-08	0
K02299	0	0	0	0	7.55376e-07	0	1.86115e-08	0
K02300	0	0	0	0	2.17609e-07	0	1.86115e-08	0
K02302	1.61678e-05	2.02998e-05	2.98395e-05	1.77995e-05	0.000364661	8.97961e-05	0.0001488	5.37874e-06
K02303	0	0	0	0	0.000166827	3.85887e-05	6.44131e-05	0
K02304	0.000332883	0.000362829	0.000296635	0.00023934	9.5515e-05	0.000348146	0.000313629	0.000307245
K02305	0	0	0	0	3.84455e-06	0	0	0
K02313	0.000779588	0.000754341	0.000827869	0.000833478	0.000831582	0.000920754	0.000903802	0.00100689
K02314	0.00106844	0.00104123	0.00100792	0.00106305	0.000737402	0.000885216	0.000852187	0.00090548
K02315	0.000753637	0.000849074	0.000654971	0.000559412	0.000234182	0.000380415	0.000353588	0.000277785
K02316	0.000765693	0.000740871	0.000797576	0.000839352	0.000736887	0.000884683	0.000848905	0.000899678
K02317	0	0	0	0	7.35337e-11	0	0	0
K02318	0	0	0	0	3.41206e-10	0	0	0
K02326	0	0	0	0	3.23746e-16	0	0	0
K02334	0.000669551	0.000548297	0.000627455	0.000710007	0.000569631	0.00259398	0.00221708	0.00220268
K02335	0.000815294	0.000781001	0.000846028	0.000877235	0.000973332	0.000943996	0.000945906	0.000930349
K02336	0	0	0	0	7.65993e-09	0	1.86115e-08	0
K02337	0.00147174	0.00144461	0.00129446	0.00137432	0.000745689	0.000884683	0.000849251	0.000910487
K02338	0.000746769	0.000693948	0.000744083	0.000792199	0.000576135	0.0008395	0.00079102	0.000896373
K02339	0	0	0	0	8.22255e-09	8.03287e-07	1.99918e-08	0
K02340	0.000772757	0.000749422	0.000812795	0.000840032	0.000723293	0.000880976	0.000842187	0.000888866
K02341	0.000761343	0.000728561	0.000801353	0.000826936	0.000725232	0.000882568	0.000844283	0.00089815
K02342	0.000946702	0.000669501	0.00089382	0.00113399	0.000542578	0.00120379	0.00104695	0.00138128
K02343	0.00083073	0.000803419	0.000846305	0.000878247	0.000755848	0.000889717	0.000856432	0.000912048
K02344	0	0	0	0	7.65993e-09	0	1.86115e-08	0
K02345	0	0	0	0	1.53199e-08	0	3.7223e-08	0
K02346	0.000772142	0.00079871	0.000837902	0.000876541	0.00136267	0.00072693	0.000825372	0.000705668
K02347	0	1.68531e-09	0	0	1.29207e-05	0	6.6414e-07	0
K02348	0.000292039	0.000300359	0.000210571	0.000214198	0.000287588	0.000716485	0.000663689	0.000506417
K02351	0	0	0	0	0.000206319	5.12074e-05	8.47709e-05	0
K02352	0	0	0	0	9.96901e-12	0	0	0
K02355	0.00126608	0.0013353	0.00132111	0.00125769	0.00145465	0.00108625	0.00114132	0.00107589
K02356	0.00107642	0.000895104	0.00112255	0.00126776	0.000754169	0.00126099	0.00112454	0.00141588
K02357	0.000790105	0.000765766	0.000832924	0.000859005	0.000736445	0.000884683	0.000849419	0.000905036
K02358	0.000815395	0.000822375	0.000890637	0.00089946	0.000914057	0.000930702	0.000910255	0.000902941
K02361	0	0	0	0	0.000206301	5.12074e-05	8.4935e-05	4.42716e-07
K02362	0	0	0	0	5.33208e-10	0	0	0
K02363	1.43096e-06	1.65277e-06	3.23372e-06	0	9.84135e-06	3.70663e-06	5.83725e-06	1.10131e-05
K02364	0	0	8.66368e-10	6.42835e-10	1.51727e-08	0	3.7223e-08	0
K02371	0.000401265	0.000459558	0.000347528	0.000315183	8.96957e-05	0.000570027	0.000424154	0.00071819
K02372	0.000414806	0.000467726	0.000362212	0.000329968	0.000189717	0.000687743	0.000646689	0.000624462
K02375	0	0	0	0	1.02651e-14	0	0	0
K02377	1.33847e-05	1.35409e-05	1.8344e-05	0	4.80971e-05	1.61898e-05	2.69273e-05	4.84848e-05
K02379	6.61819e-06	7.92035e-06	1.35198e-05	3.09133e-06	0.000257153	6.81962e-05	0.000111703	4.93783e-05
K02380	0	0	0	0	9.64542e-05	3.60777e-05	5.37164e-05	0.000107644
K02381	0	1.4348e-09	0	0	1.28245e-07	0	1.25977e-07	4.42722e-07
K02383	0	0	0	0	1.24546e-07	0	0	0
K02385	2.82166e-05	3.9839e-05	5.72833e-05	0	5.6566e-05	1.47701e-05	2.141e-05	3.49144e-05
K02386	0	0	0	0	6.90739e-05	1.98922e-05	2.97719e-05	5.95943e-05
K02387	3.23455e-05	4.29004e-05	6.23103e-05	2.29637e-06	0.000127141	3.46622e-05	5.29815e-05	9.45087e-05
K02388	3.23455e-05	4.29004e-05	6.23103e-05	2.29637e-06	0.00018251	5.45544e-05	8.36067e-05	0.000153538
K02389	2.70782e-05	3.87699e-05	6.23103e-05	2.29637e-06	0.000126067	3.46623e-05	5.12669e-05	9.44732e-05
K02390	3.34557e-05	4.16197e-05	6.04616e-05	2.29637e-06	0.000192416	5.45544e-05	8.24428e-05	0.00015451
K02391	0	0	0	0	1.42164e-08	0	1.86115e-08	0
K02392	6.61815e-05	8.85255e-05	0.000126115	6.30291e-06	0.000254691	6.93245e-05	0.000107809	0.000189017
K02393	0	0	0	0	7.02403e-05	1.98922e-05	3.23742e-05	5.95943e-05
K02394	0	0	0	0	7.0045e-05	1.98922e-05	3.18959e-05	5.95943e-05
K02395	2.11528e-06	4.06998e-06	8.10784e-06	0	5.04844e-06	0	1.32298e-06	1.2242e-07
K02396	3.05938e-05	4.75472e-05	8.11515e-05	2.29637e-06	0.000127186	3.46623e-05	5.27285e-05	9.49159e-05
K02397	3.25028e-05	4.30821e-05	6.26658e-05	2.29637e-06	7.60669e-05	2.0458e-05	3.19337e-05	6.00015e-05
K02398	1.38789e-05	1.85141e-05	3.47452e-05	2.29637e-06	6.64094e-05	1.98922e-05	3.04361e-05	5.95943e-05
K02399	0	0	0	0	8.84387e-09	0	1.86115e-08	0
K02400	3.23848e-05	4.29458e-05	6.23991e-05	2.29637e-06	0.000127553	3.46623e-05	5.4064e-05	9.45087e-05
K02401	2.98357e-05	4.1709e-05	6.09421e-05	0	0.000125115	3.40965e-05	5.26755e-05	9.45087e-05
K02402	0	0	0	0	7.65993e-09	0	1.86115e-08	0
K02403	0	0	0	0	7.65993e-09	0	1.86115e-08	0
K02404	1.13297e-05	1.72773e-05	3.32882e-05	0	7.55095e-05	2.04579e-05	3.25347e-05	5.95943e-05
K02405	3.24242e-05	4.29956e-05	6.2488e-05	2.29637e-06	0.000333826	8.58698e-05	0.00013888	9.45087e-05
K02406	0.000136748	0.000188894	0.000260731	2.29637e-06	0.000245612	7.37676e-05	0.000118883	0.000205477
K02407	4.23502e-05	5.94678e-05	9.46764e-05	1.19066e-06	7.60824e-05	2.0458e-05	3.18779e-05	5.95587e-05
K02408	3.23455e-05	4.29004e-05	6.23103e-05	2.29637e-06	0.000127117	3.46623e-05	5.29008e-05	9.45087e-05
K02409	3.23455e-05	4.29004e-05	6.23103e-05	2.29637e-06	0.000127073	3.46623e-05	5.27228e-05	9.45087e-05
K02410	3.23455e-05	4.29004e-05	6.23103e-05	2.29637e-06	0.000126984	3.46623e-05	5.24638e-05	9.45087e-05
K02411	2.95816e-05	3.97117e-05	5.60643e-05	2.29637e-06	3.76882e-05	5.60054e-06	9.68805e-06	1.36095e-05
K02412	3.23455e-05	4.2904e-05	6.23103e-05	2.29637e-06	0.000127826	3.46623e-05	5.45429e-05	9.45087e-05
K02413	3.23455e-05	4.04374e-05	5.72722e-05	2.29637e-06	6.62796e-05	2.04579e-05	3.25519e-05	5.95943e-05
K02414	5.35354e-06	6.18338e-06	1.2098e-05	0	5.63661e-05	2.04579e-05	3.09023e-05	5.90292e-05
K02415	8.11745e-06	9.37739e-06	1.8344e-05	0	0.00012822	4.035e-05	6.22947e-05	0.000118746
K02416	3.10991e-05	4.2283e-05	6.15659e-05	1.19066e-06	0.000127026	3.46623e-05	5.27226e-05	9.45087e-05
K02417	0.000488496	0.0004939	0.000377454	0.000334941	0.000146908	3.51962e-05	5.22885e-05	9.58211e-05
K02418	2.35447e-05	3.27527e-05	5.24986e-05	2.29637e-06	1.84163e-05	5.67879e-07	2.66173e-06	9.67702e-07
K02419	3.23848e-05	4.29458e-05	6.23991e-05	2.29637e-06	0.000128025	3.46623e-05	5.44414e-05	9.45087e-05
K02420	3.23848e-05	4.29458e-05	6.23991e-05	2.29637e-06	0.000127524	3.46623e-05	5.35422e-05	9.43863e-05
K02421	2.9757e-05	4.16181e-05	6.07644e-05	0	0.000125091	3.40965e-05	5.2613e-05	9.45087e-05
K02422	4.35965e-05	6.00869e-05	9.54207e-05	2.29637e-06	0.000127324	3.46623e-05	5.27226e-05	9.45087e-05
K02423	0	1.68531e-09	0	0	1.62181e-08	0	1.86115e-08	0
K02424	9.9357e-06	1.56028e-05	1.47521e-05	7.02708e-06	4.34332e-05	0.000326672	0.000311412	0.000272398
K02425	0	0	0	0	7.65993e-09	0	1.86115e-08	0
K02426	0	0	0	0	3.98979e-06	0	5.17775e-07	0
K02427	0	0	0	0	4.25209e-05	1.69888e-05	2.53253e-05	4.9058e-05
K02428	0.00075611	0.000736283	0.000794605	0.00081641	0.000962687	0.00126203	0.00121493	0.00113211
K02429	0	3.73984e-10	0	0	3.41935e-05	0.000696687	0.000550167	0.000681009
K02430	0	0	0	0	7.66799e-09	0	1.86115e-08	0
K02431	6.6945e-05	7.40924e-05	6.07951e-05	4.18535e-05	4.5436e-05	1.27759e-05	1.76686e-05	3.14032e-05
K02433	0.000463249	0.000433011	0.00057296	0.000611023	0.00109648	0.000973913	0.000997857	0.000894585
K02434	0.000459866	0.000423881	0.00056481	0.000607141	0.00073452	0.000884117	0.000848288	0.000894286
K02435	0.000460152	0.000423951	0.000565919	0.00060672	0.000734174	0.000884117	0.000848027	0.000894278
K02436	0	7.1714e-09	0	0	2.09109e-08	0	0	0
K02437	2.28811e-05	4.74387e-05	5.85177e-05	1.54283e-05	0.000344975	0.000419887	0.000432469	0.000361409
K02438	7.99824e-05	0.000128753	0.000160563	2.14512e-05	5.19078e-07	0	1.2213e-06	5.37874e-06
K02439	1.30196e-06	2.3842e-06	1.30515e-06	1.49381e-06	1.05301e-08	0	1.86115e-08	0
K02440	0.000402241	0.000270582	0.000400166	0.00050671	0.000578412	0.00119173	0.00107938	0.00130282
K02441	1.23573e-05	2.44387e-05	4.62714e-05	0	9.44737e-09	0	1.86115e-08	0
K02442	0	0	0	0	2.45039e-08	0	0	0
K02443	0.000250425	0.000261065	0.000196949	0.000173421	4.73491e-05	1.27759e-05	1.765e-05	3.14032e-05
K02444	0.000105124	0.000148759	0.000131537	0.000110811	0.000192879	5.24972e-05	7.28405e-05	7.2585e-06
K02445	4.04006e-05	7.38556e-05	4.04997e-05	4.63539e-05	2.78571e-05	0.000370549	0.000280683	0.000459904
K02446	8.49364e-06	1.11108e-05	7.10238e-06	8.83851e-06	0.000251656	6.73929e-05	0.000110275	4.9058e-05
K02448	0	0	0	0	2.60835e-08	0	0	0
K02450	0	0	0	0	1.00448e-05	0	7.38586e-07	2.61623e-07
K02452	0	0	0	0	4.09475e-06	0	0	0
K02453	6.3451e-06	1.16197e-05	6.36066e-06	7.2801e-06	1.58622e-05	0	8.81808e-07	3.06681e-07
K02454	6.92237e-05	0.000131696	0.000146705	0.000104184	0.000347408	9.34504e-05	0.000123143	7.09988e-06
K02455	1.6052e-06	2.96691e-06	1.60914e-06	1.84174e-06	1.76958e-05	0	1.06762e-06	3.06681e-07
K02456	1.07821e-05	2.26386e-05	1.78526e-05	1.20217e-05	2.13487e-05	5.65733e-07	3.89243e-06	6.13294e-07
K02458	0	0	0	0	1.3621e-18	0	0	0
K02459	0	0	0	0	1.75691e-22	0	0	0
K02460	0	1.55658e-09	0	0	7.14702e-10	0	0	0
K02461	0	0	0	0	1.75691e-22	0	0	0
K02462	0	0	0	0	1.75691e-22	0	0	0
K02463	0	0	0	0	1.75691e-22	0	0	0
K02464	0	0	0	0	4.43177e-35	0	0	0
K02465	0	0	0	0	7.58636e-09	0	1.86115e-08	0
K02466	0	2.8696e-09	0	0	9.41452e-08	0	1.86115e-08	0
K02467	0	0	0	0	7.58636e-09	0	1.86115e-08	0
K02468	0	0	0	0	1.26657e-08	0	1.86115e-08	0
K02469	0.000873063	0.000879194	0.000997865	0.000899299	0.000993835	0.000950094	0.000954436	0.000953464
K02470	0.000873527	0.00086963	0.00096378	0.000906514	0.00099343	0.000950094	0.000954059	0.000953469
K02471	0	0	0	0	3.48459e-06	8.03287e-07	1.97407e-06	0
K02472	1.4611e-05	1.62347e-05	6.98122e-06	8.33605e-06	1.28082e-06	0	1.15729e-06	2.0328e-08
K02473	6.6555e-06	2.26164e-05	2.99461e-05	1.49381e-06	5.23614e-05	1.98922e-05	3.02831e-05	5.97786e-05
K02474	1.9929e-05	4.27157e-05	5.47499e-05	3.33555e-06	7.26674e-05	2.06954e-05	3.13154e-05	5.9901e-05
K02475	0.000285384	0.000289601	0.000186011	0.00021891	1.89756e-07	0	0	0
K02476	0.000275248	0.000271049	0.00017585	0.00020728	2.60889e-07	0	0	0
K02477	4.81243e-05	6.21243e-05	6.44782e-05	2.66589e-05	2.91188e-05	6.46327e-06	9.27102e-06	2.19343e-05
K02478	1.42428e-05	1.28748e-05	6.76663e-06	8.72859e-06	0.00041463	0.000102415	0.000169579	0
K02479	0	0	0	0	1.85764e-06	0	1.24896e-06	0
K02480	0	0	0	0	1.53024e-07	0	3.68843e-07	0
K02481	3.18265e-06	5.82122e-06	3.19045e-06	3.65164e-06	9.02817e-05	3.2371e-05	5.34217e-05	0.000103515
K02482	0	0	0	0	9.7286e-05	3.60777e-05	5.36657e-05	0.00010877
K02483	5.26727e-06	4.13267e-06	0	0	0.000231425	5.12074e-05	8.91693e-05	1.32268e-06
K02484	0	2.62459e-14	0	0	0.000240171	5.20107e-05	8.47998e-05	0
K02485	0	0	0	0	3.8207e-07	0	8.55391e-07	0
K02486	0	0	0	0	2.2663e-08	0	5.37641e-08	0
K02487	0	0	0	0	2.71367e-07	0	6.6538e-07	0
K02488	0	9.78127e-09	0	0	1.006e-05	0	2.83792e-07	0
K02490	0	8.96363e-09	0	0	4.08819e-06	0	2.35545e-06	0
K02491	0	3.37078e-09	2.31394e-13	0	3.59809e-07	0	0	0
K02492	0.000333661	0.000380285	0.000311852	0.000276469	0.000467573	0.000446309	0.000458993	0.000303868
K02493	0.000496322	0.000474441	0.000635211	0.00063104	0.00119732	0.00099915	0.00103789	0.000899665
K02494	0	0	0	0	7.65993e-09	0	1.86115e-08	0
K02495	0.000927455	0.00112285	0.000939335	0.000768748	0.000896737	0.000244568	0.000344343	0.000163305
K02496	0	0	0	0	8.86788e-09	0	1.86115e-08	0
K02497	0	1.68531e-09	0	0	2.78926e-07	0	0	0
K02498	0	0	0	0	8.46319e-09	0	2.0081e-08	0
K02499	0.000341634	0.000372864	0.000248867	0.000273421	6.45548e-05	1.42044e-05	2.13684e-05	4.02932e-05
K02500	0.000428081	0.000508601	0.000449435	0.000346795	0.000673992	0.000181672	0.000263314	0.000111175
K02501	0.000428081	0.0005086	0.000449435	0.000346795	0.000664179	0.000177966	0.000258102	0.000100609
K02502	0.000437969	0.000523892	0.000485234	0.000368671	0.00040729	0.000110573	0.000146117	5.68357e-05
K02503	0.000777395	0.000758702	0.000832035	0.000839031	0.000684564	0.00086479	0.000820829	0.000841297
K02504	0	0	0	0	5.78263e-08	0	1.86115e-08	0
K02505	0	0	0	0	8.28452e-09	0	1.86115e-08	0
K02507	0	0	0	0	3.95288e-08	0	1.86115e-08	0
K02508	0	0	0	0	7.58636e-09	0	1.86115e-08	0
K02509	0	0	0	0	0.000240015	0.000703485	0.000642791	0.000475672
K02510	2.51572e-06	1.12567e-05	2.52189e-06	2.88643e-06	0.000260058	6.95078e-05	0.000113223	4.92906e-05
K02511	0	0	0	0	7.58636e-09	0	1.86115e-08	0
K02517	5.85474e-06	1.07194e-05	5.8691e-06	6.71749e-06	0.000223385	5.20107e-05	8.53505e-05	7.91217e-07
K02518	0.000769944	0.000744293	0.000809968	0.000836799	0.000737372	0.000884683	0.000849641	0.000900203
K02519	0.000850914	0.000843342	0.000893762	0.000927319	0.000892033	0.000923276	0.000914108	0.000916123
K02520	0.000770058	0.000744496	0.000810089	0.000836935	0.000736746	0.000884683	0.000849838	0.000899657
K02521	0	0	0	0	7.65993e-09	0	1.86115e-08	0
K02523	0	0	0	0	6.94999e-05	2.06954e-05	3.06537e-05	5.9901e-05
K02525	1.10756e-05	1.91017e-05	1.93389e-05	5.19221e-06	3.99166e-05	0.000332602	0.00028897	0.000253829
K02526	3.69542e-05	5.24392e-05	5.66582e-05	5.19061e-06	6.5799e-05	1.84953e-05	2.56831e-05	4.59245e-05
K02527	1.33605e-06	2.45291e-06	1.33933e-06	1.53293e-06	1.77387e-05	8.03287e-07	3.37361e-06	1.54061e-06
K02528	0.000789079	0.000757467	0.000825852	0.00085731	0.000736719	0.000884683	0.000849998	0.000905315
K02529	0.00295826	0.0030417	0.0030982	0.00295218	0.00302973	0.00507792	0.00460423	0.004869
K02530	0.000108886	0.000204373	0.000189024	0.000150514	0.000404016	9.86499e-05	0.000191859	7.72715e-05
K02531	0	0	7.80848e-09	5.79381e-09	2.37274e-05	0	3.12603e-05	3.43736e-05
K02532	0.000221939	0.000221571	0.000142905	0.000168149	2.5234e-05	0	3.128e-05	3.4503e-05
K02533	0	0	0	0	4.33094e-05	1.69888e-05	2.52543e-05	4.84929e-05
K02535	4.51869e-06	8.27464e-06	4.52978e-06	5.18456e-06	1.82995e-05	8.03287e-07	4.37679e-06	1.54061e-06
K02536	1.80466e-05	2.303e-05	2.11791e-05	7.0263e-06	1.83121e-05	8.03287e-07	4.55592e-06	1.54061e-06
K02538	4.71921e-06	8.6281e-06	4.73079e-06	5.41463e-06	3.27183e-07	0	0	1.24915e-07
K02545	0	0	0	0	1.14496e-14	0	0	0
K02546	3.05938e-06	5.59252e-06	3.06689e-06	3.51021e-06	2.11224e-12	0	0	0
K02547	0	0	0	0	7.52117e-15	0	0	0
K02548	0.00034277	0.000213341	0.000357559	0.000483798	0.000335706	0.000955915	0.000852125	0.0010871
K02549	0	0	0	0	0.000207367	5.12074e-05	8.4954e-05	3.61659e-08
K02550	0	0	0	0	6.43671e-08	0	0	0
K02551	1.53302e-07	3.06684e-06	4.56787e-06	1.30767e-07	0.000207094	5.12074e-05	8.53014e-05	4.59422e-07
K02552	0	0	0	0	7.23842e-07	0	3.7641e-07	5.72118e-08
K02553	0	5.80652e-09	0	0	1.04002e-07	0	2.09222e-08	0
K02554	3.365e-07	6.15117e-07	3.37325e-07	3.86086e-07	0.000174337	4.36235e-05	7.08371e-05	1.23756e-05
K02556	3.23455e-05	4.29021e-05	6.23103e-05	2.29637e-06	0.000182496	4.97667e-05	7.73212e-05	0.000133928
K02557	4.0523e-05	5.36095e-05	7.45569e-05	7.13866e-06	0.000186581	4.97668e-05	7.81327e-05	0.000135482
K02558	0	0	0	0	7.65993e-09	8.03287e-07	1.86115e-08	0
K02560	0	0	0	0	7.65993e-09	0	1.86115e-08	0
K02562	0	0	0	0	7.65993e-09	0	1.86115e-08	0
K02563	0.000765949	0.000736908	0.00080597	0.00083222	0.000736546	0.000884682	0.000849407	0.000899652
K02564	0.000782264	0.000746578	0.000788602	0.000860335	0.000533982	0.000833066	0.000760247	0.000891655
K02565	1.8264e-06	3.35159e-06	1.83088e-06	2.09554e-06	1.71257e-08	0	1.86115e-08	0
K02566	1.37873e-05	2.03688e-05	7.71363e-06	3.65164e-06	2.76669e-05	5.56871e-06	7.71217e-06	1.36879e-05
K02567	0	0	0	0	5.0501e-05	1.69888e-05	2.48496e-05	4.85661e-05
K02568	0	0	0	0	7.13845e-06	0	0	0
K02569	0	0	0	0	2.72435e-06	2.7029e-07	0	0
K02570	0	0	0	0	5.02626e-05	1.61855e-05	2.33837e-05	4.73877e-05
K02572	0	0	0	0	7.09762e-06	0	0	0
K02573	0	0	0	0	5.48759e-05	1.75294e-05	2.48438e-05	4.85458e-05
K02574	0	0	0	0	9.67929e-05	3.31722e-05	4.81137e-05	9.5907e-05
K02575	3.13359e-06	6.18562e-06	1.14388e-05	0	0.00016374	4.40183e-05	7.19771e-05	5.44303e-06
K02584	0	2.42888e-10	0	0	5.36833e-05	1.61855e-05	2.81153e-05	4.96184e-05
K02585	4.07623e-06	4.7122e-06	9.21156e-06	0	1.23844e-05	2.70628e-06	5.12506e-06	8.19605e-06
K02586	4.29901e-06	7.43248e-06	1.4753e-05	0	3.57635e-05	9.16956e-06	1.4573e-05	2.33576e-05
K02587	2.20977e-05	1.98983e-05	2.95094e-05	1.90362e-05	2.59035e-05	6.46327e-06	1.03643e-05	2.21036e-05
K02588	3.98634e-05	4.95954e-05	7.16944e-05	1.0807e-05	4.997e-05	1.29436e-05	2.00458e-05	3.53435e-05
K02589	0	4.1212e-09	0	0	2.47762e-05	6.46327e-06	1.06844e-05	1.67056e-05
K02590	0	4.1212e-09	0	0	2.4812e-05	6.46327e-06	1.06844e-05	1.67056e-05
K02591	4.29901e-06	7.43248e-06	1.4753e-05	0	3.55541e-05	9.16956e-06	1.40639e-05	2.33576e-05
K02592	0	4.1212e-09	0	0	1.64452e-06	0	1.01435e-06	6.68797e-07
K02593	0	0	0	0	2.16612e-07	0	1.47774e-07	0
K02594	0.000276048	0.000271428	0.000176328	0.00020799	4.94584e-05	1.29265e-05	1.95205e-05	3.25923e-05
K02595	0	0	0	0	7.10787e-07	0	1.48383e-07	0
K02596	0	0	0	0	1.48811e-06	0	1.49025e-07	0
K02597	0	0	0	0	7.09531e-07	0	1.47057e-07	0
K02598	0.000514886	0.000519563	0.000350585	0.000387106	2.529e-05	0	3.12789e-05	3.43736e-05
K02600	0.000786552	0.000756332	0.000824604	0.000854929	0.000736491	0.000884682	0.00084941	0.000905036
K02601	0.000840996	0.000918606	0.000949257	0.000885307	0.000737154	0.000884683	0.000849897	0.000902366
K02609	0	1.68531e-09	0	0	0.000207417	5.12074e-05	8.53676e-05	0
K02610	0	1.68531e-09	0	0	0.000207152	5.12074e-05	8.47896e-05	0
K02611	0	1.68531e-09	0	0	0.000207156	5.12074e-05	8.47896e-05	0
K02612	0	1.68531e-09	0	0	0.00020715	5.12074e-05	8.47896e-05	0
K02613	0	0	0	0	0.000206287	5.12074e-05	8.47896e-05	0
K02614	0.000102173	0.000175364	0.000205769	0.000122368	0.000621594	0.000167733	0.000244205	7.62528e-05
K02615	0	1.68531e-09	0	0	7.46475e-07	0	1.86115e-08	0
K02616	0	1.68531e-09	0	0	0.000207001	5.12074e-05	8.47897e-05	0
K02617	0	0	0	0	1.43149e-07	0	1.86115e-08	0
K02618	0	0	0	0	0.000206303	5.12074e-05	8.47896e-05	0
K02619	0.000289217	0.00029497	0.000211873	0.000212832	0.000217109	5.12074e-05	8.55503e-05	6.68797e-07
K02621	0.000715346	0.000627883	0.000681377	0.000794975	0.000403898	0.000798813	0.000710471	0.000796757
K02622	0.000660778	0.000574302	0.000646627	0.000754052	0.000403945	0.000798813	0.000710474	0.000796754
K02624	0	0	0	0	4.25355e-05	1.61855e-05	2.32872e-05	4.73472e-05
K02625	0	0	0	0	2.37874e-45	0	0	0
K02626	0	0	0	0	5.54143e-05	1.61855e-05	2.48132e-05	4.76539e-05
K02628	0	0	0	0	1.15234e-09	0	2.82703e-09	0
K02629	0	0	0	0	6.36769e-10	0	1.56217e-09	0
K02630	0	0	0	0	6.26066e-10	0	1.53592e-09	0
K02631	0	0	0	0	1.02444e-08	0	2.51323e-08	0
K02632	0	0	0	0	6.36769e-10	0	1.56217e-09	0
K02634	0	0	0	0	1.67672e-07	0	4.11346e-07	0
K02635	0	2.54972e-15	0	0	8.26492e-07	0	1.80377e-06	0
K02636	0	0	0	0	9.39644e-06	0	1.26704e-06	0
K02637	0	2.54972e-15	0	0	2.55106e-07	0	5.18279e-07	0
K02638	0	0	0	0	2.03494e-07	0	4.99227e-07	0
K02639	0	0	0	0	6.70076e-07	0	1.53954e-06	0
K02640	0	0	0	0	1.4017e-07	0	3.43877e-07	0
K02641	0	0	0	0	2.64469e-07	0	6.48817e-07	0
K02642	0	0	0	0	1.71062e-08	0	4.19664e-08	0
K02643	0	0	0	0	1.36172e-07	0	3.34068e-07	0
K02647	0.000116486	0.000168862	0.000212213	4.82363e-05	9.20702e-05	0.000346807	0.000308632	0.000302017
K02650	0.000348187	0.00035082	0.000243099	0.000258118	4.41465e-06	0	1.00729e-06	0
K02651	3.50321e-06	9.40557e-06	9.61402e-06	4.01944e-06	2.87343e-06	0	2.21828e-06	1.5912e-06
K02652	0.000640654	0.000661332	0.000444068	0.000484908	5.90678e-05	6.66836e-06	1.60383e-05	1.59757e-05
K02653	0.000669468	0.000725464	0.00055033	0.000525945	0.000245426	6.2677e-05	8.90707e-05	4.92696e-05
K02654	0.000412331	0.000508275	0.000395636	0.000297041	0.000372196	9.17802e-05	0.000144196	0.000106529
K02655	0	0	0	0	6.52535e-08	0	0	0
K02656	0	0	0	0	7.65993e-09	0	1.86115e-08	0
K02657	0	0	0	0	6.47134e-07	0	1.58704e-06	0
K02658	7.01105e-08	8.09781e-08	1.58437e-07	0	7.5105e-07	0	1.7491e-06	0
K02659	0	0	0	0	2.45085e-07	0	6.01263e-07	0
K02660	0	1.62682e-06	3.32769e-06	0	3.53966e-07	0	9.84221e-07	4.07174e-07
K02662	6.1636e-05	6.44582e-05	4.709e-05	4.47991e-05	1.6573e-05	1.0678e-06	2.03876e-06	2.62467e-06
K02663	5.49064e-05	5.42034e-05	3.50897e-05	4.1312e-05	1.16733e-05	0	3.79868e-07	0
K02664	5.49064e-05	5.41961e-05	3.50897e-05	4.1312e-05	1.15044e-05	0	3.68122e-07	0
K02665	0	0	0	0	1.75691e-22	0	0	0
K02666	0	0	0	0	1.03479e-05	0	1.84768e-06	9.75478e-07
K02667	0	3.15711e-09	0	0	6.68962e-08	0	1.55135e-10	0
K02668	0	0	0	0	1.75691e-22	0	0	0
K02669	0.000389738	0.000455492	0.000378253	0.000298938	0.000261274	6.26792e-05	8.75583e-05	4.38971e-05
K02671	0	0	0	0	1.23385e-05	0	0	0
K02672	0	0	0	0	1.67056e-06	0	2.93105e-09	0
K02674	0	0	0	0	1.491e-05	0	0	0
K02676	0	0	0	0	1.75691e-22	0	0	0
K02679	0	0	0	0	7.65993e-09	0	1.86115e-08	0
K02680	0	0	0	0	8.19314e-09	0	1.86115e-08	0
K02681	0	0	0	0	7.65993e-09	0	1.86115e-08	0
K02682	0	0	0	0	5.48927e-06	0	1.86115e-08	0
K02684	0	0	0	0	4.4219e-14	0	0	0
K02686	0	0	0	0	7.35337e-11	8.03287e-07	0	0
K02687	0.000972725	0.000856433	0.000826607	0.000935778	0.000187355	0.00073791	0.000639477	0.000896736
K02688	1.34212e-06	6.65089e-07	8.01533e-07	1.19066e-06	0.000117589	4.15342e-05	6.18569e-05	0.000118134
K02689	0	0	0	0	1.65178e-07	0	4.05229e-07	0
K02690	0	0	0	0	2.08267e-07	0	5.10938e-07	0
K02691	0	0	0	0	1.65285e-07	0	4.05491e-07	0
K02692	0	0	0	0	1.60642e-07	0	3.941e-07	0
K02693	0	0	0	0	1.73102e-07	0	4.24669e-07	0
K02694	0	0	0	0	1.67219e-07	0	4.10235e-07	0
K02696	0	0	0	0	9.17449e-08	0	2.25076e-07	0
K02697	0	0	0	0	1.02511e-07	0	2.51489e-07	0
K02698	0	0	0	0	1.49731e-07	0	3.67333e-07	0
K02699	0	0	0	0	1.94633e-07	0	4.77489e-07	0
K02700	0	0	0	0	1.38866e-07	0	3.40678e-07	0
K02702	0	0	0	0	1.33681e-08	0	3.27958e-08	0
K02703	0	5.11609e-15	0	0	5.65316e-07	0	1.38688e-06	0
K02704	0	2.54972e-15	0	0	1.67873e-07	0	4.1184e-07	0
K02705	0	5.24087e-14	0	0	3.04451e-07	0	7.46905e-07	0
K02706	0	5.74e-14	0	0	2.44291e-07	0	5.99314e-07	0
K02707	0	0	0	0	1.66817e-07	0	4.0925e-07	0
K02708	0	0	0	0	1.42024e-07	0	3.48425e-07	0
K02709	0	0	0	0	1.64985e-07	0	4.04754e-07	0
K02710	0	0	0	0	1.37539e-07	0	3.37421e-07	0
K02711	0	0	0	0	1.62325e-07	0	3.98228e-07	0
K02712	0	0	0	0	1.58699e-07	0	3.89333e-07	0
K02713	0	0	0	0	1.33752e-07	0	3.28132e-07	0
K02714	0	0	0	0	1.38258e-07	0	3.39186e-07	0
K02715	0	0	0	0	1.63541e-07	0	4.01213e-07	0
K02716	0	0	0	0	1.6569e-07	0	4.06483e-07	0
K02717	0	0	0	0	1.64143e-07	0	4.02688e-07	0
K02718	0	0	0	0	1.43111e-07	0	3.51092e-07	0
K02719	0	0	0	0	1.31926e-07	0	3.23652e-07	0
K02720	0	0	0	0	2.76755e-07	0	6.78959e-07	0
K02722	0	0	0	0	1.50498e-07	0	3.69215e-07	0
K02723	0	0	0	0	1.16951e-07	0	2.86914e-07	0
K02724	0	0	0	0	1.17033e-07	0	2.87115e-07	0
K02736	0	0	0	0	9.96901e-13	0	0	0
K02742	0	0	0	0	1.10541e-08	0	2.69382e-08	0
K02744	0.000441237	0.000519231	0.00056229	0.000542636	0.000710905	0.000200682	0.000262313	6.96362e-05
K02745	0.000170624	0.000276919	0.000273007	0.000210579	0.000505055	0.000140748	0.000184011	1.15847e-05
K02746	0.00014081	0.000220448	0.00020429	0.000163583	0.000328109	9.20042e-05	0.000119822	1.05964e-05
K02747	0.000133833	0.000207015	0.000196194	0.000155578	0.000322254	9.03657e-05	0.000117447	6.56897e-06
K02750	4.78938e-05	8.98371e-05	5.57303e-05	5.81199e-05	4.91302e-05	6.46327e-06	4.0208e-05	5.02603e-05
K02753	3.37819e-05	6.44106e-05	7.37963e-05	5.15483e-05	0.000171765	4.82675e-05	6.26817e-05	3.50872e-06
K02755	0	0	0	0	1.2634e-16	0	0	0
K02756	0	0	0	0	1.8951e-12	0	0	0
K02757	0.00225146	0.00225304	0.00199437	0.00218196	0.00116716	0.00032095	0.000481293	0.000270191
K02759	0.00146918	0.00160439	0.00149418	0.00153136	0.00149091	0.000779271	0.000835657	0.000633303
K02760	0.00173956	0.00189516	0.00203906	0.00205688	0.00232386	0.00101906	0.0011445	0.000730172
K02761	0.00277361	0.0025587	0.00306655	0.00339033	0.00276295	0.00220201	0.00213775	0.00206407
K02763	0.000285322	0.000289484	0.000185948	0.000218838	1.78478e-05	5.0348e-06	6.95562e-06	1.23756e-05
K02765	0.000413368	0.00053172	0.000451053	0.00037337	0.000375467	0.000104948	0.000137318	4.04739e-05
K02768	0.000305457	0.00038021	0.000278454	0.000275766	0.000241108	6.39953e-05	8.63494e-05	3.47854e-05
K02769	9.56306e-05	0.00018218	0.000181084	0.000134975	0.000354035	9.86499e-05	0.000129227	8.5248e-06
K02770	0.00130782	0.00137979	0.00122802	0.00130412	0.000615106	0.000535287	0.0005145	0.000593599
K02771	1.62906e-06	2.02708e-06	3.43231e-06	2.27291e-07	2.78273e-07	0	0	0
K02773	0.00053288	0.000359958	0.000573531	0.000735111	0.000310431	0.000460664	0.000385658	0.000631671
K02774	0.000230438	0.000220568	0.000271489	0.00030878	0.000275487	7.93239e-05	0.000104867	0.000103076
K02775	0.000533973	0.000356942	0.000566814	0.000736366	0.000328544	0.000421289	0.000403393	0.000439045
K02777	0.000522068	0.000742131	0.000614681	0.000554037	0.000806831	0.000218475	0.000318633	0.000121877
K02779	0.000796721	0.000552296	0.000666141	0.000895333	6.02636e-05	1.07502e-05	7.33326e-05	0.000174733
K02781	0.000340206	0.000207581	0.000353985	0.000463013	6.24989e-05	0.00038134	0.00031207	0.000562969
K02782	0	0	0	0	3.30605e-09	0	0	0
K02783	7.81787e-05	0.000141213	0.000106542	7.64056e-05	3.70488e-05	1.00696e-05	1.39485e-05	2.47512e-05
K02784	6.3451e-06	1.16176e-05	6.36066e-06	7.2801e-06	6.44457e-05	1.81714e-05	2.51225e-05	4.46654e-05
K02786	8.47111e-05	0.00015304	0.000155533	0.000114285	0.000385134	0.0001006	0.00016355	5.50493e-05
K02788	3.64841e-05	6.9381e-05	0.000106692	7.70472e-05	0.000206588	5.03824e-05	9.79357e-05	3.93893e-05
K02791	5.2184e-05	9.42931e-05	5.19488e-05	5.96405e-05	1.01592e-07	0	3.7223e-08	0
K02793	0.000315884	0.000387314	0.000451682	0.000445687	0.00064809	0.000181008	0.000271927	0.000177556
K02794	0.00156601	0.00123529	0.00179635	0.00216393	0.00127485	0.00109258	0.00108633	0.00141406
K02795	0.00153589	0.00117694	0.00177698	0.0021374	0.00117188	0.00107845	0.00100271	0.00131238
K02796	0.00115539	0.000898378	0.00131537	0.00160194	0.000872996	0.0009909	0.000892516	0.00126928
K02798	5.50418e-05	9.54925e-05	7.894e-05	5.26225e-05	0.000288932	0.000433254	0.000401158	0.000513718
K02799	0	0	0	0	0.000206279	5.12074e-05	8.47709e-05	0
K02800	0.000361773	0.000479831	0.000410402	0.000337079	0.000869482	0.000588712	0.00062385	0.000537327
K02803	0	0	0	0	6.34433e-07	0	0	0
K02804	0.000340786	0.000403905	0.000307188	0.000289179	0.000191539	5.33023e-05	6.96376e-05	1.58843e-05
K02805	1.91436e-05	2.04887e-05	2.0651e-05	5.75324e-07	1.05646e-05	3.70663e-06	6.39754e-06	1.0843e-05
K02806	1.52392e-05	2.96592e-05	1.81061e-05	1.74848e-05	2.12035e-05	2.91814e-06	4.10976e-06	2.1758e-06
K02808	0	0	0	0	2.67485e-21	0	0	0
K02810	0.00253817	0.00236937	0.00212088	0.00241132	0.000738707	0.000576113	0.000563226	0.000654149
K02812	1.65983e-06	3.03558e-06	1.6639e-06	1.90442e-06	1.436e-10	0	0	0
K02813	6.80602e-06	1.24432e-05	6.82271e-06	7.80894e-06	6.4567e-07	0	0	0
K02814	0	1.4348e-09	0	0	4.46896e-08	0	0	0
K02815	0	1.4348e-09	0	0	2.80641e-09	0	0	0
K02817	0	0	0	0	6.26764e-57	0	0	0
K02818	0	0	0	0	8.57729e-15	0	0	0
K02819	0.000324802	0.000332966	0.000239652	0.000260182	9.30484e-06	0	1.0438e-05	2.49237e-05
K02821	3.77921e-05	6.0984e-05	4.83412e-05	4.52396e-05	3.35432e-05	9.08444e-06	1.40928e-05	1.66052e-05
K02822	4.35386e-05	7.15228e-05	5.41018e-05	5.18329e-05	7.55273e-05	1.97792e-05	2.99776e-05	4.48716e-05
K02823	0.000460419	0.000591896	0.000500833	0.000402347	0.000476355	0.000133368	0.00018264	0.000122046
K02824	0.000767636	0.000738335	0.000816649	0.000844236	0.000478415	0.000822502	0.000747752	0.00087547
K02825	0.000935707	0.00064894	0.000834778	0.00112315	0.000351027	0.00115042	0.000988139	0.00137608
K02826	0	0	0	0	3.02215e-07	0	0	0
K02827	0	0	0	0	3.05621e-07	0	0	0
K02828	0	0	0	0	2.91093e-07	0	0	0
K02829	0	0	0	0	1.41861e-07	0	0	0
K02834	0.000770097	0.00074454	0.000810178	0.000836935	0.000686143	0.000865324	0.000819506	0.000841068
K02835	0.000770058	0.000744499	0.000810089	0.000836935	0.000737063	0.000884683	0.000850492	0.000899657
K02836	0.000770058	0.00074449	0.000810089	0.000836935	0.000736665	0.000884683	0.000849846	0.000899652
K02837	0.000720321	0.000609947	0.000678126	0.000753148	0.000124518	0.000903292	0.000744017	0.00106486
K02838	0.000770058	0.000744495	0.000810089	0.000836935	0.00073674	0.000884683	0.000850047	0.000899649
K02839	1.40095e-05	2.09178e-05	1.59219e-05	3.66731e-06	3.82982e-06	1.0678e-06	1.47518e-06	2.62467e-06
K02840	0	0	0	0	4.27834e-05	0.000326139	0.00030924	0.000272122
K02841	0	0	0	0	5.92722e-06	8.03287e-07	1.74408e-06	1.07884e-07
K02843	7.70134e-06	1.4107e-05	7.72023e-06	8.8362e-06	2.98233e-05	8.03287e-07	5.30621e-06	3.25144e-06
K02844	0	0	0	0	1.10587e-05	0	1.44273e-06	1.0979e-06
K02846	0	0	0	0	9.97578e-08	0	2.02296e-08	0
K02847	9.74856e-06	8.64747e-06	8.65538e-06	1.0807e-05	5.40061e-06	5.32997e-07	0	2.70916e-06
K02848	0	0	0	0	1.02651e-21	0	0	0
K02849	0	0	0	0	8.53566e-06	0	6.86896e-07	1.23393e-06
K02850	6.36529e-06	1.16585e-05	6.38091e-06	7.30327e-06	1.8853e-08	0	0	0
K02851	0.000339356	0.000209763	0.000378978	0.000481473	0.000439475	0.000478461	0.000460465	0.000555609
K02852	0	0	0	0	6.81289e-08	0	1.86115e-08	0
K02853	0	0	0	0	7.65993e-09	0	1.86115e-08	0
K02854	0	0	0	0	4.51308e-08	0	0	0
K02855	0	1.04401e-11	0	0	7.51259e-08	0	0	0
K02856	0	1.4348e-09	0	0	2.17085e-10	0	0	0
K02858	0	0	0	0	4.26082e-05	1.69888e-05	2.48474e-05	4.84929e-05
K02859	0.000300615	0.00013606	0.000300211	0.000424235	6.08174e-05	0.000702444	0.000585118	0.000788452
K02860	0.000771309	0.000747874	0.000813021	0.000838415	0.000735506	0.00106996	0.000984432	0.00112106
K02862	0	1.68531e-09	0	0	8.60128e-07	0	0	0
K02863	0.000770058	0.000747295	0.000814447	0.000836935	0.000736603	0.000884683	0.000849788	0.000899651
K02864	0.000770058	0.000744491	0.000810089	0.000836935	0.000736708	0.000884683	0.000849898	0.000899657
K02865	0	0	0	0	1.39171e-80	0	0	0
K02867	0.000770058	0.000744491	0.000810089	0.000836935	0.000736748	0.000884683	0.000849787	0.000899657
K02871	0.000770058	0.000744494	0.000810082	0.00083693	0.000736735	0.000884683	0.000849913	0.000899657
K02872	0	0	0	0	9.28795e-81	0	0	0
K02874	0.000770058	0.000744491	0.000810082	0.00083693	0.00073661	0.000884683	0.000849654	0.000899657
K02876	0.000770058	0.000744491	0.000810082	0.00083693	0.000734788	0.000884683	0.000849913	0.000899657
K02878	0.000770058	0.000744495	0.000810082	0.00083693	0.000736646	0.000884683	0.000849652	0.000899657
K02879	0.00080353	0.000808342	0.000883568	0.000888122	0.000908477	0.00093295	0.000912464	0.000903166
K02880	0	0	0	0	4.64891e-81	0	0	0
K02881	0.000770058	0.000744491	0.000810082	0.00083693	0.000734657	0.000884683	0.000849638	0.000899657
K02884	0.000770058	0.000744467	0.000810089	0.000836935	0.000736688	0.000884551	0.000849798	0.000899562
K02886	0.000770058	0.000744498	0.000810082	0.00083693	0.000736617	0.000884683	0.000849406	0.000899657
K02887	0.000770058	0.000744497	0.000810089	0.000836935	0.000736712	0.000884683	0.000849913	0.000899657
K02888	0.000770058	0.000744495	0.000810089	0.000836935	0.000736491	0.000884683	0.000849404	0.000899657
K02890	0.000770058	0.000744495	0.000810082	0.00083693	0.000736733	0.000884683	0.000849914	0.000899657
K02891	0	0	0	0	4.51073e-12	0	0	0
K02892	0.000770058	0.000744499	0.000810082	0.00083693	0.000736731	0.000884683	0.000849912	0.000899657
K02893	0	0	0	0	2.50706e-13	0	6.15123e-13	0
K02894	0	0	0	0	4.64891e-81	0	0	0
K02895	0.000770058	0.000744488	0.000810082	0.00083693	0.000736707	0.000884683	0.000849912	0.000899657
K02896	0	0	0	0	1.66465e-10	0	0	0
K02897	0.000559326	0.000551676	0.000352979	0.00041646	0.000300176	7.6503e-05	0.000124844	6.80857e-05
K02899	0.000770058	0.000744495	0.000810089	0.000836935	0.000736605	0.000884683	0.000849299	0.000899525
K02902	0.00075389	0.000722555	0.00078943	0.000819136	0.000734174	0.000884149	0.000848455	0.000892965
K02904	0.000770058	0.000744491	0.000810082	0.00083693	0.000736561	0.000884683	0.000849073	0.000899092
K02906	0.000786226	0.000755844	0.000824072	0.00085473	0.000736753	0.000884683	0.000849886	0.000905036
K02907	0.000696743	0.000605294	0.000659276	0.000728052	0.000385351	0.000789117	0.00072227	0.000891233
K02909	0.00077181	0.00074771	0.000811845	0.000838945	0.00072534	0.000880599	0.000843179	0.000888692
K02910	0	0	0	0	9.28795e-81	0	0	0
K02911	0.000770058	0.000744496	0.000810089	0.000836935	0.000733971	0.000884149	0.000848157	0.000898233
K02913	0.00105255	0.000930948	0.00118982	0.00130526	0.00112746	0.000996865	0.00102084	0.00102112
K02914	0.000596517	0.000646714	0.000632481	0.000609689	0.000545264	0.000841101	0.000747289	0.00082435
K02916	0.000770058	0.000744495	0.000810089	0.000836935	0.000736685	0.000884683	0.000849519	0.000899533
K02918	0	0	0	0	4.64891e-81	0	0	0
K02919	0.000446649	0.000362615	0.000484417	0.000574984	0.000505918	0.000815803	0.000754899	0.000827998
K02926	0.000770058	0.000744495	0.000814346	0.000840093	0.000736745	0.000884683	0.000849913	0.000899657
K02927	0	0	0	0	9.28795e-81	0	0	0
K02929	0	0	0	0	4.64891e-81	0	0	0
K02931	0.000770058	0.000744491	0.000810082	0.00083693	0.00073665	0.000884683	0.000849914	0.000899657
K02933	0.000769889	0.000744182	0.000809913	0.000836736	0.000736752	0.000884683	0.000849913	0.000899657
K02935	0.000770058	0.000744491	0.000810089	0.000836935	0.000736709	0.000884683	0.000849898	0.000899657
K02936	0	0	0	0	6.73155e-21	0	0	0
K02939	0.000781947	0.000747936	0.00081979	0.000849826	0.000736656	0.000884683	0.000849811	0.000905036
K02941	0	0	0	0	4.64891e-81	0	0	0
K02943	0	0	0	0	9.28795e-81	0	0	0
K02945	0.000768519	0.000687085	0.000775416	0.000767716	0.000443015	0.000809009	0.000753098	0.000964295
K02946	0.000769889	0.000744184	0.000809913	0.000836736	0.000736427	0.000884683	0.000849335	0.000899656
K02948	0.000787476	0.000797213	0.000869692	0.000870454	0.000908501	0.00093295	0.000912557	0.000897787
K02950	0.000770058	0.000744498	0.000810082	0.00083693	0.000736701	0.000884683	0.000849913	0.000899657
K02952	0.000803644	0.000808543	0.000883682	0.000888253	0.000908459	0.00093295	0.000912575	0.000903166
K02954	0.00107067	0.000880555	0.00111029	0.00126117	0.000745106	0.00122104	0.00110894	0.00118138
K02956	0.000770097	0.000744541	0.000810178	0.000836935	0.000726968	0.000880976	0.000844219	0.000888692
K02957	0	0	0	0	9.03133e-12	0	0	0
K02958	0	0	0	0	4.64891e-81	0	0	0
K02959	0.00077082	0.000745693	0.000811219	0.000837477	0.000736269	0.000884683	0.000848429	0.000899535
K02961	0.000770058	0.000744491	0.000810082	0.00083693	0.000736613	0.000884683	0.000849653	0.000899657
K02963	0.000770058	0.000741687	0.000805732	0.000836935	0.000736802	0.000884683	0.0008498	0.000899535
K02965	0.000770058	0.000744487	0.000810082	0.00083693	0.000736733	0.000884683	0.000849916	0.000899657
K02966	0	0	0	0	2.31952e-80	0	0	0
K02967	0.000770097	0.000744572	0.000810178	0.000836935	0.000745029	0.00106996	0.000984013	0.00112106
K02968	0.000768303	0.000741291	0.00080833	0.000834922	0.000736685	0.000884683	0.000849542	0.000899535
K02970	0.000715803	0.000663298	0.000757919	0.000775436	0.000519828	0.000829769	0.000759065	0.000883312
K02977	0	0	0	0	4.57982e-13	0	0	0
K02982	0.000778873	0.000760609	0.000818919	0.000847044	0.000736668	0.000884683	0.000849661	0.000899657
K02986	0.00104628	0.00101623	0.000986587	0.00104512	0.000764891	0.000892424	0.000860607	0.000918685
K02988	0.000770058	0.000744491	0.000810082	0.00083693	0.000734481	0.000884683	0.000849247	0.000899657
K02989	0	0	0	0	4.64891e-81	0	0	0
K02990	0.000770058	0.000744487	0.000810089	0.000836935	0.000736433	0.000884683	0.000849264	0.000899657
K02992	0.000770058	0.000744495	0.000810082	0.00083693	0.000736701	0.000884683	0.000849913	0.000899657
K02994	0.000770058	0.000744491	0.000810082	0.00083693	0.000736736	0.000884683	0.000849913	0.000899657
K02996	0.000778704	0.000760299	0.000818749	0.00084685	0.000736628	0.000884683	0.000849652	0.000899657
K03006	0	0	0	0	1.30155e-10	0	2.79917e-10	0
K03010	0	0	0	0	1.20418e-11	0	0	0
K03013	0	0	0	0	5.62624e-10	0	1.38027e-09	0
K03015	0	0	0	0	4.64891e-81	0	0	0
K03018	0	0	0	0	2.44045e-10	0	0	0
K03021	0	0	0	0	4.01721e-12	0	0	0
K03030	0	0	0	0	2.14344e-10	0	5.25848e-10	0
K03032	0	0	0	0	7.61e-11	0	0	0
K03034	0	0	0	0	2.95122e-11	0	7.23117e-11	0
K03040	0.000834855	0.000868073	0.000952398	0.000935989	0.00107968	0.000980248	0.000975254	0.000907957
K03041	0	0	0	0	4.01721e-12	0	0	0
K03043	0.000790345	0.000766316	0.000832959	0.000859455	0.000736888	0.000884683	0.000850634	0.000905044
K03045	0	0	0	0	4.01721e-12	0	0	0
K03046	0.000770397	0.000745121	0.000810422	0.000837318	0.000737309	0.000884683	0.000851454	0.00089966
K03048	0.000429824	0.000382442	0.000514636	0.000597244	0.00040529	0.00079801	0.000710451	0.000796749
K03060	0.000688757	0.000585968	0.000643689	0.000718894	0.00039272	0.000789117	0.000721849	0.000891234
K03063	0	0	0	0	4.64891e-81	0	0	0
K03068	0	0	0	0	3.79942e-10	0	9.32106e-10	0
K03070	0.000946913	0.000840601	0.000996251	0.00107955	0.000966541	0.000938768	0.000971059	0.000973427
[truncated: 5,421 more rows]

## Sheet: KEGG pathway abundance
	WANMPN1	WANMPN2	WANMPN3	WANMPN4	WANMPP1	WANMPP2	WANMPP3	WANMPP4
ko05340	7576.44	9882.27	7443.85	3738.6	3086.6	5336.84	5205.27	4550.06
ko00564	67656.2	101413	71407.5	31894.9	23815.4	38807.6	36763.7	35696.6
ko00680	115434	178913	124105	53092.1	44794.9	57282.5	58848.9	55466.3
ko00562	7642.74	13088.6	9374	3813.13	8078.01	10471.4	10998.8	7897.13
ko00563	0.0200047	0.062547	0.038628	0.00689975	0.0662343	0.0662269	0.075195	0.0531219
ko03030	84953.3	126815	89705	40303.4	28004	55851.5	50199.1	50089.2
ko00561	47100.9	73434.5	49326.9	21198.4	17238.2	35810.9	31185.7	29206.5
ko00440	5968.4	11383.4	7678.52	2666.79	3528.67	4452.47	4520.31	3120.31
ko00250	118886	197984	139175	56284.2	42370.5	69894.5	65706.6	60292.2
ko04062	0	1.22154e-05	0	0	19.5391	9.12708	17.0481	0.311572
ko00740	15549.7	26341.5	17863.5	6740.13	6396.42	10807.4	10244.5	9995.29
ko04664	0.000232217	0.000728493	0.000448399	8.01e-05	0.000768855	0.000768769	0.000872873	0.000616645
ko04111	0	0.000581842	0	0	26.6774	12.5236	22.7504	0.415787
ko04940	6517.87	10886	7824.13	3203.37	1724.5	3401.85	3232.13	3250.8
ko00010	145085	209129	148461	69632.3	52381.2	91758.6	84957.1	80250.1
ko05412	2.26311	1.64873	0.332147	0.0648629	4.53238	3.43792	3.45055	1.22653
ko00195	48216.8	80201.2	57443.3	24124.9	14378	28410.8	25581.8	25429
ko04650	0.0416031	0.130079	0.0803332	0.0143491	0.137745	0.137729	0.15638	0.110475
ko03450	122.451	280.795	112.529	53.5352	1946.63	949.617	1722.98	229.728
ko00760	48400.8	81894.2	57750.8	23054.2	19146.8	28423.7	28142.1	24266.5
ko00920	20528	38837.7	26863.7	9585.75	15103	14701.9	16789.7	10823.3
ko00311	194.728	271.192	204.635	107.673	1531.71	1343.9	1766.6	732.056
ko00310	11483.6	19963.5	13302.2	5439.46	8644.76	7696.08	9412.3	4686.58
ko04146	10898	17445.8	11443.4	4798.96	8395.65	7016.49	9039.04	5359.51
ko00600	12424	16998.9	11449.2	5225.79	4665.92	8547.41	8208.36	6360.68
ko04140	2.11525	1.21634	0.0402278	0.020868	0	0.00227555	0.414961	0
ko04141	10133.8	16624.7	10754.3	4542.92	3868.96	4624.74	4972.38	4070.82
ko04142	5214.25	9490	5388.76	2126.11	4059.43	2017.29	3460.79	209.92
ko00604	2771.82	5039.42	2782.9	1115.77	1276	651.912	1087.01	55.0008
ko04260	1.15136	3.70353	2.18168	0.401892	136.211	33.807	47.6457	55.6138
ko03040	10.9159	22.27	11.8615	2.42822	19.4369	19.4349	22.8902	18.8087
ko04110	2.07139	1.03894	0.00211754	0.000378233	26.681	12.5295	23.1695	0.418699
ko05142	8.18461	25.6163	15.8055	2.81595	528.652	262.959	466.709	32.1804
ko04540	0	1.22251e-05	0	0	0	0	0	0
ko04710	1.08479	3.39173	2.09468	0.37415	3.59168	3.59128	4.07759	2.88063
ko04712	0	7.53e-08	0	0	0	0	0	0
ko00909	0.00798417	0.0249634	0.015417	0.00275377	499.535	234.42	444.074	8.79163
ko00513	0	2.73e-05	0	0	183.753	119.256	176.596	301.302
ko04973	1867.42	3490.83	2140.8	827.312	907.192	512.016	804.203	201.487
ko00510	656.869	1157.35	901.157	245.226	1456.82	840.629	1388.12	678.814
ko05110	0.301075	0.941232	0.584422	0.107913	1.86482	10.4839	1.57337	1.09925
ko04974	24.7377	42.5845	29.884	1.44507	431.04	210.585	408.888	30.8519
ko04976	7.92612	7.81475	3.83108	2.10069	345.778	216.716	247.137	22.2127
ko00450	32530.2	54647.8	38544.4	15381.3	20547.8	22734.4	24921.2	18611.4
ko01051	17516.9	34064.8	23448.9	8483.13	6817.81	4037.85	5284.52	2346.71
ko00565	271.416	314.344	133.888	118.544	34.9262	22.1907	86.8153	55.8877
ko00524	5228.35	6020.08	3864.89	2150.03	3390.53	4980.95	4862.53	4071.73
ko00300	60114.8	102730	70118.7	27282.8	31197.9	65740.9	57469	52938.6
ko05222	12.5659	33.8585	20.2664	3.61997	69.0139	42.9517	51.1748	50.3364
ko00514	0.08618	0.271639	0.166409	0.0297238	0.285336	0.286288	21.2789	0.228848
ko05416	10.5412	32.9689	20.3545	3.63571	69.183	43.1047	50.9375	50.4642
ko00260	71035.1	129796	89087	33081	39765.4	38580.5	44672.1	29249.3
ko00190	89453.8	148807	103018	43077.7	47367.7	56819.4	61927.1	44982.8
ko03440	113905	171543	122431	54047.3	37142	74159	66327.9	67412.9
ko00750	12055.4	20897.3	14710.7	5524.4	7801.64	5511.2	7473.06	4147.75
ko00950	7209.25	14383.1	9263.89	3364.4	2982.82	1723.48	2429.18	1067.06
ko05140	0.0846948	0.26481	0.163541	0.0292116	0.280418	0.280387	0.318356	0.224904
ko00592	5.77392	19.9334	9.73046	1.46137	1088.31	500.245	943.264	47.6243
ko00591	3565.87	3786.68	2888.96	1625.17	927.198	555.895	843.049	939.454
ko00590	998.084	1382.83	1027.5	356.976	1869.3	1096.14	1596.6	911.617
ko00062	0.128934	0.407173	0.248964	0.0444698	1.80149	0.749366	0.948958	0.842348
ko00061	47360.1	90204.3	61130.7	22492.8	16763.7	28696.7	27942.2	23287.6
ko04662	0.0416031	0.130079	0.0803332	0.0143491	0.137745	0.137729	0.15638	0.110475
ko03070	64501.5	101918	72602.6	30789.3	23136.9	37287.4	35976.5	38781.4
ko00253	16146.1	32632.4	21563.6	7623.1	2607.32	6538.97	5820.97	5274.67
ko03060	69683	102550	74378.4	33206.9	24370.7	42659.1	40190.6	40105.7
ko04370	0.177681	0.555542	0.343092	0.0612829	0.58829	0.588224	0.667879	0.471826
ko04730	0.000232217	0.000728493	0.000448399	8.01e-05	0.000768855	0.000768769	0.000872873	0.000616645
ko04740	0.0553833	0.173313	0.106942	0.0191019	0.18337	0.183458	0.227921	0.147068
ko00380	18032.2	31251.4	21338.5	8659.91	13346.5	12690.4	15206.5	8105.28
ko00500	111991	167425	111688	49266.6	38604.7	58661	56391.6	50195.5
ko05120	10868.8	20189.9	12676.3	4651.42	2705.63	1732.62	2246.82	1404.05
ko04666	0.0511511	0.160166	0.0987699	0.0176422	19.7085	9.29642	17.2404	0.447402
ko04966	0	1.71e-05	2.09e-05	0	0	9.30652	0.175553	0
ko05322	8.02624	23.2802	13.7987	2.93175	22.038	22.0355	25.0194	17.6751
ko04964	3927.34	5106.68	3719.82	1874.4	1238.1	3318.31	2876.27	2421.82
ko04962	2.07747	1.82396	0.0138511	0.00247407	0.02375	0.0260229	0.441924	0.0190482
ko04960	0	0.120699	0	0	0	0	0	0
ko04660	0.0416031	0.130079	0.0803332	0.0143491	0.137745	0.137729	0.15638	0.110475
ko00625	22854.3	39485.3	28042.1	11318.6	6368.5	9111.44	9173.96	8789.03
ko00624	28.1727	69.6994	27.8972	11.623	961.306	464.155	861.168	34.8278
ko00627	10443.8	15416.6	10702.3	5045.21	8807	10819.8	11920.9	7868.78
ko00626	11800.4	19177.5	13547.8	5795.11	4608.98	9116.96	8684.37	8525.58
ko00621	5163.37	4591.59	3851.04	2480.87	1548.41	5965.06	4636.04	6254.65
ko00620	117248	198429	138019	56078.9	45929.5	81603.4	76218.1	66600.4
ko00623	10395.2	17353.7	13114.8	5462.86	4881.05	7972.16	8065.75	7231.05
ko00622	3340.67	3522.35	2565.5	1520.22	1071.63	6188.42	4533.22	6230.49
ko00270	89858	152317	104865	41592.6	39666.3	60708.2	58388	49265
ko04380	0.0194852	0.0353437	0.0390049	0.000299774	0.0028777	0.00287738	0.00326702	0.002308
ko00940	5750.67	9174.96	5190.67	1957.47	6461.98	3348.12	5620.54	652.901
ko00941	116.526	237.72	134.099	39.916	532.244	281.871	467.741	109.142
ko01053	307.832	485.021	440.804	92.115	1992.41	995.715	1770.93	627.332
ko00943	10.4415	32.6172	20.1243	3.60494	40.6705	38.9766	42.8939	28.9663
ko00100	5.8906	18.4393	11.3759	2.02474	949.901	456.723	857.654	32.4501
ko00945	75.3296	175.311	69.0689	31.9216	459.652	239.903	414.881	41.5631
ko01057	0	2.73e-09	0	0	0	0	8	0
ko01056	0.664547	0.643008	0.184314	0.0793453	411.96	194.649	417.428	8.30476
ko05016	1298.32	1979.1	1011.96	483.64	1249.81	670.453	978.505	748.144
ko04670	0.130328	0.407486	0.251657	0.0449507	0.431508	0.43146	0.489886	0.346082
ko04145	3.55293	3.43099	2.20154	1.23989	0.897336	9.87473	1.19269	0.455769
ko00071	27417.9	49416.4	34451.7	13681.7	14338	16340	17953	12141.5
ko00072	11304.8	16148.6	12212.7	5751.2	4448.69	7899.3	7406.55	6586.89
ko04360	0.0416031	0.130079	0.0803332	0.0143491	0.137745	0.137729	0.15638	0.110475
ko05219	13.3479	24.5097	9.01395	4.97246	507.696	237.273	446.74	21.2342
ko05218	0	2.44e-06	0	0	0	0	0	0
ko05217	0	5.59e-09	0	0	0	0	0	0
ko05216	0.0132381	0.0413928	0.025562	0.00456587	0.0438304	0.0438255	0.0497601	0.0351533
ko05215	5529.63	11742.2	8031.97	2710.28	1697.58	975.904	1376.48	645.64
ko05214	0.0379009	0.118504	0.0731845	0.0130722	0.125487	0.125473	0.142464	0.100644
ko05213	0	0.120699	0	0	0	0	0	0
ko05212	0	2.44e-06	0	0	0	0	0	0
ko05211	2887.78	3710.74	3087.49	1555.61	1321.7	3187.54	2747.24	2557.5
ko05210	10.4109	32.5586	20.1029	3.59076	68.7335	42.669	50.4415	50.1115
ko01055	5220.21	8281.64	6017.79	2515.03	1607.86	6668.12	5258.64	4998.04
ko00534	0.0391408	0.122382	0.0755787	0.0134998	0.129592	0.129578	0.147125	0.103937
ko04910	8761.06	17765.8	11938.6	4095.35	2954.76	2997.57	3185.32	2524.26
ko00531	4073.86	7022.35	3626.94	1538.88	2586	1263.31	2230.38	88.5642
ko04916	0.486758	1.52199	0.939904	0.167885	1.61162	1.61144	1.82966	1.29257
ko00532	0.0119005	0.0372081	0.0229791	0.00410451	0.0394016	0.0393972	0.0447322	0.0316012
ko00360	14923.1	29033.1	19308.1	6806.56	14215.5	10876.9	13997.2	7201.54
ko00633	9042.45	13312	7268.35	3083.35	2439.63	1403.05	2112.82	2278.69
ko00630	40210.4	73031.3	50896.2	18938.2	28691.9	27735.6	31485.7	21828.1
ko00363	3653.91	3973.76	3019.63	1669.94	1454.04	813.495	1306.12	984.552
ko00364	20.5297	47.2412	26.5768	7.7841	1307.04	626.867	1185.62	56.0764
ko05130	2.96154	9.31807	5.65077	1.02909	29.1261	18.713	27.9321	8.0008
ko04115	12.4812	33.5937	20.1029	3.59076	68.7335	42.6713	50.8565	50.1115
ko04114	2.1498	1.28376	0.153518	0.0274212	26.3378	12.4454	23.4642	0.626907
ko00121	7135.76	8897.62	6817.19	3562.5	1388.49	6779.95	4993.72	6260.37
ko04914	5527.56	11741	8031.97	2710.28	1261.92	772.395	995.942	638.691
ko00430	16239	24677.2	17885.2	7876.67	6223.32	9954.54	9382.45	9202.5
ko02010	251607	344490	247734	113911	165061	175563	196047	149374
ko00130	12153	18233.3	12153.1	5736.92	11077.9	13911.7	15218	10971.1
ko04330	6.51348	13.3906	11.4177	1.44913	2.95009	1.8582	3.77415	3.69096
ko03050	0.00513926	0.0161107	0.00992367	0.00177257	1504.88	707.807	1332.08	27.6736
ko00361	3442.59	7704.78	5447.27	1831.66	2357.39	1223.64	2080.8	287.326
ko00040	33606.8	56555.4	38569.4	15107.1	22447.3	25119.4	26155.5	17933
ko00730	39495.3	63123.9	44485.8	18841.9	14360.9	22336.7	21362.7	20236
ko00362	25094.7	39118.1	28626.2	12383.5	13305.3	19097.8	19142.4	15907.5
ko01040	9326.32	16104.7	11518.5	4453.69	9167.58	7709.17	9785.34	4816.61
ko00603	6682.13	10374.9	5951.65	2440.67	3013.11	3980.44	4168.13	2480.18
ko03018	53719.9	81647.2	57173.6	25315.6	19002	32102.4	30332.6	29322.8
ko04270	0.0381331	0.119313	0.0736329	0.0131523	0.126256	0.126242	0.143337	0.101261
ko00281	262.281	580.677	489.871	138.546	4600.17	2322.06	4080.02	403.326
ko00280	25700.6	44067.5	30087.9	12315.3	18863.3	17013	20655.2	11721.7
ko03013	10571.8	14960	10904	4923.3	1961.7	6171.82	4942.61	6378.8
ko04626	17048.6	31919.6	22347.9	8118.44	7496.39	9338.88	9384.97	8090.49
ko05200	8436.5	15500.1	11151.2	4270.96	3091.28	4208.29	4178.7	3257.19
ko00601	15.5212	25.472	25.4945	7.52642	0	0.0292097	0.528043	0.589485
ko03015	28.5532	70.1799	77.5463	21.9332	25.0862	15.0606	5.82891	2.8083
ko00312	462.502	814.738	570.312	133.996	165.932	54.4761	201.281	187.465
ko05020	312.222	518.535	346.641	124.819	323.949	214.742	270.426	410.215
ko05143	13.4466	39.2922	21.0787	4.54688	531.031	259.503	465.041	33.3316
ko00523	24020.1	40180.7	28952.1	11786.1	7288.69	16470.1	14139.2	12295.2
ko00520	202447	306081	214023	97269.1	65707.7	104710	98213	96323.3
ko00521	36308.1	57917.7	41214.4	17385.5	13583.7	26816.3	23964.4	21039.7
ko05146	1206.68	1622.09	853.469	402.684	1362.34	1919.93	1959.3	1723.54
ko05145	12.8182	34.6475	20.7537	3.70701	69.8494	43.787	52.1233	51.0065
ko05144	0.0599118	0.229472	0.122398	0.01504	0.148331	0	0.0384783	0.0494436
ko00052	101311	139777	99727.7	47738.3	33846.4	55713.9	51898.5	49010.7
ko00053	17712.9	29813.5	20712.1	8880.68	7206.68	5243.13	6758.25	4449.88
ko00051	138259	218974	155785	69085.2	37211.8	54106.2	51499.6	52747.1
ko00401	14074.7	28147.8	18589	6515.32	6731.59	3908.32	5437.7	2391.04
ko00400	78282.5	152765	102950	35894.3	31992.6	18561.7	26587.5	14168.5
ko04020	0.932878	2.99151	1.7598	0.326537	6.02919	3.6736	4.39389	3.48857
ko00350	24758.7	42568.6	29503.3	12002.2	11821.6	19875.5	18979.9	16966.3
ko00480	27441	39303.5	29085.6	13389.2	9631.91	20526	18717.4	17723.3
ko00643	1808.38	3758.6	2794.44	954.937	4644.58	3670.11	4611.17	2311.78
ko00642	2234.66	4258.48	2674.86	960.958	1971.29	2337.39	2570.69	2013.07
ko00640	65502.2	114194	78916.7	31710.1	28497.2	45869.3	44173.5	35374.7
ko00720	78572.7	130813	92676.6	37695.9	38425.3	51759.3	53436.4	44934.8
ko00960	11135.4	22149.4	14610.5	5211.99	5799.52	3321.02	4665.34	1944.54
ko02020	126070	202861	144106	58675.9	69061.7	97230.1	95598.7	95225.2
ko00120	7136.73	8900.67	6819.07	3562.84	1801.54	6976.22	5362.61	6270.71
ko00965	0.522987	1.75798	1.00986	0.18038	1.73157	2.3783	2.61276	4.84981
ko03008	5694.73	6735.53	5221.68	2749.74	2875.33	4662.03	4540.07	4140.9
ko05414	2.41748	2.05884	0.438746	0.136526	4.53238	3.43792	3.45055	1.22653
ko00290	56178.8	100562	70355.4	25947.6	28968.6	27949	31684.7	22413.2
ko04614	1.10495	3.4392	2.13509	0.37415	3.59168	3.59128	4.07759	2.88063
ko04610	0.00290572	0.00908504	0.00561078	0.00100219	0.00962062	0.00961955	0.0109222	0.00771603
ko04340	0	9.76e-06	0	0	0	0	0	0
ko03410	50838.5	76415.6	55834.7	24643.4	21615	37791.9	35253.7	32232.3
ko05010	6473.46	10884.1	7782.82	3192.13	2271.08	3762.74	3497.52	3662.06
ko05012	21.9196	51.619	28.7919	7.58526	205.076	76.6108	98.8415	105.837
ko00980	6283.63	11725.8	8628.56	3333.81	1319.87	3625.44	3212.43	3223.76
ko00410	13030.6	20900.3	12962.9	5593.13	7853.5	6929.49	8759.37	4130.55
ko00983	34270.2	50270.8	35094.3	15879.8	10448.7	20545.1	18652	18046.9
ko05150	8146.21	5631.76	5625.63	4136.46	636.628	11433.8	8143.46	10982.2
ko00791	2298.69	3003.72	1256.21	686.165	363.043	258.221	538.113	443.651
ko00790	19660.3	30056.7	19188.8	8166.24	11015.2	16932.3	17023.4	12307.8
ko05131	0.134206	0.419612	0.259144	0.0462882	19.9834	9.57138	17.5526	2.89866
ko04711	0	0	0	0	0	0	0	1.05e-12
ko00020	38116.5	67164.4	47770.5	18555.4	25762	31886.7	34625.4	26546.6
ko00710	80375.5	134294	94682.2	38932.2	27688.7	39477.6	38097.1	34394
ko00196	89.5025	279.839	172.824	30.8698	296.337	296.304	336.428	237.671
ko02060	182779	292386	202831	92243.6	44350.3	55356	51112.2	49685.9
ko00340	42899.3	80917.7	53460.9	19245.9	24766.7	15604.5	20797	9144.73
ko00785	2841.15	6291.85	4312.09	1460.06	1642.29	2152.16	2396.57	1523.77
ko04130	0	7.45e-10	0	0	0	0	0	0
ko00550	96486.9	156855	112191	46828.6	31744.6	60380.5	54584.2	54315.9
ko00650	66234.3	106339	76312	32133.5	32654.6	40771.7	42799.7	34810.4
ko05223	0	0.120699	0	0	0	0	0	0
ko05220	6.51238	13.3872	11.4156	1.44875	2.94646	1.85457	3.77003	3.68805
ko05221	0	2.44e-06	0	0	0	0	0	0
ko04742	0	9.76e-06	0	0	0	0	0	0
ko02030	15279.2	25927.8	19042.4	6165.06	13894	8597.32	11359.2	14613
ko03320	7142.02	14568.6	9820.54	3334.59	7156.25	6438.85	7739.38	3790.77
ko04744	0.0551837	0.172572	0.106557	0.0190331	0.18271	0.182689	0.207428	0.146538
ko04745	0.168229	0.525987	0.324841	0.0580229	0.556995	0.556933	0.63235	0.446727
ko04530	0.130328	0.407486	0.251657	0.0449507	0.449546	0.435674	0.495979	0.352643
ko00522	3.15e-10	9.83e-10	6.07e-10	1.08e-10	8.17675	5.94793	4.9588	1.74086
ko04612	5527.6	11741.1	8032.05	2710.29	1235.98	760.349	973.344	638.382
ko04621	5535.65	11752.7	8036.8	2713.58	1700.1	975.927	1376.48	645.65
ko04620	0	2.44e-06	0	0	0	0	0	0
ko04623	2.0703	1.03528	0	0	0	0.00227555	0.414961	0
ko04622	58.7776	84.6322	42.8763	14.612	464.73	265.348	474.986	100.171
ko00910	79287.8	138848	94790.3	36998.9	31800.4	42769.5	43337.2	35766.5
ko04971	0.0379009	0.118511	0.0731845	0.0130722	0.125487	0.125473	0.142464	0.100644
ko00460	23137.6	36547.5	25084.2	10452.9	11625.6	13880.9	14942.3	10386.8
ko04970	0.0422507	0.132111	0.0815838	0.0145724	403.764	188.68	359.021	6.54841
ko00830	6265.21	11681.7	8596.36	3328.4	1271.97	3573.28	3153.23	3184.28
ko00780	8364.77	15936.2	10623.8	3689.83	4766.4	3941.93	5071.73	3857.33
ko00511	16062.2	26405	17548.7	7287.3	4960.27	6305.68	6984.02	4249.83
ko00970	146944	231659	165903	70962.8	49371	91452.6	83371.2	82662.8
ko00030	109002	173070	124187	52786.3	40665.3	68827.2	63347.8	59798.8
ko04972	0.0403221	0.16231	0.036324	0.0186904	0.000768855	0.000768769	0.000872873	0.000616645
ko00232	0.157603	0.495066	0.304324	0.0543581	465.387	219.283	412.544	9.05242
ko00230	265650	417865	292399	125135	94071.3	182426	165716	156926
ko04122	23857.3	35175.5	24926.2	10969.7	12876.1	21145.5	20354.4	17820.7
ko04120	2.0703	1.03517	0	0	26.0746	12.1822	23.1654	0.415787
ko04350	0.00109663	0.00344371	0.00211754	0.000378233	0.00363087	0.00363047	0.00412209	0.00291207
ko00540	3296.55	7667.42	4867.63	1619.18	3399.9	4295.42	4676.02	4548.5
ko05014	1031.51	1525.14	829.678	352.694	1199.83	676.212	1015.51	790.87
ko03022	0.0121842	0.0590424	0.0235271	0.00420239	0.0403411	0.0403366	0.0457988	0.0323548
ko00660	17743.2	29506.7	21917	8272.66	9851.03	8386.81	9880.26	7618.63
ko03020	51252.4	79002.1	55931.8	23421	22649.6	30830.1	30966.4	27000.3
ko04512	2.16098	1.34285	0.174512	0.0202323	4.2492	3.00646	2.99914	0.929895
ko00982	6397.44	11946.8	8717.19	3386.68	1777.41	3850.63	3632.88	3262.53
ko04630	0.00109663	0.00344127	0.00211754	0.000378233	0.00363087	0.00363047	0.00412209	0.00291207
ko03010	269234	392977	283892	129030	96661.7	188712	169901	170607
ko00140	14.2431	37.9065	18.2491	5.09772	559.342	273.088	531.652	37.6954
ko05100	1115.42	2620.77	1851.8	608.267	365.349	229.427	262.723	48.7627
ko00860	42583.4	66556.1	40761.4	15432	25907	46456.5	43720.9	35056.5
ko05410	3.52243	5.49802	2.57384	0.510675	8.12406	7.0292	7.52814	4.10717
ko00331	0	6.20008e-07	0	0	0	0	0	0
ko00330	81273.5	137136	91592.3	35838	45732.1	52060.1	55733.1	40505.7
ko04080	0.0132381	0.0415593	0.025562	0.00456587	10.7239	5.2081	9.36827	0.205459
ko04514	2.13311	1.27381	0.128008	0.0160421	4.24633	3.08657	2.99587	0.927587
ko00908	4495.77	6014.29	4408.28	2092.94	1850.32	3549.98	3200.77	3269.46
ko04930	7259.76	10886.2	7095.72	3241.41	2490.26	3950.57	3653.52	3284.72
ko04320	0	2.4588e-06	0	0	0	0	1.3048	0
ko03430	97322.8	137015	95769.1	44866.5	32786.2	67453.2	59771.5	61888.6
ko00906	1204.66	1686.82	681.616	371.866	165.75	142.438	224.256	152.864
ko00900	69039.9	107662	76716.8	33151.2	25417	44322.1	41376.4	37546.3
ko00901	0.0752262	0.357945	0.145258	0.0259458	0.249069	0.895963	0.929687	3.66079
ko04520	0.131425	0.410929	0.253774	0.045329	19.9742	9.56217	17.5421	0.660566
ko00903	4422.13	8367.94	4915.89	1884.97	3323.06	3154.07	3763.45	1918.12
ko00471	19022.7	27202.5	19847.6	9110.6	6090.25	14785.5	12661.1	13150.6
ko00472	835.045	1133.81	544.152	270.71	507.21	267.421	411.426	112.385
ko00473	12020.6	11555.5	8768.93	5401.26	4325.68	12280.9	10372.5	11682.3
ko05111	8238.48	14000.8	10303.6	4129.05	2294.38	2667.95	2770.44	2989.66
ko04510	2.22302	1.60783	1.00698	0.0462526	4.53238	3.43844	3.54506	1.22653
ko04810	2.35492	1.89954	0.550972	0.091747	24.5082	13.0017	20.9945	1.88837
ko04210	27.6099	73.657	35.2897	10.2821	87.8726	54.6115	64.3044	64.5422
ko00240	224097	334413	238771	106809	72195.8	157487	138556	141844
ko04012	0	2.44e-06	0	0	0	0	0	0
ko04013	0	2.44e-06	0	0	0	0	0	0
ko04010	0.0418353	0.130832	0.791494	0.0144292	0.138514	0.139017	0.251768	0.111092
ko04011	2674.2	5067.39	3148.72	1174.79	1154.83	732.325	825.073	538.732
ko00944	203.546	294.862	172.588	73.627	96.2988	45.5857	68.4505	4.82362
ko04113	78.9424	203.607	152.22	30.1515	344.755	262.898	338.6	368.578
ko04070	7883.22	13142	8883.5	3714.53	3889.5	6023.06	5792.7	5215.27
ko04640	0.0278659	0.06912	0.0465046	0.00419023	0.0028777	0.00287738	0.00326702	0.002308
ko04310	6.56425	13.5494	11.5157	1.46664	3.1182	2.02629	3.96501	3.82579
ko03420	53848	82677.4	58701	25534.5	18024.6	34163.2	31233.9	30644.4
ko00770	57043	97661.8	68585.8	26798.9	24023.1	35069.1	34187.2	30392.8
ko02040	15158.9	25584	19080	6144.68	13263.8	8358.59	11136.1	16846.7
ko04912	0.0381331	0.119243	0.0736329	0.0131523	0.126256	0.126242	0.143337	0.101261
ko00670	47687.6	75129.9	52954.9	22402.7	21011.7	34688	32890.1	30553.7
ko04150	2.11549	1.33779	0.040695	0.0209515	0.000801206	0.00307667	0.415871	0.000642591
ko04920	2349.65	4684.84	2978.21	1056.08	3007.14	1652.55	2667.54	768.698
ko05160	0	2.44e-06	0	0	0	0	0	0
ko04144	1098.78	2578.69	1826.58	594.979	1.78139	0.494647	4.27578	1.66893
ko00930	128.064	323.664	190.898	57.112	2084.95	4061.88	3860.74	2765.28
ko04112	60197.5	89450.8	63478.4	28137.6	19574.5	38672.7	35133.3	35862
ko04720	0.0806006	0.252068	0.155635	0.0277995	0.266863	0.266833	0.302966	0.214032
ko04722	0.0392909	0.128074	0.0758685	0.0135516	0.130089	0.130075	0.147689	0.104336
ko04075	17.3989	15.599	4.5997	2.19986	0	0.0056159	1.0241	0

## Sheet: KEGG pathway abundance (relati)
	WANMPN1	WANMPN2	WANMPN3	WANMPN4	WANMPP1	WANMPP2	WANMPP3	WANMPP4
ko05340	0.00123421	0.00104247	0.00126765	0.00141056	0.000629241	0.0013341	0.00116842	0.0015343
ko00564	0.0117943	0.011227	0.0114208	0.0120526	0.00849919	0.0103072	0.00980317	0.0112577
ko00680	0.0198149	0.019317	0.0188409	0.0188373	0.0158392	0.0143049	0.0147137	0.0161219
ko00562	0.00101459	0.0010512	0.00104972	0.00099658	0.00295961	0.00266836	0.00282015	0.0024118
ko00563	0	0	0	0	8.14257e-10	0	2.20507e-09	0
ko03030	0.0147386	0.0140951	0.0145079	0.0153513	0.010243	0.0152434	0.0140205	0.0162222
ko00561	0.00919789	0.00965438	0.00864403	0.00846908	0.00692242	0.00980565	0.00915961	0.00955308
ko00440	0.00105562	0.00126638	0.00104319	0.000934958	0.000762947	0.00094226	0.000931203	0.000856986
ko00250	0.0188379	0.0188262	0.0190128	0.0187612	0.0176566	0.0188662	0.0185026	0.0184077
ko04062	0	0	0	0	2.14191e-11	0	0	0
ko00740	0.00295086	0.00311736	0.00282575	0.00255233	0.00281096	0.00290383	0.00288522	0.00293114
ko04664	0	0	0	0	1.37351e-11	0	2.55855e-11	0
ko04111	0	0	0	0	1.88621e-06	0	0	0
ko04940	0.000806982	0.000701763	0.000755929	0.00084287	0.000586283	0.000915456	0.000861983	0.00101679
ko00010	0.0251654	0.0241794	0.0252628	0.0269513	0.0220541	0.0249055	0.0244469	0.0250865
ko05412	0	1.72805e-09	0	0	5.85122e-09	0	1.47818e-08	5.64508e-09
ko00195	0.00671576	0.00636674	0.0069168	0.00736643	0.00525979	0.00756553	0.0070439	0.00794921
ko04650	0	0	0	0	1.69766e-09	0	4.58581e-09	0
ko03450	1.18545e-05	2.91041e-05	1.17864e-05	1.35674e-05	0.00104157	0.000294976	0.000466949	7.79543e-05
ko00760	0.00706035	0.00702912	0.00708049	0.00701417	0.0067664	0.00740739	0.00730421	0.00748238
ko00920	0.00319814	0.00398127	0.00368965	0.00296506	0.00540171	0.00343697	0.00395468	0.00298379
ko00311	5.87263e-05	0.000106674	5.83892e-05	6.72123e-05	3.27514e-05	0.000201333	0.000175709	0.000295681
ko00310	0.00176716	0.00189921	0.00175041	0.00172192	0.00619789	0.00272728	0.00346709	0.00140975
ko04146	0.00217084	0.0022193	0.00192453	0.00190787	0.00402165	0.00192323	0.00243441	0.00139575
ko00600	0.00289363	0.00283994	0.00269195	0.00262628	0.000867057	0.00210454	0.00184287	0.00211457
ko04140	0	0	0	0	2.21221e-10	0	0	0
ko04141	0.00185186	0.00175796	0.00150842	0.00165752	0.00110801	0.00108214	0.00108355	0.00121021
ko04142	0.00119276	0.00132531	0.000981949	0.000971543	0.000974353	0.0002864	0.000423157	3.68984e-05
ko00604	0.000679578	0.000750718	0.000539472	0.000550634	0.000767438	0.000221686	0.000339265	5.67482e-06
ko04260	0	0	0	0	1.42279e-05	2.33234e-09	1.19096e-06	8.549e-07
ko03040	0	0	0	0	2.5562e-07	0	6.46836e-07	0
ko04110	0	0	0	0	1.88587e-06	0	1.20879e-10	0
ko05142	0	1.87097e-09	0	0	4.26881e-07	0	8.99949e-07	0
ko04540	0	0	0	0	2.1436e-11	0	0	0
ko04710	0	0	0	0	4.41547e-08	0	1.19574e-07	0
ko04712	0	0	0	0	1.32341e-13	0	0	0
ko00909	0	0	0	0	3.24982e-10	0	8.80076e-10	0
ko00513	0	0	0	0	6.61665e-05	2.16163e-05	3.10826e-05	6.72869e-05
ko04973	0.000315084	0.000349661	0.000275766	0.00027287	0.000208156	5.70473e-05	0.000107743	5.23547e-05
ko00510	8.93881e-05	0.000117618	0.000137369	3.49694e-05	0.000292922	8.42854e-05	0.000137812	9.28496e-05
ko05110	0	3.61849e-06	0	0	2.63287e-06	0	3.21433e-08	0
ko04974	0	0	0	0	0.000197715	5.62249e-05	8.99692e-05	0
ko04976	3.85798e-05	7.10437e-05	8.20038e-05	5.80173e-05	0.000164533	5.54818e-05	6.83337e-05	6.6234e-06
ko00450	0.00504587	0.00562475	0.00558005	0.00503015	0.00774787	0.00562373	0.00620492	0.00528666
ko01051	0.00213255	0.00249587	0.00220065	0.00190534	0.00218412	0.000679954	0.000907352	0.000502752
ko00565	9.99918e-06	6.90379e-06	2.52605e-06	3.69844e-06	0.000218426	6.17317e-05	9.8692e-05	1.40018e-05
ko00524	0.00154782	0.00153494	0.00142484	0.0014602	0.00135729	0.00135255	0.00132518	0.00135223
ko00300	0.0106335	0.0118796	0.0113616	0.0102054	0.011656	0.0180297	0.0165784	0.017573
ko05222	0	0	0	0	6.25126e-07	0	2.67918e-06	2.56613e-06
ko00514	9.65932e-06	1.91727e-05	1.29265e-05	1.10551e-05	7.34419e-09	0	9.49943e-09	0
ko05416	0	0	0	0	6.32046e-07	0	2.68421e-06	2.56613e-06
ko00260	0.0102575	0.0114514	0.0104567	0.00932667	0.0146127	0.00920423	0.010599	0.00806192
ko00190	0.0125246	0.0122936	0.0124433	0.0127911	0.0151346	0.013876	0.0141787	0.013446
ko03440	0.0196708	0.0189862	0.019855	0.0204792	0.0144768	0.0205077	0.0189421	0.0218506
ko00750	0.00180949	0.00199808	0.00198655	0.00168991	0.00267313	0.00112011	0.00154807	0.0010386
ko00950	0.000957274	0.00112978	0.000945262	0.000832727	0.0010045	0.000311582	0.000428323	0.000178263
ko05140	0	0	0	0	3.45164e-09	0	9.33571e-09	0
ko00592	0	1.87097e-09	0	0	0.000649166	0.00018181	0.000292632	2.96957e-06
ko00591	0.000775695	0.000645695	0.00074161	0.000825079	0.000315505	9.00608e-05	0.000165691	0.000208549
ko00590	0.000251819	0.000309304	0.000357727	0.000238322	0.000834423	0.00025091	0.000377287	0.000172668
ko00062	0	5.39289e-10	0	0	1.75627e-08	0	1.42121e-08	0
ko00061	0.00543685	0.00556927	0.00483176	0.00461784	0.00605601	0.00728585	0.00740914	0.00686546
ko04662	0	0	0	0	1.69766e-09	0	4.58581e-09	0
ko03070	0.00984342	0.00951828	0.00972498	0.0101465	0.00835794	0.00971647	0.00946749	0.0114268
ko00253	0.00165819	0.00175652	0.00133287	0.00127197	0.000692577	0.00155786	0.00153406	0.00150389
ko03060	0.0116056	0.0109815	0.0117692	0.0122336	0.00922766	0.011384	0.0109195	0.0124577
ko04370	0	0	0	0	7.23649e-09	0	1.95854e-08	0
ko04730	0	0	0	0	1.37351e-11	0	2.55855e-11	0
ko04740	0	0	0	0	2.52018e-09	0	6.10479e-09	0
ko00380	0.00280864	0.00287111	0.00270055	0.00277519	0.00725382	0.00379455	0.00454793	0.00240271
ko00500	0.0237992	0.0244656	0.0226542	0.0223412	0.0140176	0.0154093	0.0148352	0.0162148
ko05120	0.00214741	0.00245003	0.00191343	0.00179656	0.00104103	0.00031561	0.000479747	0.000291981
ko04666	0	0	0	0	2.49706e-09	0	5.63827e-09	0
ko04966	0	3.61849e-06	0	0	3.00604e-11	0	0	0
ko05322	0	0	0	0	2.82061e-07	0	7.33689e-07	0
ko04964	0.000683938	0.000513786	0.00058659	0.000731832	0.000487738	0.000844593	0.000806338	0.000667943
ko04962	0	0	0	0	1.34413e-06	0	7.90686e-10	0
ko04960	0	0	0	0	2.20092e-07	0	0	0
ko04660	0	0	0	0	1.69766e-09	0	4.58581e-09	0
ko00625	0.00249257	0.00239386	0.0025816	0.00264256	0.00349055	0.0024646	0.00290079	0.00242209
ko00624	3.01536e-06	5.48225e-06	2.99805e-06	3.45108e-06	8.86402e-07	0	6.56094e-07	1.89003e-08
ko00627	0.00184032	0.00176357	0.0017867	0.00195939	0.0041888	0.0030818	0.00340612	0.00258608
ko00626	0.00138239	0.00129019	0.00132949	0.00148931	0.00269946	0.00261241	0.00284073	0.00262846
ko00621	0.00118252	0.000921083	0.0011226	0.00137833	0.000972595	0.00179405	0.00163987	0.00203745
ko00620	0.0176852	0.0179106	0.0174883	0.017608	0.0184824	0.0220771	0.021565	0.0211226
ko00623	0.000863049	0.000560879	0.000941896	0.00110672	0.00195682	0.00225943	0.00218379	0.00225
ko00622	0.000788751	0.000681589	0.000694401	0.000835004	0.000501762	0.00185529	0.0015433	0.00215483
ko00270	0.0154043	0.0168952	0.0158981	0.0149238	0.0146625	0.0157161	0.0155823	0.0151136
ko04380	0	1.72805e-09	0	0	7.82988e-11	0	9.58048e-11	0
ko00940	0.0017276	0.00197378	0.00161499	0.00136909	0.00186963	0.000554865	0.000803743	7.00895e-05
ko00941	1.04164e-05	1.37284e-05	1.43196e-05	7.0263e-06	0.000231831	6.51955e-05	0.000105339	2.02635e-05
ko01053	5.69252e-05	0.000121547	0.000175178	4.3602e-05	0.000280527	8.93387e-05	0.000140673	0.000113535
ko00943	0	0	0	0	4.43124e-07	0	1.1476e-06	0
ko00100	0	1.87097e-09	0	0	0.000790554	0.000222583	0.000359121	0
ko00945	6.57111e-06	1.19484e-05	6.53339e-06	7.52064e-06	0.000198727	5.56457e-05	9.09276e-05	1.89003e-08
ko01057	0	0	0	0	4.79264e-15	0	0	0
ko01056	0	0	0	0	4.86883e-05	1.37124e-05	2.20893e-05	0
ko05016	0.000344863	0.000407872	0.000271258	0.000275785	0.000556494	0.000161786	0.00025516	0.000143618
ko04670	0	0	0	0	4.86879e-05	1.37124e-05	2.20984e-05	0
ko04145	3.34374e-05	6.25126e-05	3.26858e-05	3.79077e-05	7.90403e-09	0	1.89189e-08	0
ko00071	0.00319883	0.00323461	0.00321658	0.0032584	0.0119414	0.00582831	0.00736129	0.00350566
ko00072	0.00153711	0.00133309	0.00146038	0.0016876	0.00328706	0.00263523	0.00276565	0.0021593
ko04360	0	0	0	0	1.69766e-09	0	4.58581e-09	0
ko05219	0	0	0	0	0.000198506	5.56457e-05	8.96381e-05	0
ko05218	0	0	0	0	4.28218e-12	0	0	0
ko05217	0	0	0	0	9.83106e-15	0	0	0
ko05216	0	0	0	0	5.43116e-10	0	1.4592e-09	0
ko05215	0.0004689	0.000574524	0.000509738	0.000396325	0.000432469	0.000141773	0.000186588	0.000125177
ko05214	0	0	0	0	1.54697e-09	0	4.17773e-09	0
ko05213	0	0	0	0	2.11643e-07	0	0	0
ko05212	0	0	0	0	4.28218e-12	0	0	0
ko05211	0.000413717	0.000299536	0.00050263	0.000587662	0.000563116	0.000925146	0.00080932	0.000863468
ko05210	0	0	0	0	6.2168e-07	0	2.66985e-06	2.56613e-06
ko01055	0.000659102	0.000697807	0.000740205	0.000654121	0.000958548	0.00200409	0.00186945	0.00155525
ko00902	0	0	0	0	0.000148875	4.19333e-05	6.75344e-05	0
ko00534	0	0	0	0	1.59951e-09	0	4.3144e-09	0
ko04910	0.00104748	0.00133824	0.00113223	0.00090308	0.00136049	0.000800021	0.000876394	0.000789025
ko00531	0.00114087	0.00124887	0.000899239	0.000918192	0.000768344	0.000221686	0.000339268	5.70216e-06
ko04916	0	0	0	0	1.99599e-08	0	5.36543e-08	0
ko00532	0	0	0	0	4.84388e-10	0	1.31176e-09	0
ko00360	0.00218802	0.00269398	0.00232852	0.00188041	0.00491824	0.00242531	0.00289572	0.00182759
ko00633	0.00284249	0.00290216	0.00207242	0.00205611	0.00254913	0.000721219	0.00114207	0.00044467
ko00630	0.005742	0.00656124	0.00622864	0.00524802	0.0118973	0.00728181	0.0081494	0.00626829
ko00363	0.000782616	0.000654919	0.000747892	0.000832047	0.000712185	0.000201352	0.000346419	0.000208915
ko00364	0	3.77447e-09	0	0	4.9283e-05	1.37124e-05	2.35163e-05	1.46727e-07
ko05130	0	4.62773e-11	0	0	1.18178e-07	0	3.19172e-07	0
ko04115	0	0	0	0	6.21759e-07	0	2.66985e-06	2.56613e-06
ko04114	0	0	0	0	1.88848e-06	0	8.76354e-09	0
ko00121	0.00146066	0.0011096	0.00138923	0.00172063	0.000660925	0.00209904	0.00170898	0.0023416
ko04914	0.0004689	0.000574524	0.000509738	0.000396325	0.000432258	0.000141773	0.000186588	0.000125177
ko00430	0.00277223	0.00268307	0.00288505	0.00302324	0.00262351	0.0026517	0.00269266	0.00275738
ko02010	0.0501599	0.0495988	0.049629	0.0486602	0.0462207	0.0402484	0.0415249	0.045051
ko00130	0.00209523	0.0018315	0.00175461	0.00210707	0.00288656	0.00319444	0.0032551	0.00315898
ko04330	0	2.46348e-06	3.82146e-06	0	1.81162e-06	5.80176e-07	7.79887e-07	1.48478e-06
ko03050	0	0	0	0	0.000592672	0.000166937	0.000268856	0
ko00361	0.000131937	0.00020813	0.000177174	0.000157345	0.000634398	0.000176401	0.000302054	5.66982e-05
ko00040	0.006689	0.0074491	0.00689918	0.00623053	0.0076171	0.00603101	0.00621751	0.00567353
ko00730	0.00628919	0.00634995	0.00628693	0.00631162	0.00497797	0.00564623	0.00549153	0.00603262
ko00362	0.00350685	0.00335261	0.00344809	0.0037008	0.00814277	0.00595848	0.0064404	0.00504877
ko01040	0.00132047	0.00131944	0.00136203	0.00124456	0.00365862	0.00179719	0.0022708	0.00124372
ko00603	0.00211909	0.00218654	0.00174301	0.00169847	0.00102842	0.0010444	0.0010373	0.000896025
ko03018	0.00972901	0.0093485	0.00946281	0.0100793	0.00690961	0.00842658	0.00810753	0.00901918
ko04270	0	0	0	0	1.70247e-09	0	4.20331e-09	0
ko00281	3.44619e-05	4.39087e-05	5.00593e-05	2.18537e-05	0.00390524	0.00109679	0.00177128	3.29688e-05
ko00280	0.00392981	0.00420473	0.00374835	0.00372837	0.0132745	0.00584918	0.00758501	0.00330661
ko03013	0.00206472	0.0019227	0.00194754	0.0020884	0.000645688	0.0016936	0.00146576	0.0020215
ko04626	0.00218668	0.00260496	0.00258738	0.0020051	0.00260774	0.00230667	0.00231783	0.00236638
ko05200	0.000882616	0.000876524	0.00101619	0.000983988	0.000997811	0.0010675	0.000999368	0.000992696
ko00601	3.00959e-06	3.4541e-06	6.74555e-06	0	4.93444e-11	0	0	0
ko03015	3.20449e-05	6.06704e-05	3.56824e-05	3.66754e-05	4.4172e-08	0	1.16455e-07	0
ko00312	8.33995e-05	0.000115204	8.25602e-05	3.90555e-05	2.32755e-05	7.02346e-06	1.05094e-05	2.13865e-05
ko05020	3.47938e-05	4.86014e-05	3.55771e-05	2.31023e-05	0.000287598	8.86695e-05	0.000136921	9.64676e-05
ko05143	0	2.69645e-10	0	0	4.16779e-07	0	7.8486e-07	0
ko00523	0.00275495	0.002966	0.00313818	0.00277614	0.003191	0.00442676	0.0042736	0.00335726
ko00520	0.0339081	0.0328606	0.033652	0.0354711	0.0262298	0.0283146	0.0273681	0.0307678
ko00521	0.00528765	0.00548236	0.00561282	0.00523343	0.00584283	0.0072553	0.00707228	0.00618044
ko05146	0.000344804	0.000341995	0.000246937	0.000263568	0.000315116	0.000492465	0.000425853	0.000606686
ko05145	0	0	0	0	6.35402e-07	0	2.707e-06	2.56613e-06
ko05144	1.6589e-07	3.01325e-07	1.64937e-07	1.89861e-07	1.56699e-10	0	0	0
ko00052	0.0195782	0.0183311	0.0195467	0.0206248	0.0121092	0.0148194	0.0139847	0.0159795
ko00053	0.00157794	0.00185343	0.00163285	0.00145548	0.00244165	0.00111653	0.00140822	0.00106318
ko00051	0.0202953	0.0192644	0.0203234	0.0219893	0.0149344	0.0144171	0.0142174	0.016869
ko00401	0.00195353	0.00235477	0.00205398	0.00169249	0.00265587	0.00081194	0.00113172	0.000426849
ko00400	0.0107572	0.0123607	0.0109115	0.00902204	0.0111985	0.00338886	0.00487788	0.00257534
ko04020	0	0	0	0	1.27884e-07	0	9.84101e-08	0
ko00350	0.00324196	0.00327049	0.00323589	0.00329322	0.00674755	0.00587682	0.00620765	0.00527191
ko00480	0.00444529	0.00380069	0.00428641	0.00484365	0.00342563	0.00541894	0.00514547	0.00562784
ko00643	0.000195126	0.000287377	0.000301511	0.000222052	0.00117196	0.00074187	0.000777271	0.00075545
ko00642	0.000428687	0.000555042	0.00040656	0.000363009	0.00131705	0.000766887	0.000913082	0.000697201
ko00640	0.00936741	0.00937851	0.00909017	0.0092598	0.0150989	0.0132639	0.0138975	0.011024
ko00720	0.0114813	0.0109878	0.011414	0.0116143	0.0155387	0.0138743	0.0141805	0.0136617
ko00960	0.00150684	0.00181515	0.00158254	0.00131186	0.00238416	0.000723152	0.00103039	0.000331805
ko02020	0.0199063	0.0203917	0.0208433	0.0190557	0.0262646	0.0251225	0.0255047	0.0273791
ko00120	0.00146066	0.0011096	0.00138923	0.00172063	0.00120496	0.00225226	0.00195586	0.0023416
ko00965	0	0	0	0	2.36617e-07	0	2.5884e-07	7.56681e-07
ko03008	0.000913272	0.000903221	0.000957541	0.000995609	0.001117	0.0012763	0.00122296	0.0012762
ko05414	0	1.72805e-09	0	0	2.38393e-07	0	1.47818e-08	5.64508e-09
ko00290	0.00900633	0.00987276	0.00944736	0.00829558	0.0115026	0.00673052	0.00777294	0.00587182
ko04614	0	1.87097e-09	0	0	6.54991e-08	0	1.19574e-07	0
ko04610	0	0	0	0	1.18272e-10	0	3.2029e-10	0
ko04340	0	0	0	0	1.71098e-11	0	0	0
ko03410	0.00816553	0.00778711	0.00849002	0.00891736	0.00911184	0.0105388	0.0101791	0.0103749
ko05010	0.000899913	0.000895691	0.000939324	0.00097696	0.000800408	0.00098658	0.00094239	0.00110339
ko05012	4.39409e-08	5.8896e-08	9.84869e-08	0	1.49568e-05	2.33234e-09	3.86519e-06	3.42103e-06
ko00980	0.000215198	0.000154531	0.000300152	0.000311029	0.00123737	0.00105051	0.00123002	0.00085745
ko00410	0.00264825	0.00269428	0.00224454	0.00226515	0.00616634	0.00244006	0.00339557	0.000942417
ko00983	0.00638361	0.0060208	0.00599144	0.00638297	0.00431677	0.00576488	0.00543233	0.00588347
ko05150	0.00196465	0.00147268	0.00189031	0.00246101	0.000288058	0.00341236	0.00281363	0.00389242
ko00791	0.000945341	0.000919466	0.000605336	0.000719	6.96001e-05	0	0.000104212	0.000127382
ko00790	0.00487831	0.00508751	0.00422261	0.00427703	0.00344873	0.00423345	0.00417733	0.00366902
ko05131	0	0	0	0	5.46692e-09	0	1.47932e-08	0
ko00020	0.00423975	0.00450001	0.00475336	0.00429362	0.0108228	0.00860583	0.00923296	0.00778535
ko00710	0.0119989	0.0121445	0.0120674	0.0121078	0.0100371	0.0101708	0.00989249	0.0105735
ko00196	0	0	0	0	3.64305e-06	0	9.86566e-06	0
ko02060	0.0268937	0.0265356	0.0281871	0.0306573	0.0210095	0.0151819	0.0155	0.0160425
ko00340	0.00717304	0.00849125	0.0077275	0.00628176	0.0097831	0.00333068	0.00449056	0.0018826
ko00785	0.000112904	0.000202113	0.000150546	0.00010736	0.000534543	0.000496083	0.000560444	0.000395472
ko04130	3.20449e-05	5.82069e-05	3.18609e-05	3.66754e-05	1.30451e-15	0	0	0
ko00550	0.0142241	0.013763	0.0147377	0.0152699	0.0118401	0.0163038	0.0152064	0.0174337
ko00650	0.00992658	0.00955813	0.00992657	0.0100526	0.0168973	0.0115377	0.0128774	0.010108
ko05223	0	0	0	0	2.11643e-07	0	0	0
ko05220	0	2.46348e-06	3.82146e-06	0	1.81156e-06	5.80176e-07	7.79766e-07	1.48478e-06
ko05221	0	0	0	0	4.28218e-12	0	0	0
ko04742	0	0	0	0	1.71098e-11	0	0	0
ko02030	0.00235832	0.0028426	0.00318742	0.00126849	0.00430656	0.00134655	0.00196464	0.00317462
ko03320	0.00103234	0.00134503	0.0011574	0.000908614	0.0047682	0.00212801	0.0027254	0.00110231
ko04744	0	0	0	0	2.30645e-09	0	6.08278e-09	0
ko04745	0	0	0	0	6.84748e-09	0	1.85435e-08	0
ko04530	0	0	0	0	4.8688e-05	1.37124e-05	2.20984e-05	0
ko00522	0	0	0	0	1.27615e-17	0	3.4647e-17	0
ko04612	0.0004689	0.000574524	0.000509738	0.000396325	0.000432259	0.000141773	0.000186593	0.000125177
ko04621	0.000470645	0.00057571	0.000510871	0.000397934	0.000432274	0.000141773	0.000186589	0.000125177
ko04620	0	0	0	0	4.28218e-12	0	0	0
ko04623	0	0	0	0	2.37573e-10	0	0	0
ko04622	2.85361e-05	3.40877e-05	9.35527e-06	5.9922e-06	2.46825e-05	0	3.30512e-05	3.88892e-05
ko00910	0.01244	0.0128271	0.0119359	0.0114752	0.0116897	0.0108324	0.0110782	0.010209
ko04971	0	0	0	0	1.0009e-08	0	4.17773e-09	0
ko00460	0.00433526	0.00443769	0.00435234	0.00424086	0.00417609	0.00351317	0.00358582	0.00313254
ko04970	0	0	0	0	1.01861e-08	0	4.6572e-09	0
ko00830	0.00021467	0.000153573	0.000299628	0.000310425	0.00143451	0.00110615	0.00131823	0.000857597
ko00780	0.00108007	0.00118117	0.00100435	0.000811404	0.00151611	0.000794629	0.00102464	0.000847604
ko00511	0.0025943	0.00272384	0.00249454	0.00237394	0.00140539	0.00151319	0.00151245	0.00130594
ko00970	0.02294	0.0221323	0.0235314	0.0244657	0.0183011	0.0246422	0.0230603	0.0263138
ko00030	0.0169927	0.0166802	0.017433	0.0177451	0.0141743	0.0181565	0.0169887	0.0192804
ko04972	0	0	0	0	8.65254e-09	0	2.55855e-11	0
ko00232	0	0	0	0	1.04511e-08	0	1.73723e-08	0
ko00230	0.0454475	0.0446908	0.0447739	0.0459964	0.0339929	0.0488124	0.0458986	0.0502306
ko04122	0.00454751	0.00441638	0.00436399	0.00451728	0.00380055	0.00516435	0.00491941	0.00531211
ko04120	0	0	0	0	3.45694e-11	0	0	0
ko04350	0	0	0	0	7.09255e-11	0	1.20879e-10	0
ko00540	0.000141525	0.000250643	0.000179216	0.000115425	0.00130753	0.0010177	0.00113372	0.000965461
ko05014	0.000299195	0.000304198	0.000207822	0.00022848	0.000333972	0.000107453	0.000169019	0.000161669
ko03022	0	0	0	0	3.72264e-08	0	1.34304e-09	0
ko00660	0.00291107	0.00302831	0.0032475	0.00271335	0.00455433	0.0020655	0.00265354	0.00172013
ko03020	0.00864933	0.00863382	0.00881282	0.00852023	0.00879131	0.00803829	0.00816761	0.00827993
ko04512	0	1.72805e-09	0	0	4.29388e-10	0	4.16055e-10	5.64508e-09
ko00982	0.000215198	0.000154531	0.000300152	0.000311029	0.00123826	0.00105051	0.00123073	0.00085745
ko04630	0	0	0	0	6.66433e-11	0	1.20879e-10	0
ko03010	0.0469169	0.044765	0.0485464	0.0507343	0.0373333	0.051512	0.0479913	0.0546141
ko00140	6.61838e-07	1.20218e-06	6.58039e-07	7.57474e-07	0.000246565	6.9358e-05	0.000112899	1.46733e-07
ko05100	7.0795e-05	0.000131368	0.000111809	9.43661e-05	0.000161147	5.08795e-05	6.47566e-05	8.27271e-06
ko00860	0.0113947	0.0124276	0.0101793	0.00870015	0.0131268	0.0129403	0.0134391	0.00955228
ko05410	0	3.59902e-09	0	0	3.87194e-06	0	1.34356e-07	5.64508e-09
ko00331	0	0	0	0	1.0871e-12	0	0	0
ko00330	0.0155957	0.0170417	0.0155068	0.0140439	0.0180942	0.0128641	0.0140665	0.0113579
ko04080	0	0	0	0	8.35157e-10	0	1.4592e-09	0
ko04514	0	0	0	0	4.54998e-10	0	3.2025e-10	5.64508e-09
ko00908	0.000896459	0.000851686	0.000928663	0.000972394	0.000705603	0.00096136	0.000898516	0.00103004
ko04930	0.00164014	0.00171706	0.00154982	0.00160037	0.00103455	0.00106434	0.0010307	0.00103336
ko04320	0	0	0	0	4.31518e-12	0	0	0
ko03430	0.0192765	0.0185102	0.0186156	0.0195499	0.0124195	0.0186098	0.0169943	0.0201385
ko00906	0.000458102	0.000461059	0.000299444	0.000337029	3.26854e-05	9.96431e-06	1.6861e-05	2.55096e-05
ko00900	0.0110583	0.0107799	0.011131	0.0115222	0.0103155	0.0121921	0.0116839	0.0119978
ko00901	0	0	0	0	2.18288e-07	0	2.09484e-07	7.56681e-07
ko04520	0	0	0	0	4.8688e-05	1.37124e-05	2.20985e-05	0
ko00903	0.000908634	0.00116288	0.000903842	0.000810069	0.0035347	0.00140159	0.00189358	0.000632743
ko00471	0.00332726	0.00303086	0.00333921	0.00359942	0.00235359	0.00405323	0.00366536	0.00418945
ko00472	0.000327181	0.000325768	0.000212557	0.000253063	2.38421e-05	7.02346e-06	9.56007e-06	2.40599e-05
ko00473	0.00314163	0.00277168	0.00292781	0.00337995	0.00147431	0.00342303	0.0030325	0.00389614
ko05111	0.00109105	0.000939122	0.00110015	0.00116503	0.00101881	0.000641532	0.000781005	0.000803891
ko04510	0	1.72805e-09	0	0	2.17274e-07	0	1.47818e-08	5.64508e-09
ko04810	0	1.72805e-09	0	0	1.09775e-08	0	2.93214e-08	5.64508e-09
ko04210	1.79338e-06	3.25753e-06	1.78308e-06	2.05252e-06	4.72831e-06	0	3.14958e-06	3.1974e-06
ko00240	0.038448	0.0362097	0.0379461	0.0404512	0.0273952	0.043489	0.0398584	0.0463008
ko04012	0	0	0	0	4.28218e-12	0	0	0
ko04013	0	0	0	0	4.28218e-12	0	0	0
ko04010	0	0	0	0	1.75403e-09	0	4.6114e-09	0
ko04011	0.000549698	0.000704517	0.00058995	0.000511937	0.000474001	0.000150008	0.000194135	0.000138611
ko00944	6.53539e-05	6.41188e-05	6.29422e-05	5.94038e-05	7.28902e-07	0	0	2.73407e-08
ko04113	1.01943e-05	1.48178e-05	2.76856e-05	0	0.000439945	0.00012888	0.000209569	5.48158e-05
ko04070	0.00131266	0.00139495	0.00136063	0.00132947	0.00147933	0.00154757	0.00155374	0.00154246
ko04640	0	1.72805e-09	0	0	1.1457e-10	0	9.58048e-11	0
ko04310	0	2.46348e-06	3.82146e-06	0	1.8137e-06	5.80176e-07	7.85484e-07	1.48478e-06
ko03420	0.00902487	0.00856997	0.00892333	0.00931273	0.00714074	0.00946015	0.00886943	0.00992867
ko00770	0.00914906	0.00948097	0.00924206	0.00870873	0.00904514	0.00918724	0.00909738	0.00921668
ko02040	0.00164722	0.00202757	0.0026036	0.000444651	0.00374225	0.00117251	0.00176579	0.00339575
ko04912	0	0	0	0	1.57894e-09	0	4.20331e-09	0
ko00670	0.00830464	0.00822805	0.00849212	0.00852362	0.00776358	0.009265	0.00889291	0.00974179
ko04150	0	0	0	0	2.11874e-07	0	2.66515e-11	0
ko04920	0.000378329	0.00043726	0.00035559	0.000304796	0.00162511	0.000469962	0.000735472	0.000115179
ko05160	0	0	0	0	4.28218e-12	0	0	0
ko04144	1.39249e-06	3.80726e-06	5.66137e-06	1.23226e-06	9.32875e-07	0	1.63322e-08	0
ko00930	1.31556e-05	2.36878e-05	5.65048e-06	6.50431e-06	0.00281895	0.00173904	0.00198391	0.00102109
ko04112	0.0106081	0.0101774	0.0103488	0.0106892	0.00707904	0.0104962	0.00972932	0.0112781
ko04720	0	0	0	0	3.38858e-09	0	8.88442e-09	0
ko04722	0	0	0	0	1.07644e-08	0	4.33094e-09	0
ko04075	0	0	0	0	9.45295e-12	0	0	0

## Sheet: ec abundance
	WANMPN1	WANMPN2	WANMPN3	WANMPN4	WANMPP1	WANMPP2	WANMPP3	WANMPP4
EC:1.1.1.1	1664.51	1745.51	1189.84	782.086	1416.3	3935.56	3546.54	3478.62
EC:1.1.1.10	3.91002	5.86575	6.35396	0	7.00591e-08	0	0	0
EC:1.1.1.100	2187.73	2857.32	1636.09	834.49	3029.73	3353.32	3570.28	2172.52
EC:1.1.1.101	0	0	0	0	1.01421e-29	0	0	0
EC:1.1.1.102	0	0	0	0	0.02754	0	0.0365502	0
EC:1.1.1.103	40.1732	68.9957	21.5018	2.623	1.54519	0	1.53686	0
EC:1.1.1.107	0	0	0	0	0.00146039	0	0	0
EC:1.1.1.108	0	0	0	0	0.00308472	0	0	0
EC:1.1.1.11	0	0	0	0	7.45356e-05	0	0	0
EC:1.1.1.122	0	0	0	0	0.0409264	0	0.0418759	0
EC:1.1.1.125	140.911	200.566	134.069	47.6294	330.125	193.803	260.848	194.512
EC:1.1.1.130	66.1438	81.558	52.1768	29.5152	0.0406992	0	0.036913	21.2811
EC:1.1.1.132	0	0	0	0	422.471	237.14	336.269	0
EC:1.1.1.133	1312.8	1975.47	1152.98	543.282	1018.76	2846.88	2376.74	1637.75
EC:1.1.1.136	93.3136	184.74	97.4475	38.0116	226.049	144.653	163.677	76.0112
EC:1.1.1.137	499.629	743.506	254.243	166.79	0.0609555	0	0	0
EC:1.1.1.14	428.596	680.974	244.385	107.84	494.401	287.449	393.532	210.18
EC:1.1.1.140	72.3545	169.73	70.9073	28.5471	0.688525	0	0.0496857	0
EC:1.1.1.141	0	0	0	0	1.24045e-07	0	0	0
EC:1.1.1.144	0	2.35526e-12	0	0	0.0164438	0	0	0
EC:1.1.1.157	771.239	1150.98	561.001	280.025	757.85	1199.03	1109.08	675.343
EC:1.1.1.159	144.611	351.326	213.209	75.2334	354.766	221.28	248.384	16.42
EC:1.1.1.163	0	0	0	0	0.00172185	0	0	0.0114378
EC:1.1.1.169	375.882	868.42	484.665	163.253	587.55	3302.34	2554.96	2084.9
EC:1.1.1.17	475.519	699.884	248.482	155.623	91.3638	889.241	634.646	1017.86
EC:1.1.1.173	0	0	0	0	0.0107185	0	0	0
EC:1.1.1.178	0	0	0	0	0.244897	0	0	0
EC:1.1.1.179	0	0	0	0	5.86306e-06	0	0	0
EC:1.1.1.18	41.9695	78.7844	26.3391	5.66878	310.162	183.475	244.977	136.303
EC:1.1.1.184	0	0	0	0	3.09981e-05	0	0.000148871	0
EC:1.1.1.193	669.575	933.948	465.299	219.42	542.443	1181.46	976.98	1089.14
EC:1.1.1.2	0	0	0	0	0.0366344	0	0.0141756	0
EC:1.1.1.202	29.9266	27.2801	18.621	13.3007	27.5116	755.17	555.38	481.039
EC:1.1.1.203	2.48428	1.59841	1.06689	0.889718	0.00357134	0	0.00575711	0
EC:1.1.1.205	1423.92	1794.41	1077.43	624.624	1164.4	2285.61	2021.56	1779.74
EC:1.1.1.206	12.1246	18.1891	19.703	0	0.24196	0	1.14813	0
EC:1.1.1.208	0	0	0	0	0.000208442	0	0.00100106	0
EC:1.1.1.215	0	0	0	0	0.332414	0	0.036913	0
EC:1.1.1.216	0.368402	0.552671	0.59867	0	0.238705	0	1.14641	0
EC:1.1.1.219	11.3666	15.7272	12.9542	1.98253	35.8294	20.3488	28.1399	35.4307
EC:1.1.1.22	839.86	1050.14	611.015	310.898	580.591	1159.52	1080.7	1233.08
EC:1.1.1.220	0	0	0	0	0.0188105	0	0	0
EC:1.1.1.23	792.295	1219.39	615.326	272.589	692.067	426.926	527.306	243.719
EC:1.1.1.243	0	2.35526e-12	0	0	209.006	118.57	168.13	0
EC:1.1.1.244	0	0	0	0	5.62269e-05	0	0	0
EC:1.1.1.25	1517.96	2287.85	1077.09	522.788	845.587	524.547	639.293	228.842
EC:1.1.1.251	0	0.0227062	0	0	0.00985567	0	0	0
EC:1.1.1.252	0	0	0	0	2.68097e-05	0	0.000128756	0
EC:1.1.1.26	29.9266	27.2722	18.621	13.3007	1.68932	0.625852	1.1822	10.6406
EC:1.1.1.261	3.71262	12.747	7.10568	1.71964	56.8894	36.2103	43.7285	76.5603
EC:1.1.1.262	126.545	196.267	115.966	30.7504	140.111	76.9517	97.878	186.82
EC:1.1.1.264	29.9266	27.2665	18.621	13.3007	0.0087562	0	1.78584	11.2473
EC:1.1.1.267	803.86	1264.41	628.814	277.685	684.675	421.97	525.18	230.631
EC:1.1.1.27	3049.21	3119.44	2107.78	1413.34	672.395	8168.97	5949.61	6640.42
EC:1.1.1.271	24.7751	32.5548	24.417	0	48.7291	37.4872	53.4061	95.9159
EC:1.1.1.275	0	0	0	0	157.49	89.3516	126.699	0
EC:1.1.1.276	0	0	0	0	2.66642	0	0.114969	0
EC:1.1.1.28	1273.37	1506.07	848.46	556.618	156.986	3914.55	2860.96	3015.87
EC:1.1.1.281	8.49739	20.9177	13.8087	0	0.956762	0	0.381141	0
EC:1.1.1.284	0	0.0040518	0	0	367.11	207.922	295.871	0
EC:1.1.1.287	0	0	0	0	0.0274925	0	0	0
EC:1.1.1.289	0	0	0	0	0.000763479	0	0	0
EC:1.1.1.29	601.303	857.834	336.374	160.699	106.21	74.0333	95.9734	174.494
EC:1.1.1.290	0	0	0	0	0.00776058	0	0.036913	0
EC:1.1.1.291	0	0	0	0	0.021834	0	1.74893	0.606696
EC:1.1.1.3	1906.65	2765.41	1170.02	621.283	736.12	1164.93	1130.75	770.347
EC:1.1.1.30	12.3803	12.6096	0	0	212.451	118.57	171.18	0
EC:1.1.1.300	0	0	0	0	209.217	118.57	168.13	0
EC:1.1.1.301	0	0	0	0	1.98279e-10	0	0	0
EC:1.1.1.302	34.2187	64.0061	30.6451	2.66376	0.120928	0	0.163691	0
EC:1.1.1.303	52.2291	70.5326	32.1073	17.8966	218.887	127.673	172.786	91.4586
EC:1.1.1.304	10.9197	25.9277	7.87166	5.05789	60.2109	1510.34	1173.61	1009.43
EC:1.1.1.305	12.27	20.4638	9.90531	0	5.26228	0	0.0374272	0
EC:1.1.1.306	0	0	0	0	208.99	118.57	168.13	0
EC:1.1.1.308	10.1997	26.1385	26.7742	0	261.905	162.314	223.691	108.307
EC:1.1.1.31	692.249	1033.15	383.79	220.975	111.685	90.9502	117.398	231.632
EC:1.1.1.310	12.3803	20.7734	0	0	6.15958	3.79388	12.2243	10.6505
EC:1.1.1.312	0	0	0	0	0.00198447	0	0	0
EC:1.1.1.316	0	0	0	0	0.000672285	0	0	0
EC:1.1.1.320	0	0.0040518	0	0	0.565347	1.86	0	0
EC:1.1.1.328	0	0	0	0	208.993	118.57	168.146	0
EC:1.1.1.333	0	0	0	0	208.99	118.57	168.13	0
EC:1.1.1.335	29.9266	27.2671	18.621	13.3007	11.4103	10.4426	11.4236	32.8849
EC:1.1.1.336	27.045	39.0312	9.29245	6.22912	1.29765	0	2.2953	0.0402142
EC:1.1.1.337	0	0	0	0	0.0137937	0	0	0
EC:1.1.1.338	0	0	0	0	0.00117046	0	2.72103	1.66875
EC:1.1.1.339	2.2258	12.0135	7.45479	1.01019	0.416802	0	1.48489	0
EC:1.1.1.34	0	0.00344952	0	0	0.0233156	0	0.0271495	0
EC:1.1.1.342	0	0	0	0	0.00310716	0	0	0
EC:1.1.1.343	714.492	725.277	566.686	399.774	457.56	2287.14	1725.15	2004.79
EC:1.1.1.346	187.652	336.239	178.063	74.6543	217.116	150.474	172.299	101.229
EC:1.1.1.35	10.8463	12.5379	0.790445	0.507895	214.846	118.57	174.593	0
EC:1.1.1.350	9.74973	23.4285	11.6099	0	0.0381777	0	0.000893002	1.09158e-05
EC:1.1.1.36	0	8.16267	0	0	48.7299	37.4724	46.4338	93.6529
EC:1.1.1.361	0	0.00166024	0	0	0.000758924	0	0	0
EC:1.1.1.363	650.9	559.693	467.693	360.763	274.429	1746.38	1334.05	1559.77
EC:1.1.1.367	72.4102	188.482	91.8654	23.4081	0.475024	0	0	0
EC:1.1.1.368	0	0	0	0	0.052274	0	0	0
EC:1.1.1.369	41.9695	78.7844	26.3391	5.66878	310.162	183.475	244.977	136.303
EC:1.1.1.37	0	0.0212932	0	0	282.456	149.648	213.193	0
EC:1.1.1.370	0	0.013084	0	0	0.0468685	0	0	0
EC:1.1.1.371	0	0.0110446	0	0	0.320244	0	1.14641	0
EC:1.1.1.373	0	0	0	0	7.45356e-05	0	1.99878	1.48251
EC:1.1.1.374	0	0	0	0	0.00601666	0	0	0
EC:1.1.1.377	0	0	0	0	0.0107185	0	0	0
EC:1.1.1.378	0	0	0	0	0.0107185	0	0	0
EC:1.1.1.38	850.251	1407.37	668.304	290.502	957.051	2888.54	2385.19	2102.14
EC:1.1.1.380	151.156	141.59	95.6695	67.2089	9.79599	6.26636	7.45214	66.3624
EC:1.1.1.381	0	0	0	0	209.043	118.57	172.042	2.53645
EC:1.1.1.385	0	6.75207	5.80974	0	0.0237233	0	1.75115	0.606696
EC:1.1.1.388	0	0	0	0	2.05716e-23	0	0	0
EC:1.1.1.39	0	0	0	0	1.36493e-12	0	0	0
EC:1.1.1.4	52.2291	70.5326	32.1073	17.8966	218.887	127.673	172.786	91.4586
EC:1.1.1.40	0	0	0	0	17.2217	3.09415	5.13325	4.53025
EC:1.1.1.41	116.355	266.539	167.898	51.8019	175.519	111.763	125.443	6.94117
EC:1.1.1.42	633.561	934.917	439.62	196.663	498.012	300.771	390.77	189.143
EC:1.1.1.43	0	0	0	0	5.79824e-12	0	0	0
EC:1.1.1.44	714.492	725.277	566.686	399.774	457.56	2287.14	1725.15	2004.79
EC:1.1.1.45	0	0	0	0	4.11936e-45	0	0	0
EC:1.1.1.47	29.9266	27.2822	18.621	13.3007	1.05822	0	0.822057	10.6406
EC:1.1.1.49	650.9	559.693	467.693	360.763	274.429	1746.38	1334.05	1559.77
EC:1.1.1.51	0	0	0	0	2.51455e-16	0	0	0
EC:1.1.1.53	1.09652	2.60345	0.790445	0.507895	51.5025	29.2184	41.4311	1.05947e-05
EC:1.1.1.57	140.588	263.935	166.105	62.9486	184.46	118.029	131.775	36.1371
EC:1.1.1.58	137.939	259.534	161.271	62.9486	210.114	132.995	149.407	67.529
EC:1.1.1.6	879.564	1152.21	409.937	265.71	164.999	858.427	681.173	708.062
EC:1.1.1.60	590.965	839.153	336.793	168.116	60.8587	39.3065	46.5686	80.9522
EC:1.1.1.61	81.8778	193.087	98.6975	40.7193	199.147	127.936	145.929	56.9445
EC:1.1.1.65	0	0	0	0	0.0339519	0	0.163057	0
EC:1.1.1.67	0	0	0	0	0.00598443	0	0.021292	0
EC:1.1.1.69	359.593	573.206	373.642	175.732	539.45	346.77	407.35	317.248
EC:1.1.1.76	10.9197	25.9277	7.87166	5.05789	60.2109	1510.34	1173.61	1009.43
EC:1.1.1.77	104.65	247.885	162.501	45.7967	225.241	127.936	207.156	123.46
EC:1.1.1.79	0	0	0	0	3.39261	0	0.0434193	0
EC:1.1.1.81	79.8248	107.031	80.5854	29.2244	96.7215	85.3973	106.815	232.598
EC:1.1.1.82	0	0.00862068	0	0	9.41831e-05	0	0	0
EC:1.1.1.83	12.1246	26.3628	19.703	0	10.6192	6.26636	7.42677	13.1998
EC:1.1.1.85	766.761	1216.79	603.426	260.974	682.173	420.66	519.944	219.808
EC:1.1.1.86	758.772	1204.81	599.987	257.622	682.19	420.66	522.161	220.04
EC:1.1.1.88	651.76	553.477	468.313	361.161	219.087	1715.85	1287.2	1559.77
EC:1.1.1.9	0	0	0	0	0.031003	0	0.036913	0
EC:1.1.1.90	18.876	28.0325	4.6826	3.00877	44.4105	2042.17	1354.57	1785.38
EC:1.1.1.91	0	0	0	0	0.0188653	0	0.0874951	0
EC:1.1.1.93	12.1246	26.3628	19.703	0	10.6192	6.26636	7.42677	13.1998
EC:1.1.1.94	1432.84	1813	1099.48	625.975	746.505	2047.24	1687.53	1779.76
EC:1.1.1.95	1170.29	1893.72	945.928	405.078	1412.4	867.863	1085.25	765.906
EC:1.1.2.3	0	0	0	0	209.01	118.57	168.171	0
EC:1.1.2.4	9.74973	10.0043	0	0	18.4595	11.658	17.2699	28.0717
EC:1.1.2.6	0	0	0	0	2.96794e-05	0	0.000142538	0
EC:1.1.2.8	0	0	0	0	0.0349995	0	0	0
EC:1.1.3.15	139.22	267.895	174.353	60.3437	911.5	552.212	736.234	358.171
EC:1.1.3.21	0	0	0	0	1.38892	0	0	0
EC:1.1.3.41	0	0.0040518	0	0	0.0154857	0	0	0
EC:1.1.3.43	0	0	0	0	0.000736783	0	0	0
EC:1.1.3.44	0	0	0	0	0.000736783	0	0	0
EC:1.1.3.46	0	0	0	0	0.247293	0	1.18495	0
EC:1.1.3.47	0	0	0	0	2.68097e-05	0	0.000128756	0
EC:1.1.3.48	0	0	0	0	52.9317	46.06	60.2193	118.81
EC:1.1.3.6	0	0	0	0	835.999	474.28	672.708	0
EC:1.1.3.8	0	0	0	0	208.99	118.57	168.131	0
EC:1.1.5.2	0	0	0	0	0.0154466	0	0.0738259	0
EC:1.1.5.3	670.083	1055.96	529.097	235.279	1109.42	690.516	938.949	641.324
EC:1.1.5.4	0	0.0040518	0	0	0.31707	0	0.0780901	0
EC:1.1.5.8	0	0	0	0	0.00776058	0	0.036913	0
EC:1.1.9.1	0	0	0	0	9.49196e-07	0	0	0
EC:1.1.98.2	0	0	0	0	208.99	118.57	168.13	0
EC:1.1.98.3	0	0	0	0	208.99	118.57	168.13	0
EC:1.1.99.1	0	0	0	0	260.526	147.788	209.7	0.0401873
EC:1.1.99.2	0	0	0	0	0.00612151	0	0	0
EC:1.1.99.21	0	0	0	0	2.23782e-11	0	0	0
EC:1.1.99.24	0	0	0	0	2.62033	0	0	0
EC:1.1.99.28	0	0	0	0	0.00193821	0	0.00930843	0
EC:1.1.99.3	0	0	0	0	86.1538	74.9547	95.8655	188.544
EC:1.1.99.38	0	0	0	0	0.000878092	0	0.000678648	0
EC:1.10.2.2	0	0	0	0	4.08543	0	0	0
EC:1.10.3.1	0	0	0	0	0.00102042	0	0.00490065	0
EC:1.10.3.11	0	0	0	0	0.0451678	0	0.216923	0
EC:1.10.3.12	0	0	0	0	0.994355	0	0	0
EC:1.10.3.2	0	0	0	0	1.01279e-06	0	0	0
EC:1.10.9.1	0	0	0	0	9.51991	0	2.51298	0
EC:1.11.1.1	0	0	20.0853	8.36648	42.0709	858	595.998	955.069
EC:1.11.1.10	543.302	685.604	255.061	169.837	45.5408	29.0961	34.5548	71.7433
EC:1.11.1.15	2485.85	3234.54	1636.64	997.843	1250.21	3051.85	2636.47	2427.17
EC:1.11.1.21	108.449	135.326	49.7409	33.3503	214.636	118.57	170.41	0
EC:1.11.1.5	0	0	0	0	66.3293	39.9456	50.2838	94.5544
EC:1.11.1.6	408.127	526.257	188.282	124.407	48.3537	40.0235	55.2014	98.8777
EC:1.11.1.7	0	0	0	0	0.00342601	0	0.0164538	0
EC:1.11.1.9	72.0778	149.723	118.333	12.1634	53.1989	32.89	40.7533	69.07
EC:1.11.2.4	2.48428	1.59841	1.06689	0.889718	0.111138	0	0.0203853	0
EC:1.12.1.2	0	0.0349968	0	0	0.991773	0	4.43869	0
EC:1.12.1.3	220.72	616.633	382.248	46.7333	85.303	46.6321	66.0942	97.9288
EC:1.12.1.4	0	0	0	0	0.0814188	0	0	0
EC:1.12.1.5	0	0	0	0	0.477411	0	2.29281	0
EC:1.12.2.1	0	0	0	0	115.781	92.12	120.124	236.516
EC:1.12.5.1	0	0	0	0	38.4329	0	0	0
EC:1.12.7.2	122.001	193.549	123.888	45.4423	138.842	112.191	141.371	290.42
EC:1.12.98.1	0.741704	1.14174	1.17525	0.0153942	10.9155	4.89692	8.76282	2.98125
EC:1.12.98.4	0	0	0	0	0.343009	0	1.14641	0
EC:1.12.99.6	1419.37	1819.7	652.293	431.13	99.7611	78.6747	111.377	196.704
EC:1.13.11.1	0	0	0	0	0.0012124	0	4.29412e-05	0
EC:1.13.11.11	0	0.0040518	0	0	209.43	118.57	169.846	0
EC:1.13.11.14	0	0	0	0	0.000207122	0	0	0
EC:1.13.11.15	0	0	0	0	0.0662819	0	0	0
EC:1.13.11.16	0	0	0	0	2.52057e-07	0	0	0
EC:1.13.11.18	0	0	0	0	2.61902e-08	0	1.25781e-07	0
EC:1.13.11.19	0	0	0	0	0.00983362	0	0.0472269	0
EC:1.13.11.2	89.4663	212.515	64.4933	41.4398	0.661282	0	0.00558954	0
EC:1.13.11.20	0	0	0	0	0.00928766	0	0	0
EC:1.13.11.24	0	0	0	0	0.00103139	0	0.00184869	0
EC:1.13.11.25	0	0	0	0	157.49	89.3516	126.699	0
EC:1.13.11.27	0	0	0	0	0.561553	0	2.1803	0
EC:1.13.11.3	0	0	0	0	0.0176184	0	0.0838983	0
EC:1.13.11.33	0	0	0	0	0.0437054	0	0.2099	0
EC:1.13.11.34	0	0	0	0	0.0132932	0	0.0638419	0
EC:1.13.11.37	0	0	0	0	3.30592e-05	0	4.29412e-05	0
EC:1.13.11.4	0.928156	2.22958	0.669077	0.429911	157.519	89.3516	126.736	0
EC:1.13.11.49	0	0.0040518	0	0	209.61	118.57	169.276	7.66808e-05
EC:1.13.11.5	0	0	0	0	0.486881	0	1.52325	0
EC:1.13.11.52	0	0	0	0	0.00105078	0	0.00504645	0
EC:1.13.11.53	0	0.0040518	0	0	0.399389	0	1.14267	0
EC:1.13.11.54	0	0.0040518	0	0	0.399389	0	1.14267	0
EC:1.13.11.55	0	0	0	0	0.0275586	0	0	0
EC:1.13.11.6	0	0	0	0	0.247455	0	1.14641	0
EC:1.13.11.61	0	0	0	0	0.0133502	0	0.0641156	0
EC:1.13.11.71	0	0	0	0	7.35189e-06	0	0	0
EC:1.13.11.74	0	0	0	0	0.0736044	0	0.353492	0
EC:1.13.11.75	0	0	0	0	0.171155	0	0.821987	0
EC:1.13.11.76	0	0	0	0	0.0736044	0	0.353492	0
EC:1.13.11.79	0	0	0	0	157.554	89.3516	126.702	0
EC:1.13.11.8	0	0	0	0	0.00436738	0	0	0
EC:1.13.11.9	0	0	0	0	0.00965063	0	0.036913	0
EC:1.13.12.16	5.44426	12.9918	3.92459	2.52172	374.382	213.093	285.484	134.549
EC:1.13.12.3	0	0	0	0	0.00512493	0	0.00429093	0
EC:1.13.12.4	0	0	0	0	0.0336682	0	0	0
EC:1.13.99.1	0	0	0	0	9.90481e-05	0	0.000475688	0
EC:1.14.11.1	0	0	0	0	0.00313893	0	0.0076262	0
EC:1.14.11.16	0	0.00116647	0	0	0.00775546	0	0.0369636	0
EC:1.14.11.17	0	0	0	0	157.566	89.3516	126.937	0
EC:1.14.11.18	0	0	0	0	0.123119	0	0.0703345	0
EC:1.14.11.2	0	0	0	0	0.0763336	0	0.35355	0
EC:1.14.11.23	0	0	0	0	4.65451e-08	0	0	0
EC:1.14.11.27	0	0	0	0	0.00289614	0	0.013909	0
EC:1.14.11.30	0	0	0	0	0.00114515	0	0.0054997	0
EC:1.14.11.33	0	0	0	0	0.00952197	0	0.0443784	0
EC:1.14.11.39	0	0	0	0	0.000530676	0	0	0
EC:1.14.11.4	0	0	0	0	1.21999e-05	0	0	0
EC:1.14.11.47	0	0	0	0	0.00776058	0	0.036913	0
EC:1.14.11.8	0	0	0	0	0.000146935	0	0.000705672	0
EC:1.14.12.1	0	0	0	0	0.00234634	0	0	0
EC:1.14.12.10	0	0	0	0	0.000425898	0	0	0
EC:1.14.12.15	0	0	0	0	0.00112612	0	0	0
EC:1.14.12.17	1025.8	1313.98	472.14	312.612	2.68787	3.17	3.32813	0
EC:1.14.12.18	0	0	0	0	314.98	178.703	253.398	0
EC:1.14.12.19	0	0	0	0	157.49	89.3516	126.699	0
EC:1.14.12.7	0	0	0	0	0.00019921	0	0	0
EC:1.14.13.1	0	0	0	0	0.0169532	0	0.042984	0
EC:1.14.13.113	0	0	0	0	0.0378948	0	0.181635	0
EC:1.14.13.114	0	0	0	0	0.00768605	0	0.036913	0
EC:1.14.13.122	0	0	0	0	0.00233247	0	0.0112019	0
EC:1.14.13.127	0	0	0	0	51.518	29.2184	41.4783	0
EC:1.14.13.129	0	0	0	0	0.0454997	0	0.218159	0
EC:1.14.13.148	0	0	0	0	0.000733434	0	0.00352239	0
EC:1.14.13.149	0	0.0081036	0	0	420.02	237.14	337.48	0
EC:1.14.13.165	0	0.0040518	0	0	0.115343	0	0.0344787	0
EC:1.14.13.168	0	0	0	0	5.06128e-05	0	0.000243073	0
EC:1.14.13.172	0	0	0	0	0.00316199	0	0	0
EC:1.14.13.2	0	0	0	0	0.0639862	0	0.0372467	0
EC:1.14.13.20	0	0	0	0	5.06802e-05	0	0	0
EC:1.14.13.200	0	0	0	0	0.000105656	0	0	0
EC:1.14.13.22	0	0	0	0	157.49	89.3516	126.699	0
EC:1.14.13.40	0	0	0	0	0.00174517	0	0.000311376	0
EC:1.14.13.48	0	2.35526e-12	0	0	0.0164438	0	0	0
EC:1.14.13.49	0	2.35526e-12	0	0	0.0164438	0	0	0
EC:1.14.13.59	0	0.00138004	0	0	0.0397867	0	0.0575846	0
EC:1.14.13.7	0	0	0	0	208.992	118.57	168.13	0
EC:1.14.13.70	0	0	0	0	5.76395e-05	0	0.000276819	0
EC:1.14.13.72	0	0	0	0	0.000432632	0	0	0
EC:1.14.13.8	0	0	0	0	0.0424297	0	0.203773	0
EC:1.14.13.81	0.368402	0.552671	0.59867	0	0.31362	0	1.27442	0.517559
EC:1.14.13.82	0	0	0	0	0.00716455	0	0.01897	0
EC:1.14.13.83	0	0	0	0	314.98	178.703	253.398	0
EC:1.14.13.84	0	0	0	0	51.4999	29.2184	41.4311	0
EC:1.14.13.9	0	0	0	0	0.254436	0	1.22195	0
EC:1.14.13.90	0	0	0	0	0.000570017	0	0.00273756	0
EC:1.14.13.92	0	0	0	0	2.63926e-06	0	0	0
EC:1.14.14.1	0	0	0	0	0.0554288	0	0.223357	0
EC:1.14.14.12	0	0	0	0	0.024056	0	0	0
EC:1.14.14.13	0	0	0	0	0.000767301	0	0	0
EC:1.14.14.5	0	0	0	0	51.6131	29.2184	41.6615	0
EC:1.14.14.8	0	0	0	0	0.0112587	0	0.00171359	0
EC:1.14.14.9	0	0.0040518	0	0	445.441	251.271	353.02	29.6745
EC:1.14.15.12	0	0.0040518	0	0	0.00439725	0	6.16072e-06	0
EC:1.14.15.13	0	0	0	0	208.99	118.57	168.13	0
EC:1.14.15.3	0	0	0	0	209.001	118.57	168.183	0
EC:1.14.15.7	0	0	0	0	0.26848	0	1.16379	0
EC:1.14.16.1	0	0	0	0	0.0496523	0	0.0475758	0
EC:1.14.17.3	0	0	0	0	4.53429e-06	0	0	0
EC:1.14.18.1	0	0	0	0	0.0193899	0	0.0925944	0
EC:1.14.18.2	0	0	0	0	0.000530068	0	2.58525e-06	0
EC:1.14.18.6	0	0	0	0	1.99429	0	0	0
EC:1.14.19.1	0	0	0	0	419.722	237.14	344.628	0
EC:1.14.19.2	0	0.00759026	0	0	0.0649685	0	0.00207449	0
EC:1.14.19.3	0	0	0	0	0.055248	0	0.265334	0
EC:1.14.19.9	0	0	0	0	0.00339561	0	0.016192	0
EC:1.14.99.1	0	0	0	0	0.00364686	0	0.0175144	0
EC:1.14.99.44	0	0	0	0	0.021848	0	0	0
EC:1.14.99.46	0	0	0	0	0.0217477	0	0	0
EC:1.14.99.48	11.162	26.595	8.0463	5.1701	0.163008	0	0	0
EC:1.14.99.50	0	0	0	0	0.00105435	0	0.00428239	0
EC:1.15.1.1	571.288	883.196	325.72	184.917	572.913	344.73	471.541	245.135
EC:1.15.1.2	212.411	477.385	281.548	110.191	497.34	318.154	374.057	258.239
EC:1.16.1.1	29.127	71.0808	40.4183	8.76691	157.727	89.3516	126.699	0
EC:1.16.1.10	0	0.0101863	0	0	6.15514	3.79388	5.80666	7.96727
EC:1.16.1.3	0	0	0	0	0.00776058	0	0.036913	0
EC:1.16.1.9	0	0	0	0	7.45356e-05	0	0	0
EC:1.16.3.1	555.808	742.881	268.945	166.075	94.6642	60.1905	82.3627	153.265
EC:1.16.3.2	492.175	747.325	314.441	167.35	182.175	110.887	127.587	21.856
EC:1.17.1.1	0	0	0	0	2.45369	1.86	0.0143967	0
EC:1.17.1.2	1350.53	2002.38	933.127	433.816	686.171	421.97	527.161	230.631
EC:1.17.1.3	0	0	0	0	4.65451e-08	0	0	0
EC:1.17.1.4	1118.12	1480.4	543.616	339.76	49.8673	26.6236	38.5277	57.1238
EC:1.17.1.8	896.387	1484.87	706.65	317.869	925.159	2575.02	2095.97	2209.54
EC:1.17.2.1	0	0	0	0	0.0230581	0	0.110739	0
EC:1.17.3.2	0	0	0	0	0.00678623	0	0.0325915	0
EC:1.17.4.1	1848.55	2301.73	1065.72	743.69	876.45	3968.34	3182.34	3133.13
EC:1.17.4.2	2710.56	3517.05	1773.78	1028.73	593.6	3115.46	2348.72	2760.16
EC:1.17.7.1	773.62	1236.42	609.967	264.239	676.525	414.623	514.625	201.136
EC:1.17.7.2	0	0	0	0	0.0017256	0	0.00828734	0
EC:1.17.7.3	773.62	1236.42	609.967	264.239	676.525	414.623	514.625	201.136
EC:1.17.99.1	0	0	0	0	0.0187602	0	0.0072342	0
EC:1.17.99.6	13.1237	33.782	28.882	1.35435	3.16546	0	2.3752	0
EC:1.18.1.1	0.0448457	4.06339	4.5938	0	0.00199066	0	0	0
EC:1.18.1.2	750.731	1190.16	564.88	261.725	504.024	327.879	380.767	273.029
EC:1.18.1.3	0	0	0	0	209.089	118.57	168.421	0
EC:1.18.6.1	89.7023	154.974	134.704	8.07552	122.528	72.4348	96.5653	162.374
EC:1.2.1.10	1203.48	1294.58	748.228	529.981	242.753	1758.48	1330.72	1811.8
EC:1.2.1.11	926.045	1506.84	733.312	341.828	746.096	2035.14	1676.56	1666.83
EC:1.2.1.12	1490.88	1939.62	1128.21	655.063	830.703	2102.2	1760.72	1923.3
EC:1.2.1.16	589.615	362.088	420.562	331.815	1373.31	1675.56	1661.68	1223.04
EC:1.2.1.18	15.4127	23.3868	4.08222	2.623	351.715	231.203	310.195	271.097
EC:1.2.1.19	0	0	0	0	51.5586	29.2184	41.5049	0
EC:1.2.1.2	105.317	218.463	219.62	7.32608	203.404	153.629	206.791	390.176
EC:1.2.1.20	589.615	362.088	420.562	331.815	1373.31	1675.56	1661.68	1223.04
EC:1.2.1.21	75.0564	178.205	54.1057	34.7653	210.49	135.412	184.165	115.412
EC:1.2.1.22	75.0564	178.205	54.1057	34.7653	210.49	135.412	184.165	115.412
EC:1.2.1.24	0	0	0	0	7.45356e-05	0	0	0
EC:1.2.1.27	15.4127	23.3868	4.08222	2.623	351.715	231.203	310.195	271.097
EC:1.2.1.28	0	0	0	0	3.17226e-05	0	0.000152351	0
EC:1.2.1.3	871.683	1434.67	672.847	322.982	1227.83	734.247	943.699	62.382
EC:1.2.1.31	0	0	0	0	4.70645e-75	0	0	0
EC:1.2.1.32	0	0	0	0	0.40148	0	1.14641	0
EC:1.2.1.38	786.391	1221.48	616.264	270.097	682.393	420.66	522.021	231.39
EC:1.2.1.39	0	0	0	0	0.464979	0	1.18748	0
EC:1.2.1.4	0	0	0	0	523.99	297.273	421.565	0
EC:1.2.1.41	814.257	1291.48	620.525	278.346	726.031	1175.83	1138.98	747.638
EC:1.2.1.43	0	0.0133352	0	0	17.803	1.86	6.94278	2.41781
EC:1.2.1.46	0	0	0	0	0.0590743	0	0.000520666	0
EC:1.2.1.5	0	0	0	0	0.00436772	0	0.0204514	0
EC:1.2.1.50	0	0	0	0	0.0443453	0	1.63939e-17	0
EC:1.2.1.54	0	0	0	0	0.000118523	0	0	0
EC:1.2.1.58	0	0	0	0	0.460231	0	0	0
EC:1.2.1.59	0	0	0	0	3.09674	0	0.799252	0
EC:1.2.1.60	0	0	0	0	209.056	118.57	168.167	0
EC:1.2.1.62	0	0	0	0	2.20694e-08	0	1.0599e-07	0
EC:1.2.1.68	0	0	0	0	0.00768605	0.625852	0.036913	0
EC:1.2.1.70	617.607	914.275	415.095	206.591	473.717	1033.42	910.34	601.131
EC:1.2.1.71	0	0	0	0	0.00776059	0	0.036913	0
EC:1.2.1.72	0	0	0	0	0.00776058	0	0.036913	0
EC:1.2.1.76	3.24789	13.054	6.93169	1.50439	0.0936937	0	0	0
EC:1.2.1.79	589.615	362.088	420.562	331.815	1373.31	1675.56	1661.68	1223.04
EC:1.2.1.8	0	0.0040518	0	0	1148.58	651.287	925.125	0.632263
EC:1.2.1.80	0	0	0	0	0.159196	0	0.764556	0
EC:1.2.1.81	12.1246	26.3528	19.703	0	108.575	77.7508	104.569	121.521
EC:1.2.1.85	0	0	0	0	0.40148	0	1.14641	0
EC:1.2.1.87	212.605	260.919	147.819	60.3124	73.4927	791.019	595.741	566.895
EC:1.2.1.88	29.9266	40.897	30.2309	13.3007	286.373	156.527	224.155	30.9222
EC:1.2.1.9	5.8537	14.4321	4.21974	2.71137	0.45901	0	2.15073	1.06205
EC:1.2.1.91	0	0	0	0	209.014	118.57	168.167	0
EC:1.2.3.3	556.44	327.11	399.6	317.01	18.4762	871.33	543.11	1021.32
EC:1.2.4.1	227.402	520.092	157.697	93.8612	1045.28	2044.75	1998.82	1077.66
EC:1.2.4.2	0	0.0040518	0	0	0.186531	1.86	0.036913	0
EC:1.2.4.4	0	0.0167243	0	0	317.85	178.703	254.31	0
EC:1.2.5.1	0	0	0	0	209.297	118.57	169.916	0.606696
EC:1.2.7.1	2189.45	3070.29	1331.43	696.393	641.424	356.827	421.518	386.007
EC:1.2.7.10	0	0	0	0	0.596503	0	0	0
EC:1.2.7.11	239.331	527.765	185.809	103.489	984.158	551.855	797.43	201.118
EC:1.2.7.3	279.03	594.849	249.064	110.482	1119.42	629.429	910.255	399.348
EC:1.2.7.4	51.2694	105.196	104.859	6.33596	4.32566	0	1.34809	1.65977
EC:1.2.7.5	61.5119	55.6879	37.9543	27.1955	72.7897	41.1973	53.9294	124.883
EC:1.2.7.6	0	0	0	0	0.274272	0	1.31722	0
EC:1.2.7.7	0	0	0	0	19.9671	0	0	0
EC:1.2.7.8	197.087	353.527	252.611	18.0186	147.599	92.12	135.269	252.605
EC:1.2.98.1	0	0	0	0	0.0786927	0	0	0
EC:1.2.99.2	2077.22	2765.85	1108.72	617.923	2153.99	1218.59	1725.32	87.9429
EC:1.2.99.5	14.7335	24.0272	23.1155	2.90404	70.4087	46.06	64.0048	120.09
EC:1.2.99.7	183.525	166.154	113.429	81.2246	43.4868	37.4773	50.8354	159.83
EC:1.2.99.8	0	0	0	0	0.000338138	0	0	0
EC:1.20.1.1	0	0	0	0	0.00802248	0	0.00667794	2.68542e-05
EC:1.20.4.1	1937.72	2424.39	1269.11	760.935	587.429	4107.14	3138.29	3129.61
EC:1.20.9.1	0	0	0	0	0.00445375	0	0	0
EC:1.21.1.1	0	0	0	0	1.86947e-06	0	0	0
EC:1.21.4.1	431.766	914.058	309.124	148.63	38.4564	23.316	27.5908	48.9644
EC:1.21.4.2	521.602	1187.72	490.496	195.752	562.722	400.018	474.343	463.084
EC:1.21.4.4	170.979	351.206	101.538	61.7681	194.491	167.085	214.424	423.757
EC:1.21.98.1	0	0.0040518	0	0	72.7534	46.06	60.4962	116.775
EC:1.3.1.1	41.5696	73.6994	76.5241	4.26085	35.2312	1510.34	1114.03	941.267
EC:1.3.1.10	0	0.0040518	0	0	300.931	924.83	809.705	611.694
EC:1.3.1.101	0	0	0	0	0.109867	0	0	0
EC:1.3.1.104	0	0.0040518	0	0	0.287116	0	0.000249908	0
EC:1.3.1.106	549.273	738.551	332.078	162.614	185.119	844.522	680.766	496.97
EC:1.3.1.12	775.637	1244.38	610.791	265.434	672.058	412.077	508.592	198.476
EC:1.3.1.14	855.89	1435.51	677.298	301.929	494.49	1063.98	917.617	711.873
EC:1.3.1.2	0	0	0	0	0	0	1.74854	0.606563
EC:1.3.1.20	0	0	0	0	5.86306e-06	0	0	0
EC:1.3.1.22	0	0	0	0	0.00240889	0	0	0
EC:1.3.1.24	0	0	0	0	0.157429	0	0.756067	0
EC:1.3.1.25	0	0	0	0	1.77974e-16	0	0	0
EC:1.3.1.28	0	0	0	0	0.0183951	0	0.0385685	0
EC:1.3.1.31	20.2519	56.9894	43.7734	3.87916	60.1642	38.2817	45.3002	80.3926
EC:1.3.1.32	0	0	0	0	6.03125e-05	0	0	0
EC:1.3.1.33	0	0	0	0	0.156662	0	0.752014	0
EC:1.3.1.34	5.66293	13.4875	4.08222	2.623	209.495	118.57	169.923	0.606696
EC:1.3.1.38	0	0	0	0	7.3939e-05	0	0	0
EC:1.3.1.43	0	0	0	0	0.08585	0	0	0
EC:1.3.1.44	22.0363	30.2993	14.3984	9.92444	0.390186	0	1.18332	5.35943
EC:1.3.1.45	0	0	0	0	0.468769	0	2.15296	0
EC:1.3.1.49	0	0	0	0	0.000149727	0	0	0
EC:1.3.1.54	549.273	738.551	332.078	162.614	185.119	844.522	680.766	496.97
EC:1.3.1.56	0	0	0	0	157.491	89.3516	126.699	0
EC:1.3.1.58	0	0	0	0	0.000161434	0	0	0
EC:1.3.1.6	0	0	0	0	0.77421	0	0	0
EC:1.3.1.64	0	0	0	0	0.00321509	0	0	0
EC:1.3.1.74	0	0	0	0	0.69009	0	0	0
EC:1.3.1.75	0	0	0	0	0.00203653	0	0.00978061	0
EC:1.3.1.76	616.167	872.31	394.84	178.847	465.98	1014.05	917.155	607.811
EC:1.3.1.78	0	0	0	0	0.322099	0	1.51751	0
EC:1.3.1.83	0	0	0	0	3.46617	0	0.819133	0
EC:1.3.1.84	0	0	0	0	0.00290062	0	0	0
EC:1.3.1.85	0	0	0	0	0.000688142	0	0	0
EC:1.3.1.86	0	0	0	0	218.85	127.153	179.669	21.7869
EC:1.3.1.87	0	0	0	0	3.73541e-07	0	0	0
EC:1.3.1.9	764.779	1135.16	476.98	245.445	392.195	2244.72	1652.13	2037.82
EC:1.3.1.98	1577.84	2120.11	1288.33	713.855	1094.58	2269.75	1934.44	1806.82
EC:1.3.3.11	0	0	0	0	157.581	89.3516	126.767	0
EC:1.3.3.3	0	0	0	0	0.213535	0	0.928334	0
EC:1.3.3.4	0	0.0040518	0	0	317.714	185.266	258.104	93.6655
EC:1.3.3.5	0	0	0	0	0	0	0.607246	2.12856
EC:1.3.4.1	29.9266	27.2674	18.621	13.3007	0.759114	0	0.249856	11.5164
EC:1.3.5.1	120.402	179.361	140.673	26.6014	924.537	497.606	711.439	75.0713
EC:1.3.5.2	0	0	0	0	216.887	120.43	170.324	0
EC:1.3.5.3	3.24789	7.89016	2.35169	1.50439	23.6935	16.8256	19.0635	31.4283
EC:1.3.5.4	1411	1186.59	1126.74	739.058	1258.22	2337.51	2127.94	2026.98
EC:1.3.5.5	0	0	0	0	0.210742	0	0.978488	0
EC:1.3.5.6	0	0	0	0	0.114116	0	0.548051	0
EC:1.3.7.11	0	0	0	0	0.109867	0	0	0
EC:1.3.7.2	0	0	0	0	0.0886458	0	0.42573	0
EC:1.3.7.3	0	0	0	0	0.0875954	0	0.420685	0
EC:1.3.7.5	0	0	0	0	0.201038	0	0.965504	0
EC:1.3.7.7	0	0	0	0	0.629466	0	2.38304	0
EC:1.3.7.8	0	0	0	0	0.645657	0	0	0
EC:1.3.7.9	0	0	0	0	0.231	0	0	0
EC:1.3.8.1	729.389	1142.57	548.802	254.96	734.76	449.343	551.85	257.606
EC:1.3.8.2	0	0	0	0	3.71268e-09	0	0	0
EC:1.3.8.3	0	0	0	0	0.094136	0	0	0
EC:1.3.8.4	0	0	0	0	2.62074	0	1.28514e-06	0
EC:1.3.8.6	0	0	0	0	211.734	118.57	168.13	0
EC:1.3.8.7	0	0.0040518	0	0	1782.26	1008.69	1431.68	0
EC:1.3.8.8	0	0	0	0	5.33922e-16	0	0	0
EC:1.3.98.1	637.35	519.218	457.925	354.487	46.0729	871.33	606.617	1089.34
EC:1.3.99.16	0	0	0	0	418.106	237.14	336.334	0
EC:1.3.99.22	1716.72	2699.55	1250.31	574.447	908.52	566.294	682.95	323.061
EC:1.3.99.23	0	0	0	0	0.0687197	0	0.860799	0.256553
EC:1.3.99.26	623.002	807.414	292.177	190.849	0.239315	0	0.457147	0
EC:1.3.99.27	0	0	0	0	8.28325e-05	0	0	0
EC:1.3.99.28	623.002	807.414	292.177	190.849	0.239315	0	0.457147	0
EC:1.3.99.29	623.002	807.414	292.177	190.849	0.239315	0	0.457147	0
EC:1.3.99.31	623.002	807.414	292.177	190.849	0.239315	0	0.457147	0
EC:1.3.99.32	0	0	0	0	0.662561	0	1.4999	0
EC:1.3.99.33	48.9902	116.405	35.3155	22.6917	0.101688	18.6	0	0
EC:1.3.99.35	0	0	0	0	0.133268	0	0	0
EC:1.3.99.4	0.313363	0.744014	0.225893	0.145146	0.0407106	0	0	0
EC:1.3.99.5	0	0	0	0	0.0122215	0	0	0
EC:1.3.99.8	0	0	0	0	51.5331	29.2184	41.4311	0
EC:1.4.1.1	194.322	360.434	131.884	72.6068	239.499	133.419	192.703	59.8105
EC:1.4.1.11	8.37537	19.7226	9.83451	3.6184	1.24542	0	0	0
EC:1.4.1.13	2048.24	3100.29	1440.24	688.445	1395.37	876.522	1081.56	517.346
EC:1.4.1.14	2048.24	3100.29	1440.24	688.445	1395.37	876.522	1081.56	517.346
EC:1.4.1.16	254.085	445.842	258.835	82.3192	168.086	107.093	121.495	23.8931
EC:1.4.1.18	0	0	0	0	0.24277	0	1.14641	0
EC:1.4.1.2	88.2118	209.091	69.3463	40.3554	233.624	118.57	169.252	1.57961
EC:1.4.1.20	0	0.0040518	0	0	0.105283	0	0	0
EC:1.4.1.21	68.7584	83.8618	43.6614	30.7262	0.0243297	3.72	1.78584	21.8878
EC:1.4.1.23	0	0	0	0	209.064	118.57	168.483	0
EC:1.4.1.24	0	6.75253	5.81013	0	52.9866	46.06	60.0619	118.258
EC:1.4.1.3	2.91986	21.6213	15.0684	1.35245	210.831	118.57	173.382	0.256553
EC:1.4.1.4	796.457	1290.79	652.811	263.585	754.66	455.595	629.914	299.668
EC:1.4.1.9	0	0.0614264	0	0	2.54962	0	0.367901	0
EC:1.4.3.16	811.154	1176.56	545.56	266.252	479.524	291.358	376.209	185.709
EC:1.4.3.19	0	0.0040518	0	0	209.46	118.57	169.127	0
EC:1.4.3.2	0	0	0	0	1.96549e-05	0	9.43943e-05	0
EC:1.4.3.20	0	0	0	0	6.93487e-05	0	0.000333054	0
EC:1.4.3.21	0	0	0	0	0.0524148	0	0.200524	0
EC:1.4.3.3	0	0	0	0	0.0453514	0	0.00483218	0
EC:1.4.3.4	0	0	0	0	0.897225	0	1.13827	0
EC:1.4.3.5	0	0.00990812	0	0	209.095	118.57	168.488	0
EC:1.4.4.2	82.3191	183.487	51.0515	16.7953	358.208	232.039	321.831	276.17
EC:1.4.7.1	768.769	1149.08	534.356	238.641	185.356	116.66	133.349	15.2818
EC:1.4.9.1	0	0	0	0	0.0310071	0	0	0
EC:1.4.99.6	0	0	0	0	1.84345e-14	0	0	0
EC:1.5.1.15	0	0	0	0	1.08637e-29	0	0	0
EC:1.5.1.2	917.039	1468.94	696.644	323.135	787.698	1663.41	1472.37	1340.23
EC:1.5.1.20	655.227	900.051	385.729	197.696	530.418	314.769	436.814	211.194
EC:1.5.1.24	0	26.999	23.2197	0	0.00596859	0	0.000179811	0
EC:1.5.1.28	98.6465	114.793	72.2151	43.4182	60.7948	34.1633	49.0325	42.9393
EC:1.5.1.3	1426.07	1799.89	1080.17	626.223	412.973	1850.95	1414.72	1592.19
EC:1.5.1.33	0	0	0	0	0.0419272	0	0.201359	0
EC:1.5.1.34	0	0	0	0	0.00397913	1.86	0	0
EC:1.5.1.36	0	0	0	0	0.00768605	0	0.036913	0
EC:1.5.1.38	117.192	323.226	123.677	49.2964	386.088	219.58	311.774	24.5483
EC:1.5.1.39	114.388	316.522	121.657	47.998	18.3642	11.658	14.0169	24.4823
EC:1.5.1.41	0	0	0	0	0.00776058	0	0.036913	0
EC:1.5.1.45	0	0	0	0	0.0600079	0	0	0
EC:1.5.1.49	0	0	0	0	0.0107185	0	0	0
EC:1.5.1.5	1985.79	2127.81	1453.81	933.096	787.065	3357.54	2506.13	3257.33
EC:1.5.1.6	0	0	0	0	1.23207e-18	0	0	0
EC:1.5.1.7	81.1988	157.307	107.953	26.0024	115.046	78.95	100.145	203.328
EC:1.5.3.1	0.36843	20.3186	18.9146	0	79.1232	49.9397	62.5798	106.437
EC:1.5.3.17	0	0	0	0	6.05792e-05	0	0.000290938	0
EC:1.5.3.19	0	0	0	0	0.000570017	0	0.00273756	0
EC:1.5.3.7	0	0	0	0	9.85506e-08	0	4.73299e-07	0
EC:1.5.5.1	0	0	0	0	0.554277	0	2.63919	0
EC:1.5.5.2	0	0	0	0	0.295413	0	3.10658	1.92975
EC:1.5.8.4	0	0	0	0	0.000570017	0	0.00273756	0
EC:1.5.99.12	0	0	0	0	0.00169062	0	0.00811937	0
EC:1.5.99.6	0	0	0	0	0.0314142	0	0.0738259	0
EC:1.6.1.1	0	0	0	0	0.00776058	0	0.036913	0
EC:1.6.1.2	0	0	0	0	778.439	485.307	666.246	324.377
EC:1.6.2.4	0	0	0	0	0.00892134	0	0	0
EC:1.6.3.1	0	0	0	0	5.79125e-34	0	0	0
EC:1.6.3.3	0	0	0	0	0.16793	0	0	0
EC:1.6.3.4	0	0	0	0	0.105121	0	0	0
EC:1.6.5.2	20.7641	75.048	41.9634	7.19393	322.181	1638.75	1310.91	948.129
EC:1.6.5.3	689.544	980.605	491.028	212.142	2502.64	1340.77	1924.7	417.992
EC:1.6.5.5	0	0.0081036	0	0	679.451	384.928	548.986	1.92975
EC:1.6.99.1	15.8431	37.6904	11.4208	7.33836	44.2781	11.658	75.7954	92.4822
EC:1.6.99.3	255.065	495.068	157.378	101.905	528.282	1877.56	1525.49	1483.5
EC:1.7.1.13	445.863	622.191	260.513	128.599	71.9672	47.92	64.5077	118.5
EC:1.7.1.15	0.129775	0.357834	0.21089	0	0.897209	0	1.77123	0
EC:1.7.1.6	0	0	0	0	0.0022941	0	0	0
EC:1.7.1.7	570.85	361.411	409.988	323.684	61.7587	1628.36	1160.53	1559.71
EC:1.7.2.1	0	0	0	0	213.574	118.57	168.13	0
EC:1.7.2.2	0	0.00817406	0	0	44.9292	37.4773	50.4217	97.8553
EC:1.7.2.3	0	0	0	0	0.377688	3.09415	0.036913	0
EC:1.7.2.4	0	0.00990812	0	0	3.9565	0	0	0
EC:1.7.2.5	0	0	0	0	4.23764	0	1.24125	0.0274132
EC:1.7.3.3	0	0	0	0	0.00623811	0	0	0
EC:1.7.7.1	676.824	937.772	393.8	229.903	204.346	121.557	140.992	39.5442
EC:1.7.7.2	0	0	0	0	4.68103	0	0.822364	0
EC:1.7.99.1	1780.63	2444.16	1011.77	547.596	301.939	191.949	229.743	202.984
EC:1.7.99.4	1141.11	1470.49	549.189	345.57	977.469	2836.17	2458.15	1899.71
EC:1.8.1.14	0	0	0	0	1.31686e-08	0	0	0
EC:1.8.1.15	0	0	0	0	208.99	118.57	168.13	0
EC:1.8.1.2	2.47303	5.87442	1.78273	1.14548	0.172452	0	0.510144	0
EC:1.8.1.4	189.407	385.118	156.534	67.9398	809.316	1202.98	1251.67	699.913
EC:1.8.1.7	640.483	524.967	474.11	351.776	27.4492	1197.5	835.935	1042.59
EC:1.8.1.8	1.68194	4.00719	1.21245	0.779053	54.1287	39.3373	51.8616	97.0498
EC:1.8.1.9	2876.15	3594.64	2054.62	1267.87	1504.17	4828.87	3999.09	4090.4
EC:1.8.2.2	0	0	0	0	43.1604	37.4773	47.1176	94.002
EC:1.8.2.3	0	0	0	0	0.00398584	0	0	0
EC:1.8.3.1	0	0	0	0	5.78374e-09	0	0	0
EC:1.8.4.11	1284.34	1506.6	814.575	567.061	392.829	1824.02	1440.77	1749.89
EC:1.8.4.12	1276.48	1489.96	806.862	564.475	402.554	1828.92	1445.97	1751.77
EC:1.8.4.8	3.08946e-05	31.5265	28.726	0	220.67	144.328	192.288	35.7225
EC:1.8.5.2	0	0.0040518	0	0	57.4299	29.2184	41.4737	0
EC:1.8.5.3	5.80029	14.8632	15.2258	0	2.38402	4.33317	3.21266	3.3926
EC:1.8.7.1	2.47303	5.89961	1.78273	1.14548	209.554	118.57	169.366	0
EC:1.8.7.2	0	0	0	0	0.135362	0	0.65009	0
EC:1.8.98.1	66.677	104.384	31.6667	0	171.358	138.18	182.784	354.774
EC:1.8.98.2	0	0	0	0	2.61902e-08	0	1.25781e-07	0
EC:1.8.99.2	36.9461	105.61	100.977	2.29096	234.61	192.853	253.605	483.136
EC:1.8.99.3	0	0	0	0	113.048	92.12	122.065	237.189
EC:1.8.99.5	0	0	0	0	113.048	92.12	122.065	237.189
EC:1.9.3.1	2.30704	1.53979	0.990775	0.826242	847.419	474.28	683.428	8.79547
EC:1.97.1.4	4699.3	6847.43	3457.83	1730.91	2237.03	3015.98	2853.92	2949.04
EC:1.97.1.9	421.658	554.318	207.568	123.13	0.785077	9.50514e-05	2.48849	0.863249
EC:2.1.1.10	203.978	485.304	217.03	98.4205	248.449	1729.83	1284.58	1435.43
EC:2.1.1.100	0	0	0	0	0.00612152	0	0	0
EC:2.1.1.103	0	0	0	0	0.00318878	0	0.00110626	0
EC:2.1.1.104	5.89109	14.0032	4.2467	2.72869	209.418	118.57	169.482	0
EC:2.1.1.107	730.68	1075.5	510.719	246.858	1007.98	1333.73	1340.55	636.033
EC:2.1.1.11	0	0	0	0	0.212283	0	0.806168	0
EC:2.1.1.112	0	0	0	0	3.05877e-05	0	0	0
EC:2.1.1.113	0	13.5492	17.2847	2.36385	20.4035	11.658	13.9648	24.7358
EC:2.1.1.12	0	0	0	0	0.00126703	0	0.00608505	0
EC:2.1.1.13	895.935	1312.65	644.374	286.484	571.819	344.379	443.643	291.807
EC:2.1.1.130	499.624	694.848	311.119	147.004	412.76	991.591	881.294	629.07
EC:2.1.1.131	546.891	742.603	350.209	162.614	412.749	991.601	879.68	639.129
EC:2.1.1.132	212.347	317.332	241.628	59.9021	377.458	227.839	316.159	168.605
EC:2.1.1.133	546.891	741.408	348.855	162.614	402.849	983.009	869.994	618.786
EC:2.1.1.137	0	0	0	0	0.000179154	0	0	0
EC:2.1.1.14	245.299	613.568	207.764	112.889	175.131	109.442	153.506	129.262
EC:2.1.1.141	0	0	0	0	1.39635e-07	0	0	0
EC:2.1.1.144	3.99896	2.6305	1.72707	1.43568	243.141	138.433	196.722	35.0162
EC:2.1.1.148	42.2507	63.7715	34.5777	3.828	348.012	209.178	285.023	212.052
EC:2.1.1.151	499.624	694.848	311.119	147.004	97.7793	812.888	627.894	629.07
EC:2.1.1.152	0	0	0	0	314.98	178.703	253.398	0
EC:2.1.1.156	0	0	0	0	0.00270127	0	0.0129731	0
EC:2.1.1.157	0	0	0	0	0.00563315	0	0.0270538	0
EC:2.1.1.161	0	0	0	0	4.90914e-05	0	0.000235766	0
EC:2.1.1.163	979.13	875.162	590.771	442.936	341.542	955.231	822.307	768.516
EC:2.1.1.166	0	0	0	0	43.0796	39.3373	50.2288	97.0498
EC:2.1.1.17	0	0	0	0	0.0037095	0	0	0
EC:2.1.1.170	1425.38	1789.9	1078.28	625.4	746.146	2048.47	1684.48	1779.76
EC:2.1.1.171	869.648	950.765	549.318	332.003	272.849	171.295	236.52	196.262
EC:2.1.1.172	748.739	808.253	651.228	424.582	393.156	1092.61	853.764	1094.64
EC:2.1.1.173	0	0	0	0	0.00776058	0	0.036913	0
EC:2.1.1.174	0	0	0	0	7.45356e-05	0	0	0
EC:2.1.1.176	1448.63	1801.13	1092.09	635.607	745.838	2908.33	2217.02	2667.49
EC:2.1.1.177	1527.33	1920.88	1125.21	656.416	530.266	1931.21	1515.75	1779.78
EC:2.1.1.178	0	0	0	0	55.424	46.0699	60.8091	118.525
EC:2.1.1.179	0	0	0	0	0.00161689	0	0	0
EC:2.1.1.180	0	0	0	0	2.4436	1.30995	3.18987	0
EC:2.1.1.181	0	0.0212011	0	0	0.0352434	0	0.036913	0
EC:2.1.1.182	1460.59	1821.09	1099.26	640.625	746.4	2048.47	1685.84	1790.95
EC:2.1.1.184	7.96342	22.9814	9.74097	3.69242	209.095	118.57	168.201	0.0249297
EC:2.1.1.185	1579.07	2134.04	1278.06	720.142	1282.2	2383.42	2093.53	1803.29
EC:2.1.1.186	0	0	0	0	0.0529355	0	3.05306	2.17193
EC:2.1.1.187	225.545	559.918	275.594	122.972	433.061	1003.07	898.852	610.886
EC:2.1.1.189	0	0	0	0	0.022581	0	0.036913	0
EC:2.1.1.190	1976.98	2916.68	1730.95	861.556	1213.88	2363.88	2004.14	1833.71
EC:2.1.1.191	919.831	1444.05	744.48	319.232	512.336	328.714	381.351	311.983
EC:2.1.1.192	906.692	1544.57	730.187	322.629	685.092	425.064	525.706	230.631
EC:2.1.1.193	868.94	1462.67	678.68	308.39	698.464	1162.17	1124.84	727.112
EC:2.1.1.195	555.183	756.238	365.037	162.614	87.7819	804.305	617.366	618.26
EC:2.1.1.196	462.233	597.039	233.417	142.614	18.6804	755.17	554.119	480.97
EC:2.1.1.197	8.53981	18.0051	8.55099	2.72869	11.9672	0	3.54595	0.755285
EC:2.1.1.198	1435.13	1799.78	1078.28	625.4	746.326	2049.7	1685.32	1779.77
EC:2.1.1.199	1570.58	1998.86	1229.68	668.281	756.163	2054.74	1692.79	1824.86
EC:2.1.1.2	0	0	0	0	6.78746e-05	0	0.000325975	0
EC:2.1.1.200	0	0	0	0	0.889235	0	1.18332	0
EC:2.1.1.201	979.13	875.162	590.771	442.936	341.542	955.231	822.307	768.516
EC:2.1.1.204	0	0	0	0	0.25013	0	1.14641	0
EC:2.1.1.207	1462.2	1840.61	1108.2	641.892	745.171	2048.47	1683.2	1790.4
EC:2.1.1.215	0	0	0	0	0.0201887	0	0.0969583	0
EC:2.1.1.216	0	0	0	0	0.0201887	0	0.0969583	0
EC:2.1.1.217	1421.87	1785.72	1081.6	623.6	465.917	1881.98	1451.18	1661.28
EC:2.1.1.219	0	0	0	0	269.486	164.63	228.89	118.5
EC:2.1.1.220	0	0	0	0	269.486	164.63	228.89	118.5
EC:2.1.1.222	0.0728002	8.27337	0.118304	0	43.1103	37.4724	46.2852	93.6529
EC:2.1.1.223	116.259	237.096	156.61	44.5916	206.617	142.098	162.604	105.522
EC:2.1.1.224	0	0	0	0	0.0225657	0	0	0
EC:2.1.1.226	1443.15	1788.12	1088.14	633.072	752.175	2475.61	1951.63	2228.42
EC:2.1.1.227	1443.15	1788.12	1088.14	633.072	752.175	2475.61	1951.63	2228.42
EC:2.1.1.228	1403.17	1788.96	1065.87	615.145	773.135	2489.13	1966.53	2231.62
EC:2.1.1.234	0	0	0	0	0.000319346	0	0	0
EC:2.1.1.235	0	0	0	0	0.000188089	0	0	0
EC:2.1.1.242	14.7733	28.0841	30.7133	0	0.00784514	0	0.036913	0
EC:2.1.1.243	0	0	0	0	9.78466e-06	0	1.1011e-05	0
EC:2.1.1.245	44.9	90.3	89.54	4.62	2.77245	0	1.0273	0
EC:2.1.1.246	30.541	67.514	55.6675	1.71596	1.77446	0	0	0
EC:2.1.1.248	0	0	0	0	0.393792	0	0.000384718	0.000133457
EC:2.1.1.249	0	0	0	0	2.05093	0	0	0
EC:2.1.1.250	12.5067	27.6211	27.765	0.826242	3.66923	0	8.74464	3.03348
EC:2.1.1.255	0	0	0	0	5.93116e-05	0	0.00028485	0
EC:2.1.1.256	0	0	0	0	0.00025904	0	0.00124406	0
EC:2.1.1.258	22.45	45.15	44.77	2.31	1.38083	0	0.513651	0
EC:2.1.1.264	0	0	0	0	0.00776058	0	0.036913	0
EC:2.1.1.265	144.806	343.25	104.979	66.7691	0.155613	0	0.0383381	0
EC:2.1.1.266	0	0	0	0	0.00776058	0	0.036913	0
EC:2.1.1.271	546.891	741.408	348.855	162.614	402.849	983.009	869.994	618.786
EC:2.1.1.28	0	0	0	0	0.000384935	0	0.00184869	0
EC:2.1.1.288	0	0	0	0	0.000828265	0	0	0
EC:2.1.1.289	420.182	543.746	195.093	129.314	25.7144	755.17	553.319	470.33
EC:2.1.1.292	0	0	0	0	157.49	89.3516	126.699	0
EC:2.1.1.294	0	0	0	0	5.16709	0	0.0260672	0
EC:2.1.1.295	0	0	0	0	0.297809	0	1.43025	0
EC:2.1.1.297	918.693	1140.64	845.506	471.545	1213.05	2313.52	2058.49	1779.78
EC:2.1.1.298	0	0	0	0	0.00776058	1.86	0.036913	0
EC:2.1.1.307	0	0	0	0	0.000399384	0	0	0
EC:2.1.1.33	1427.85	1795.76	1080.06	626.545	690.015	2002.41	1622.25	1661.28
EC:2.1.1.34	0	0.00166024	0	0	56.3525	46.06	61.13	118.5
EC:2.1.1.35	131.25	318.112	147.765	70.3497	208.772	111.763	186.323	74.9412
EC:2.1.1.37	786.484	1659.03	917.543	316.269	1354.69	846.262	1047.65	384.72
EC:2.1.1.4	0	0	0	0	0.00768605	0	0.036913	0
EC:2.1.1.41	0	0	0	0	0.00383915	0	0.0175186	0
EC:2.1.1.43	0	0	0	0	0.011578	0	0.0494593	0
EC:2.1.1.45	1352.15	1681.92	1014.97	598.616	421.755	2279.95	1682.68	2014.17
EC:2.1.1.49	0	0	0	0	0.000681672	0	0.0032738	0
EC:2.1.1.5	0	0	0	0	0.00337893	0	0.00547512	0
EC:2.1.1.57	0	0	0	0	1.2767e-06	0	0	0
EC:2.1.1.61	0	0	0	0	4.68185	1.86	0.036913	0
EC:2.1.1.63	1680.23	1910.72	1220.47	798.055	1011.38	2234.87	1930.65	2009.48
EC:2.1.1.64	0.0728002	8.27337	0.118304	0	43.1103	37.4724	46.2852	93.6529
EC:2.1.1.67	0	0	0	0	0.0214759	0	0.0851364	0
EC:2.1.1.71	0	0	0	0	0.0037095	0	0	0
EC:2.1.1.72	3862.34	5651.73	2966.22	1377.5	1639.63	7227.68	5748.57	6373.39
EC:2.1.1.74	802.372	942.616	696.224	449.424	718.118	1290.13	1123.18	1293.21
EC:2.1.1.77	0	0.0174984	0	0	277.295	164.63	230.642	118.5
EC:2.1.1.79	1093.37	1034.4	662.831	484.311	108.621	1663.98	1213.8	1664.78
EC:2.1.1.80	72.6752	130.205	107.839	2.59015	139.349	80.26	108.558	188.804
EC:2.1.1.86	0	0	0	0	0.469388	0	0	0
EC:2.1.1.90	10.1997	26.1368	26.7742	0	0.906701	0	0	0
EC:2.1.1.95	0	0	0	0	0.129423	0	0.621565	0
EC:2.1.1.96	0	0	0	0	0.000681672	0	0.0032738	0
EC:2.1.2.1	1362.36	1637.03	1025.88	601.498	749.35	2050.94	1688.38	1784.79
EC:2.1.2.10	15.2205	51.0314	23.9356	7.04996	497.494	298.166	420.653	150.293
EC:2.1.2.11	524.583	705.214	274.621	156.773	283.59	166.49	233.475	118.258
EC:2.1.2.13	12.27	20.4638	9.90531	0	5.26228	0	0.0374272	0
EC:2.1.2.2	802.102	1299.05	578.566	267.875	559.55	1064.07	1015.62	752.888
EC:2.1.2.3	863.286	1445.32	673.932	305.529	779.041	1221.89	1199.1	877.056
EC:2.1.2.5	33.1691	85.1629	32.2698	8.80903	15.6412	10.5988	11.5346	18.3518
EC:2.1.2.9	1441.72	1830.23	1106.13	625.545	956.024	2167.04	1857.35	1781.79
EC:2.1.3.1	0	0	0	0	0.130565	0	0	0
EC:2.1.3.2	1414.22	1763.32	1070.23	620.23	760.913	2903.3	2217.72	2656.36
EC:2.1.3.3	774.614	1247.53	637.678	262.715	741.929	1202.45	1106.02	744.525
EC:2.1.3.6	0	12.2571	10.4001	0	0.342969	0	0	0
EC:2.1.3.7	0	0	0	0	0.00768605	0	0.036913	0
EC:2.1.3.9	0	0	0	0	0.416062	0	2.58525e-06	0
EC:2.1.4.1	0	0	0	0	0.0100887	0	0.0355035	0
EC:2.1.4.2	0	0	0	0	3.70734e-05	0	0.000178049	0
EC:2.10.1.1	635.911	830.725	372.282	191.773	521.855	1028.28	942.554	589.53
EC:2.2.1.1	3533.16	5405.1	2643.45	1277.56	2310.36	1448.85	1702.25	879.062
EC:2.2.1.10	0	21.6572	11.6099	0	0.0666653	0	0.000325975	0
EC:2.2.1.11	0	0	0	0	6.4085	0	0	0
EC:2.2.1.2	1254.51	1771.28	740.441	394.399	271.928	146.219	204.078	103.818
EC:2.2.1.6	2474.97	3392.54	2017.7	900.806	2110.41	2042.7	2258.71	1559.66
EC:2.2.1.7	1956.29	2441.74	1335.73	786.229	710.951	2042.36	1612.04	1701.11
EC:2.2.1.9	0.283763	7.37323	6.08012	0.0977155	209.816	118.57	169.182	0.908858
EC:2.3.1.1	742.681	1174.97	577.227	256.202	1006.18	624.627	799.694	432.948
EC:2.3.1.102	0	0	0	0	7.45356e-05	0	0	0
EC:2.3.1.109	0	0	0	0	0.00776058	0	0.036913	0
EC:2.3.1.117	679.12	1061.53	417.723	242.341	421.111	993.57	859.904	480.355
EC:2.3.1.118	16	41	42	0	0.483242	0	0.23717	0
EC:2.3.1.12	197.803	377.396	151.041	73.532	263.487	873.74	789.515	560.382
EC:2.3.1.128	2276.18	3036.69	1622.83	872.27	957.856	2167.04	1899.38	1841.72
EC:2.3.1.129	8.36412	19.8972	6.02942	3.87417	227.04	120.43	174.806	3.04774
EC:2.3.1.15	3382.68	4235.33	2350.39	1406.84	952.147	3773.09	2944.04	3601.1
EC:2.3.1.157	1331.64	1624.09	947.382	610.113	745.932	2048.47	1683.37	1763.78
EC:2.3.1.16	0	0.0052197	0	0	686.623	387.401	548.96	5.19229
EC:2.3.1.164	0	0	0	0	7.23548e-11	0	0	0
EC:2.3.1.168	0	0.0040518	0	0	0.89319	0	0	0
EC:2.3.1.169	44.2503	101.013	101.996	2.31	1.60428	0	0	0
EC:2.3.1.174	0	0.0040518	0	0	0.756284	0	0.036913	0
EC:2.3.1.176	0	0	0	0	4.56869e-07	0	0	0
EC:2.3.1.178	0	0.0040518	0	0	209.172	118.57	168.13	0
EC:2.3.1.179	678.949	957.585	420.765	206.105	425.598	993.337	947.906	849.117
EC:2.3.1.18	82.1076	158.031	112.88	22.3609	97.2283	57.718	136.566	227.042
EC:2.3.1.180	649.74	929.452	384.783	197.055	787.067	1192.68	1227.78	817.814
EC:2.3.1.181	0	0.0707292	0	0	217.514	120.43	172.933	2.26647
EC:2.3.1.182	0	0	0	0	0.0199085	0	0.000147108	0
EC:2.3.1.183	827.115	1358.31	635.966	296.249	560.116	1842.36	1556.42	1289.41
EC:2.3.1.184	0	0	0	0	0.000149071	0	0	0
EC:2.3.1.187	0	0	0	0	0.146254	0.625852	0	0.0198651
EC:2.3.1.189	0	0	0	0	209.061	118.57	168.13	0
EC:2.3.1.19	565.39	731.68	289.515	171.707	2.07803	0	2.86594	7.54573
EC:2.3.1.191	33.4044	55.3684	28.1907	5.25041	18.5527	1.86	9.03595	3.04774
EC:2.3.1.193	0	0	0	0	0.00776058	0	0.036913	0
EC:2.3.1.20	0	0	0	0	1.77974e-16	0	0	0
EC:2.3.1.200	0.622862	1.47885	0.449001	0.288503	0.000150905	0	0	0
EC:2.3.1.201	42.3432	50.2651	6.94996	0.0153942	73.6631	48.2295	61.2354	94.8474
EC:2.3.1.202	0	0	0	0	2.31891	0	0	0
EC:2.3.1.203	13.9367	23.1616	5.99233	1.91858	0.711697	0	9.25659e-11	0
EC:2.3.1.204	73.0932	173.57	52.6905	33.8559	0.142062	0	0.353492	0
EC:2.3.1.207	0	0	0	0	1.77974e-16	0	0	0
EC:2.3.1.21	0	0	0	0	3.47842e-05	0	0.000167055	0
EC:2.3.1.210	0	0	0	0	0.00779244	0	0.036913	0
EC:2.3.1.222	2.64872	3.97357	4.30429	0	17.002	755.17	553.319	470.33
EC:2.3.1.223	0	0.0040518	0	0	0.756284	0	0.036913	0
EC:2.3.1.225	0	0	0	0	5.99094e-07	0	0	0
EC:2.3.1.233	0	0	0	0	3.17226e-05	0	0.000152351	0
EC:2.3.1.234	1438.93	1815.81	1093.97	630.439	800.231	2087.53	1725.91	1848.85
EC:2.3.1.235	0	0	0	0	0.000431028	0	0.00205949	0
EC:2.3.1.241	10.8371	25.7713	7.81215	5.01964	226.321	120.43	169.279	1.56524
EC:2.3.1.242	0	0	0	0	0.0154466	0	0.0738259	0
EC:2.3.1.243	0	0	0	0	0.00776058	0	0.036913	0
EC:2.3.1.28	135.904	253.498	182.951	36.8171	75.7592	56.5048	76.5332	150.309
EC:2.3.1.29	30.6456	51.7886	17.3577	3.51272	2.68779	0	5.06949	0.0801329
EC:2.3.1.30	1524.22	2567.88	1201.22	570.153	996.053	635.133	730.477	249.108
EC:2.3.1.31	0	0	0	0	219.053	118.57	170.765	0
EC:2.3.1.35	742.681	1174.97	577.227	256.202	682.117	420.66	520.237	220.162
EC:2.3.1.37	0	0	0	0	0.00843531	0	0.036913	0
EC:2.3.1.39	675.326	948.23	410.448	206.105	357.173	956.486	830.98	684.8
EC:2.3.1.4	0	0	0	0	4.06663e-06	0	0	0
EC:2.3.1.40	2.91986	6.96485	2.10483	1.35245	0.382929	0	0.036913	0
EC:2.3.1.41	0	0	0	0	0.084888	0	1.51616	0.513105
EC:2.3.1.43	0	0	0	0	2.13398e-06	0	1.02487e-05	0
EC:2.3.1.46	783.361	1261.6	571.494	258.255	334.938	950.78	849.27	750.645
EC:2.3.1.47	10.034	16.7033	6.02592	4.21244	222.076	118.57	176.041	2.42849
EC:2.3.1.48	0	0	0	0	7.04595e-05	0	0.000226777	0
EC:2.3.1.51	2528.96	3041.31	1484.56	914.827	839.61	2079.16	1794.26	1814.72
EC:2.3.1.54	2039.27	3262.32	1610.92	762.608	1378.31	888.553	1093.99	740.877
EC:2.3.1.57	1029.4	1008.12	648.754	461.618	9.31971	442.33	277.963	583.825
EC:2.3.1.60	5.5535	14.381	5.35707	2.57232	0.00368963	0	0.0156518	0
EC:2.3.1.61	0	7.95149	7.16348	0	212.563	120.43	168.175	0.0249297
EC:2.3.1.65	0	0	0	0	0.00176931	0	0	0
EC:2.3.1.7	1.65868	1.06722	0.712334	0.59404	0.00168394	0	0.000466514	0
EC:2.3.1.74	0	0	0	0	1.39635e-07	0	0	0
EC:2.3.1.79	891.264	969.513	715.955	448.494	214.516	2759.17	2140.45	2278.82
EC:2.3.1.8	1624.72	2076.95	1227.11	673.062	543.616	1938.62	1525.48	1809.19
EC:2.3.1.81	541.099	556.832	355.698	241.146	17.7618	864.665	540.12	954.11
EC:2.3.1.82	13.4115	49.7201	43.7444	1.10578	209.915	118.57	168.579	0
EC:2.3.1.86	0	6.75207	5.80974	0	0.000456332	0	0.000179033	0
EC:2.3.1.88	0	0	0	0	6.56961e-09	0	0	0
EC:2.3.1.89	155.84	387.852	195.687	90.1105	245.367	1729.83	1283.4	1435.47
EC:2.3.1.9	1390.62	1688.43	1015.57	617.186	2623.55	3539.92	3394.08	2125.42
EC:2.3.1.97	0	0	0	0	8.13327e-06	0	0	0
EC:2.3.2.10	210.871	513.075	254.916	116.174	337.191	216.383	241.285	13.4388
EC:2.3.2.13	0	0	0	0	51.0431	32.89	38.92	69.07
EC:2.3.2.15	0	0	0	0	0.00358111	0	0.0171986	0
EC:2.3.2.16	0.133458	0.830848	0.0962055	0.0618162	1.67038	0.873404	2.12684	0
EC:2.3.2.17	66.3787	164.034	101.002	40.302	174.011	111.763	124.503	6.94117
EC:2.3.2.18	67.9649	167.758	102.145	41.0367	184.56	116.66	132.24	9.92242
EC:2.3.2.19	0	0	0	0	0.000736783	0	0	0
EC:2.3.2.2	345.13	520.112	311.373	147.634	829.496	501.75	666.98	232.84
EC:2.3.2.22	0	0	0	0	4.86215e-06	0	0	0
EC:2.3.2.23	0	0	0	0	4.06663e-06	0	0	0
EC:2.3.2.26	0	0	0	0	3.74247e-05	0	0.000179736	0
EC:2.3.2.27	0	0	0	0	0.00106003	0	0.00323096	0
EC:2.3.2.3	79.7143	192.681	60.0583	36.4194	45.495	755.17	622.822	540.019
EC:2.3.2.4	0	0	0	0	0.00094363	0	0.00269124	0
EC:2.3.2.5	0	0	0	0	208.99	118.57	168.13	0
EC:2.3.2.6	521.273	685.747	261.995	154	60.6015	46.6859	62.7454	118.5
EC:2.3.2.8	0	0	0	0	3.98189	0.625852	0	0
EC:2.3.3.1	241.766	579.902	387.525	93.8957	1002.26	586.053	763.912	102.172
EC:2.3.3.10	651.76	553.477	473.988	363.525	64.375	1626.5	1160.54	1559.77
EC:2.3.3.13	1308.76	1927.11	866.003	430.973	897.4	530.647	685.097	211.792
EC:2.3.3.14	510.966	652.561	234.703	155.42	50.2195	29.9312	38.7233	64.4763
EC:2.3.3.15	0	0	0	0	53.5512	46.06	57.4866	117.09
EC:2.3.3.5	0	0	0	0	0.141307	0	0.036913	0
EC:2.3.3.8	0	0	0	0	22.2311	0	0	0
EC:2.3.3.9	0	0.0040518	0	0	210.535	118.57	170.842	1.32306
EC:2.4.1.1	1693.67	2806.56	1319.02	594.565	1145.4	1545.1	1425.55	1295.18
EC:2.4.1.10	556.44	327.11	419.695	325.38	34.2306	1489.03	1094.94	1061.03
EC:2.4.1.109	16.0033	41.5208	15.5274	7.41257	0.00405839	0	2.39612e-10	0
EC:2.4.1.11	0	0	0	0	262.614	164.63	228.536	116.301
EC:2.4.1.117	0	0	0	0	0.818587	0	3.8114	0
EC:2.4.1.12	15.8907	40.2938	29.4441	1.11625	0.594853	1.86	1.48533	0.065117
EC:2.4.1.129	612.005	450.419	496.47	318.126	333.248	2206.96	1634.68	2066.83
EC:2.4.1.13	0	0	0	0	0.0864505	0	0.415187	0
EC:2.4.1.14	0	0.129442	0	0	0.326777	0	0.06544	0
EC:2.4.1.144	8.46668	12.7016	13.7587	0	0.000628353	0	5.33589e-15	0
EC:2.4.1.15	0	0	0	0	213.192	118.57	172.229	0
EC:2.4.1.166	53.0913	126.054	38.2718	24.5913	1.38184e-09	0	0	0
EC:2.4.1.173	0	0	0	0	1.35393	0	0.0236419	0
EC:2.4.1.18	1473.13	2279.24	1022.96	484.627	714.387	1268.22	1109.01	1157.72
EC:2.4.1.180	0	0	0	0	0.0690241	0	0.036913	0
EC:2.4.1.182	8.36412	19.8937	6.02942	3.87417	18.7405	1.86	9.84449	3.04774
EC:2.4.1.186	0	0.129442	0	0	0.00141419	0	0	0
EC:2.4.1.187	1156.74	1206.19	727.903	503.014	52.6053	872.64	617.453	1089.22
EC:2.4.1.19	0	0	0	0	0.110655	0	0.320898	0
EC:2.4.1.198	0	0	0	0	6.46136e-10	0	0	0
EC:2.4.1.20	20.2964	48.6911	37.1181	3.66833	51.6313	32.89	41.4074	69.07
EC:2.4.1.208	31.1082	85.3153	32.5249	14.409	1.92707	1.23624	1.46289	2.59614
EC:2.4.1.21	1375.11	2122.46	921.843	462.004	467.809	1112.17	889.837	1047.72
EC:2.4.1.211	663.889	897.311	328.631	199.932	0.00694646	0	0.22109	5.35943
EC:2.4.1.212	0.413278	8.78144	0.671596	0	0.091672	0	0.739567	0.256553
EC:2.4.1.213	0	0	0	0	0.0186149	0	0.0800099	0
EC:2.4.1.216	0	0	0	0	8.78703e-11	0	0	0
EC:2.4.1.217	0	0	0	0	0.0295584	0	0.141957	0
EC:2.4.1.227	1417.77	1771.66	1072.8	621.877	746.224	2048.47	1684.67	1779.75
EC:2.4.1.230	0	13.5	11.6099	0	0.450783	0	0.618023	0
EC:2.4.1.242	0	0	0	0	0.000668554	0	0.0032108	0
EC:2.4.1.245	0	0	0	0	3.69847	0	1.67231	0
EC:2.4.1.247	1.69976	2.54995	2.76218	0	0.00310285	0	0	0
EC:2.4.1.25	1128.05	2037.97	1001.06	434.479	759.34	480.347	548.916	139.09
EC:2.4.1.250	0	0	0	0	209.034	118.57	168.13	0
EC:2.4.1.252	0	0	0	0	0.000341675	0	0	0
EC:2.4.1.255	0	0	0	0	0.00371081	0	0.0178215	0
EC:2.4.1.264	0	0	0	0	0.000137997	0	0.158108	0.551888
EC:2.4.1.266	0	0	0	0	209.015	118.57	168.176	0
EC:2.4.1.276	0	0	0	0	7.45356e-05	0	0	0
EC:2.4.1.279	0	0	0	0	8.8664e-05	0	0	0
EC:2.4.1.280	6.60053	9.90201	10.7262	0	41.3176	26.6236	31.5048	55.9104
EC:2.4.1.281	441.138	563.866	213.776	129.829	0.0949302	0	0	5.35943
EC:2.4.1.282	0	0	0	0	5.82659e-06	0	0	0
EC:2.4.1.283	0	0	0	0	0.000736783	0	0	0
EC:2.4.1.284	0	0	0	0	0.000736783	0	0	0
EC:2.4.1.287	0	0.00370271	0	0	4.04531e-05	0	0	0
EC:2.4.1.288	0	0	0	0	0.00150676	0	0.00723635	0
EC:2.4.1.289	0	0	0	0	208.993	118.57	168.144	0
EC:2.4.1.290	0	0	0	0	6.1258	0	0.00947907	0
EC:2.4.1.291	0.667316	1.0011	1.08442	0	6.11527	0	0	0
EC:2.4.1.292	0	0	0	0	0.0401323	0	0	0
EC:2.4.1.293	0	0	0	0	0.0260352	0	0.036913	0
EC:2.4.1.303	0	0	0	0	7.45356e-05	0	0	0
EC:2.4.1.310	0	0	0	0	0.00336968	0	0	0
EC:2.4.1.315	1157.87	1626.18	619.103	382.84	241.676	150.86	174.358	78.9924
EC:2.4.1.319	443.462	564.443	222.557	136.528	0.288669	0	0	10.7189
EC:2.4.1.320	443.462	564.443	222.557	136.528	0.288669	0	0	10.7189
EC:2.4.1.321	0	0	0	0	0.00177532	0	0	0
EC:2.4.1.325	0	0	0	0	0.00776058	0	0.036913	0
EC:2.4.1.4	114.808	154.544	106.963	33.667	0.0122754	0	0.0164976	26.6406
EC:2.4.1.44	0	0	0	0	0.0229082	0	0	0
EC:2.4.1.46	0	0	0	0	0.00206213	0	0.0099036	0
EC:2.4.1.5	53.0913	126.054	38.2718	24.5913	0.105121	64.4261	38.7607	46.3143
EC:2.4.1.52	0	0	0	0	58.5396	1527.51	1191.19	1021.4
EC:2.4.1.56	0	0	0	0	17	738	541	458
EC:2.4.1.57	0	0	0	0	208.99	118.57	168.13	0
EC:2.4.1.58	0	0	0	0	0.00687517	1.23415	0	0
EC:2.4.1.60	0	0	0	0	2.78132e-06	0	0	0
EC:2.4.1.64	2.90545	11.2402	10.5312	0	18.4841	11.658	13.8001	24.4822
EC:2.4.1.7	416.562	540.532	208.985	123.149	51.2167	775.033	580.878	504.935
EC:2.4.1.8	558.924	328.712	400.667	317.9	61.8196	1626.5	1160.49	1570.77
EC:2.4.1.80	4.57079	10.8615	3.29493	2.11714	2.66857	0	0.231234	0
EC:2.4.1.83	139.629	242.014	151.25	23.4474	239.059	133.536	196.42	44.6964
EC:2.4.1.87	4.98622	7.48025	8.10284	0	5.22006e-05	0	0	0
EC:2.4.2.1	1431.92	2269.2	945.06	472.61	573.536	1082.32	1035.83	775.612
EC:2.4.2.10	1498.91	1899.77	1176.43	641.877	766.765	2063.99	1700.64	1827.19
EC:2.4.2.12	5.8537	13.9255	4.21974	2.71137	0.0413871	0	0.0630536	0
EC:2.4.2.14	1254.1	2216.55	1181.03	485.519	1258.29	1513.77	1519.16	832.773
EC:2.4.2.17	762.055	1191.37	596.479	259.143	672.554	412.077	509.192	198.469
EC:2.4.2.18	522.513	752.891	355.949	152.394	335.289	193.834	268.519	185.355
EC:2.4.2.19	649.302	984.198	455.548	208.611	488.997	294.434	379.207	165.364
EC:2.4.2.2	648.829	981.826	360.626	212.722	99.7739	789.37	661.722	607.582
EC:2.4.2.21	629.278	879.245	411.661	180.184	676.385	1139.38	1090.14	629.07
EC:2.4.2.22	1406.48	1740.9	1056.52	617.437	417.649	1847.78	1413.64	1595.01
EC:2.4.2.26	0	0	0	0	0.00051242	0	0.00246095	0
EC:2.4.2.28	0	0	0	0	7.88808	1.86	7.16001	0.606696
EC:2.4.2.29	869.253	1463.54	678.906	308.535	519.798	1058.57	973.918	758.486
EC:2.4.2.3	82.3001	186.464	121.904	11.3876	260.492	149.255	206.687	62.6004
EC:2.4.2.30	23.584	40.2527	28.4059	0	0.0462497	0	0.00589667	0
EC:2.4.2.4	0	0	0	0	209.994	118.57	168.167	0
EC:2.4.2.43	0	0	0	0	0.00810567	0	0.0385703	0
EC:2.4.2.44	0	0	0	0	0	0.625852	0	0
EC:2.4.2.45	0	0	0	0	208.99	118.57	168.13	0
EC:2.4.2.49	0	0	0	0	0.000736783	0	0	0
EC:2.4.2.52	85.5821	122.251	65.5446	32.4676	53.4535	2031.89	1351.44	1817.76
EC:2.4.2.53	35.4349	49.2467	27.4877	0.429911	3.03168	0	1.13359	0
EC:2.4.2.54	0	0	0	0	0.00893819	0	0	0
EC:2.4.2.6	556.44	327.11	399.6	317.01	87.5344	1626.5	1222.49	1627.69
EC:2.4.2.7	1429.22	1782.12	1059.04	627.177	474.757	1866.67	1446.67	1649.13
EC:2.4.2.8	2499.43	2787.18	1711.94	1103.33	773.331	3673.11	2780.56	3271.12
EC:2.4.2.9	3127.04	3316.76	2172.54	1457.23	1077.13	4703.66	3631.81	4474.97
EC:2.4.99.12	2.47303	5.89723	1.78273	1.14548	17.9718	1.86	6.69103	3.04774
EC:2.4.99.13	2.47303	5.89723	1.78273	1.14548	17.9718	1.86	6.69103	3.04774
EC:2.4.99.14	2.47303	5.89723	1.78273	1.14548	17.9718	1.86	6.69103	3.04774
EC:2.4.99.15	2.47303	5.89723	1.78273	1.14548	17.9718	1.86	6.69103	3.04774
EC:2.4.99.16	0	0	0	0	0.065411	0	0.25056	0
EC:2.4.99.17	788.586	1217.73	534.319	247.384	363.561	200.254	336.826	282.211
EC:2.4.99.18	0	0	0	0	69.9955	46.06	58.3129	117.651
EC:2.4.99.19	0	0	0	0	7.24785	0	0	0
EC:2.5.1.1	1450.31	1805.13	1093.3	636.387	736.433	2039.89	1675.13	1768.95
EC:2.5.1.10	1450.31	1805.13	1093.3	636.387	736.433	2039.89	1675.13	1768.95
EC:2.5.1.101	39.8314	70.9912	49.4684	0.507895	21.396	11.658	15.965	24.4822
EC:2.5.1.105	124.682	193.129	131.82	36.6555	54.9028	20.5322	25.1276	64.4655
EC:2.5.1.115	0	0	0	0	0.129928	0	0.62399	0
EC:2.5.1.116	0	0	0	0	0.129928	0	0.62399	0
EC:2.5.1.120	0	0.0040518	0	0	72.8483	46.06	60.4962	116.775
EC:2.5.1.15	650.442	946.586	362.712	201.649	552.281	1065.77	985.149	644.569
EC:2.5.1.16	87.9358	161.929	111.189	28.3124	76.4452	34.2	45.3144	85.07
EC:2.5.1.17	698.899	1008.57	445.194	207.535	634.583	1111.47	1057.91	640.317
EC:2.5.1.18	0.873474	2.07429	0.629659	0.404583	0.730914	0	3.49377	0
EC:2.5.1.19	824.24	1305.94	642.39	286.687	675.137	413.387	515.811	209.976
EC:2.5.1.2	0	0	0	0	0.00447711	0	0.00395981	0
EC:2.5.1.21	0	0.0040518	0	0	0.147495	0	0.497084	0
EC:2.5.1.26	10.1164	10.801	0.26433	0.169843	227.26	130.228	181.926	24.4822
EC:2.5.1.29	1450.31	1805.13	1093.3	636.387	729.123	2038.03	1675.09	1768.95
EC:2.5.1.3	836.901	1381.52	620.069	290.631	666.449	413.298	505.839	198.89
EC:2.5.1.30	1123.76	1412.62	945.786	534.087	706.112	2019.6	1640.56	1703.88
EC:2.5.1.31	1938.83	2452.23	1314.05	781.71	798.329	2081.36	1724.63	1848.83
EC:2.5.1.32	7.91974	22.3909	9.70024	3.66833	0.309571	0	1.0225	0.0157567
EC:2.5.1.39	103.043	137.696	52.7307	31.275	114.665	72.6836	94.06	172.686
EC:2.5.1.41	0	0	0	0	4.58718e-21	0	0	0
EC:2.5.1.42	0	0	0	0	0.079608	0	0.027959	0
EC:2.5.1.44	0	0	0	0	0.274382	0	1.31774	0
EC:2.5.1.46	0	0	0	0	0.657594	0	3.15816	0
EC:2.5.1.47	1500.93	2387.52	1087.46	506.57	1471.63	2348.99	2301.36	1454.36
EC:2.5.1.48	105.914	254.058	119.849	38.3273	466.829	266.722	375.004	62.2995
EC:2.5.1.49	946.219	1506.38	742.246	296.865	676.36	426.043	541.792	482.132
EC:2.5.1.54	1648.9	2579.58	1212.17	569.9	1031.93	625.674	748.955	195.238
EC:2.5.1.55	8.36412	19.9093	6.02942	3.87417	17.8096	1.86988	5.60182	3.07256
EC:2.5.1.56	45.0598	96.6028	93.9684	1.11625	120.493	89.9203	121.09	225.417
EC:2.5.1.57	0	0	0	0	6.78746e-05	0	0.376104	1.3172
EC:2.5.1.6	1495.18	1892.41	1144.38	646.207	803.195	2081.85	1725.2	1860.49
EC:2.5.1.61	668.769	977.69	435.151	219.303	483.299	1039.69	917.762	624.931
EC:2.5.1.62	0	0	0	0	0.213858	0	0.813729	0
EC:2.5.1.66	0	0	0	0	1.40493e-11	0	0	0
EC:2.5.1.68	0	0	0	0	208.99	118.57	168.13	0
EC:2.5.1.7	2016.04	2535.48	1381.74	811.342	849.261	2837.84	2345.91	2414.58
EC:2.5.1.72	656.244	1007.67	466.886	211.826	479.636	291.358	375.012	162.229
EC:2.5.1.74	634.468	512.911	475.934	361.518	340.117	2213.41	1690.06	2150.57
EC:2.5.1.75	1485.23	1844.43	1115.52	652.001	746.436	2048.47	1685.67	1801.03
EC:2.5.1.76	0	0	0	0	0.00280943	0	0.00116795	0
EC:2.5.1.77	0	0	0	0	0.685441	0	3.29149	0
EC:2.5.1.78	628.998	879.466	419.579	205.91	342.343	645.55	553.694	653.954
EC:2.5.1.79	0	0	0	0	0.0438369	0	0	0
EC:2.5.1.84	0	0	0	0	0.674906	0	3.2413	0
EC:2.5.1.85	0	0	0	0	0.674906	0	3.2413	0
EC:2.5.1.89	0	0	0	0	0.00106877	0	0	0
EC:2.5.1.9	668.334	931.006	444.319	210.478	315.54	204.892	272.874	202.108
EC:2.5.1.90	0	0	0	0	70.4132	47.92	60.7969	118.5
EC:2.5.1.96	0	0	0	0	6.43995e-09	0	0	0
EC:2.5.1.97	18.2164	29.384	19.5685	0	28.4484	14.9656	17.7094	31.4283
EC:2.6.1.1	1442.88	2105.4	931.27	474.241	713.46	440.78	553.078	293.949
EC:2.6.1.100	0	0	0	0	0.00128929	0	0.00265345	0
EC:2.6.1.101	0	0	0	0	0.00128929	0	0.00265345	0
EC:2.6.1.102	13.9916	16.2939	6.89318	0	38.716	23.326	33.92	49.5411
EC:2.6.1.103	0	0	0	0	0.000991657	0	0	0
EC:2.6.1.104	0	0	0	0	0.000741894	0	0	0
EC:2.6.1.105	0	0.0040518	0	0	0.0222483	0	0	0
EC:2.6.1.109	0	0	0	0	0.00150998	0	3.13357e-10	0
EC:2.6.1.11	782.375	1236.44	615.035	261.341	710.807	437.215	539.884	247.607
EC:2.6.1.13	0	0.0040518	0	0	209.33	118.57	168.5	0
EC:2.6.1.16	2251.74	2847.95	1460.82	872.146	956.528	2167.04	1852.86	1779.76
EC:2.6.1.17	782.375	1236.43	615.035	261.341	649.264	391.155	480.607	128.953
EC:2.6.1.18	0	0	0	0	0.0499308	0	0.239797	0
EC:2.6.1.19	513.614	658.252	240.361	155.42	489.804	1007.76	978.233	571.62
EC:2.6.1.2	37.6534	58.4014	42.8592	6.69928	0.0471376	0	0.036913	5.35943
EC:2.6.1.21	542.066	705.489	255.326	169.681	25.1766	14.9656	17.9305	42.0688
EC:2.6.1.22	408.017	523.686	190.598	123.13	22.3079	11.658	15.1222	25.1145
EC:2.6.1.34	0	0	0	0	9.65084	0	0	0
EC:2.6.1.36	0	0	0	0	0.00332038	0	0	0
EC:2.6.1.37	100.732	128.066	81.181	43.1598	5.99907	3.79388	4.52826	39.9673
EC:2.6.1.40	0	0	0	0	0.000190876	0	0.000916699	0
EC:2.6.1.42	1390.44	2094.78	915.408	463.071	768.716	469.34	651.089	418.685
EC:2.6.1.44	0	0.0040518	0	0	53.8851	46.06	58.2323	116.846
EC:2.6.1.45	0	0.0040518	0	0	53.885	46.06	58.2314	116.846
EC:2.6.1.46	0	0	0	0	1.40418e-05	0	0	0
EC:2.6.1.51	0	0.0040518	0	0	53.885	46.06	58.2314	116.846
EC:2.6.1.52	659.96	1086.83	555.116	228.475	635.631	374.6	521.216	169.679
EC:2.6.1.55	5.80029	20.7847	21.9317	0	0.234558	0	0.000323389	0
EC:2.6.1.57	143.112	341.266	204.192	84.112	347.968	223.14	248.654	16.42
EC:2.6.1.59	35.4349	49.2585	27.4877	0.429911	10.7034	8.58265	12.6885	21.4503
EC:2.6.1.62	84.6606	109.375	67.2752	30.8139	280.11	168.424	236.72	147.479
EC:2.6.1.66	37.6534	58.4014	42.8592	6.69928	0.0998052	0	0.289487	5.35943
EC:2.6.1.76	0	0.0040518	0	0	209.284	118.57	168.387	0
EC:2.6.1.77	0	0	0	0	53.277	46.06	58.9248	116.608
EC:2.6.1.78	0	0	0	0	8.04924e-10	0	0	0
EC:2.6.1.79	0	0	0	0	8.04924e-10	0	0	0
EC:2.6.1.81	0	0	0	0	0.00776058	0	0.036913	0
EC:2.6.1.82	0	0	0	0	2.44158	0	2.46203	0.592076
EC:2.6.1.83	355.832	767.789	515.786	155.832	673.305	433.225	506.657	281.284
EC:2.6.1.85	1067.76	1411.39	561.929	316.725	436.458	237.14	340.987	2.64612
EC:2.6.1.87	0	0	0	0	0.0239703	0	0.114759	0
EC:2.6.1.9	874.942	1408.5	721.012	311.049	1066.13	654.087	812.833	237.501
EC:2.6.1.92	0	0	0	0	0.123018	0	0	0
EC:2.6.1.93	0	0	0	0	0.000736783	0	0	0
EC:2.6.1.94	0	0	0	0	0.000736783	0	0	0
EC:2.6.1.95	0	0	0	0	0.000736783	0	0	0
EC:2.6.1.96	0	0	0	0	0.000168458	0	0	0
EC:2.6.1.98	0	0	0	0	3.93823	0	0.157446	0.551888
EC:2.6.99.2	0	0	0	0	17.8019	0	3.50557	1.32306
EC:2.7.1.1	0	0	0	0	0.484711	0	0	0
EC:2.7.1.100	13.0363	27.0879	16.2517	3.98484	8.93806	429	267.037	448.999
EC:2.7.1.105	0	0	0	0	0.00146094	0	0	0
EC:2.7.1.107	1264.13	1474.63	924.469	579.137	724.06	2039.89	1671.78	1747.09
EC:2.7.1.11	3008.93	4038.41	2119.78	1147.55	1012.26	1468.92	1339.66	1556.56
EC:2.7.1.113	6.45	4.15	2.77	2.31	0.0397164	0	0.000304386	0
EC:2.7.1.119	0	0	0	0	2.26738e-06	0	0	0
EC:2.7.1.12	556.44	335.278	399.6	317.01	261.323	2500.24	1823.57	1962.26
EC:2.7.1.13	0	0	0	0	8.28325e-05	0	0	0
EC:2.7.1.130	8.36412	19.8972	6.02942	3.87417	17.6765	3.09415	5.34327	3.04774
EC:2.7.1.14	9.74973	22.0174	10.4001	0	0.0973653	0	0	0
EC:2.7.1.144	27.0565	56.2887	26.0467	6.20702	229.561	130.228	183.243	24.4822
EC:2.7.1.146	31.8797	32.9382	0.529776	0	0.0438987	0	0	0
EC:2.7.1.147	31.8797	32.9382	0.529776	0	0.0438987	0	0	0
EC:2.7.1.148	780.11	1251.86	614.645	267.245	719.206	1168.56	1133.03	737.686
EC:2.7.1.15	1341.43	1508.84	911.504	566.941	750.002	4471.16	3313.16	4169.76
EC:2.7.1.150	0	0	0	0	1.16791e-06	0	0	0
EC:2.7.1.156	635.954	911.011	427.781	180.184	310.606	931.458	797.26	629.07
EC:2.7.1.16	0	16.3286	0	0	59.9418	766.828	629.184	562.81
EC:2.7.1.162	0	0	0	0	0.00108247	0	0	0
EC:2.7.1.163	1.30298	1.95472	2.11741	0	0.0229559	0	0	0
EC:2.7.1.165	29.9266	34.0185	24.4307	13.3007	0.00216347	0	0	10.6406
EC:2.7.1.167	0	0	0	0	70.0285	46.06	58.7552	115.452
EC:2.7.1.168	54.9616	106.818	71.5189	16.8005	216.429	118.57	170.092	11.1249
EC:2.7.1.17	636.694	940.712	362.424	136.34	373.107	963.807	830.79	667.455
EC:2.7.1.170	172.347	304.027	147.697	72.4374	163.923	106.48	119.38	6.49758
EC:2.7.1.176	16.0033	37.9996	11.5363	7.41257	0.00183539	0	0	1.18875e-05
EC:2.7.1.177	6.45	4.15	2.77	2.31	1.39653	0	0	0
EC:2.7.1.181	0	0	0	0	5.16709	0	0.0260672	0
EC:2.7.1.182	7.91974	18.8661	5.70908	3.66833	0.236994	0	0.851725	0
EC:2.7.1.184	2.02537	1.94645	0.976664	0.763884	0.000485774	0	0	0
EC:2.7.1.19	0	0	0	0	0.384814	0	1.54041	0
EC:2.7.1.2	2564.39	3324.1	1711.53	979.08	1435.34	2882.03	2486.12	2364.38
EC:2.7.1.20	0	0	0	0	283.816	178.761	247.36	148.781
EC:2.7.1.21	1203.42	1298.45	754.173	528.794	293.361	1758.04	1347.3	1584.28
EC:2.7.1.22	5.86873	13.1402	5.06483	2.29096	0.028619	0	0.036913	0
EC:2.7.1.23	1451.67	1801.5	1093.12	636.598	747.147	2048.47	1687.56	1790.39
EC:2.7.1.24	1416.62	1768	1060.93	624.034	684.363	1997.51	1616.96	1658.27
EC:2.7.1.25	24.7605	25.317	0	0	49.4193	37.4773	48.1908	95.2849
EC:2.7.1.26	1590.69	2080.01	1196.19	681.007	736.295	2039.89	1673.65	1758.31
EC:2.7.1.27	0	0	0	0	0.00765294	0	0	0
EC:2.7.1.29	47.2779	73.821	11.2377	4.01784	26.1109	0	62.0062	67.9978
EC:2.7.1.3	0	0	0	0	7.23548e-11	0	0	0
EC:2.7.1.30	1083.56	1965.87	963.148	404.867	1126.41	2287.14	1956.92	1726
EC:2.7.1.31	1363.4	1674.81	990.351	607.386	712.099	1599.82	1387.63	1275.97
EC:2.7.1.33	1520.45	1973.31	1231.38	644.33	1007.01	3046.76	2413.07	2723.01
EC:2.7.1.35	1253.93	1427.44	917.637	549.728	309.038	179.324	324.074	416.029
EC:2.7.1.36	651.76	553.492	468.313	361.161	61.6063	1626.5	1160.49	1559.76
EC:2.7.1.37	2.97123	7.0591	2.14186	1.37624	0.395276	0	1.89811	0
EC:2.7.1.39	784.783	1319.58	606.816	280.764	663.005	1112.6	1061.91	611.699
EC:2.7.1.4	2215.01	2791.38	1436.32	862.715	670.499	2009.95	1625.78	1669.18
EC:2.7.1.40	2717.35	3718.5	1861.67	1073.07	1093.94	2267.89	1933.67	1806.84
EC:2.7.1.41	0	0	0	0	2.10526e-40	0	0	0
EC:2.7.1.44	0.680514	1.03892	1.10587	0	0.000245364	0	0	0
EC:2.7.1.45	498.059	912.575	529.332	216.483	801.714	919.769	855.711	597.353
EC:2.7.1.48	1825.68	2148.01	1124.29	708.337	144.352	1675.94	1222.22	1672.3
EC:2.7.1.49	1303.09	1529.27	913.172	562.107	514.867	1947.67	1499.9	1703.59
EC:2.7.1.5	688.529	924.191	352.458	191.027	40.6604	24.626	30.7806	48.9644
EC:2.7.1.50	745.399	1197.96	526.111	240.605	222.966	159.013	176.171	101.78
EC:2.7.1.51	24.7605	41.3135	14.9211	0	18.1995	11.658	13.7954	24.4822
EC:2.7.1.52	3.91002	5.86575	6.35396	0	0.0228884	0	0	0
EC:2.7.1.53	11.8329	27.3137	14.2053	0.404583	54.341	34.9741	41.46	73.4467
EC:2.7.1.55	2.92396	6.9648	2.10779	1.35435	60.0417	38.2817	45.3371	80.3926
EC:2.7.1.56	2744.48	2734	1943.09	1318.19	706.034	1304.06	1121.39	1521.1
EC:2.7.1.58	29.9266	27.2683	18.621	13.3007	36.2527	23.316	27.5908	59.605
EC:2.7.1.59	0	0	0	0	0.0182309	0	0.0875351	0
EC:2.7.1.6	1353.24	1602.39	1014.07	599.917	659.607	1992.97	1608.8	1658.73
EC:2.7.1.60	0	0	0	0	8.69932e-05	0	0	0
EC:2.7.1.63	0	0	0	0	209.06	118.57	168.465	0
EC:2.7.1.64	0	0	0	0	0.000165732	0	0	0
EC:2.7.1.66	81.3764	206.763	118.633	47.2487	230.089	871.83	752.499	548.462
EC:2.7.1.68	0	0	0	0	1.86947e-06	0	0	0
EC:2.7.1.69	11621.9	13598.9	8567.48	5497.16	4838.37	8975.66	7681.37	9180.67
EC:2.7.1.71	882.529	1410.92	746.098	289.475	693.618	436.509	545.302	300.929
EC:2.7.1.72	5.5535	13.1856	4.00334	2.57232	0.025197	0	0.036913	0
EC:2.7.1.73	0	0	0	0	0.00776058	0	0.036913	0
EC:2.7.1.74	6.45	4.15	2.77	2.31	0.0424123	0	0	0
EC:2.7.1.76	562.89	331.26	396.695	316.956	17.3724	871.33	543.11	1021.22
EC:2.7.1.78	0	0	0	0	2.78899e-05	0	0.000114315	0
EC:2.7.1.8	0	0	0	0	0.00207011	0	0.00289297	0
EC:2.7.1.83	41.7159	59.8808	16.5304	8.38598	100.853	32.8901	163.137	205.295
EC:2.7.1.85	0	0.0115663	0	0	0.01207	0	0	0
EC:2.7.1.89	0	0	0	0	0.00776058	0	0.036913	0
EC:2.7.1.90	125.426	310.237	193.322	76.5976	348.044	221.28	251.638	16.42
EC:2.7.1.91	0	0	0	0	0.00220251	0	0.0105778	0
EC:2.7.1.92	10.2314	39.0895	11.1829	0	254.195	147.666	204.346	61.7094
EC:2.7.1.95	586.865	360.012	411.696	324.791	0.0477798	13.33	9.11	139.579
EC:2.7.10.1	0	0	0	0	0.0131716	0	0.271779	0.730982
EC:2.7.10.2	0	0	0	0	0.0373607	0	0	0
EC:2.7.11.1	2705.35	3588.15	1811.07	1009.05	2576.15	3532.29	3448.32	2554.08
EC:2.7.11.11	0	0	0	0	1.81032e-05	0	0	0
EC:2.7.11.24	0	0	0	0	4.53327e-06	0	0	0
EC:2.7.11.25	0	0	0.00115319	0.000480359	3.56073e-15	0	1.70889e-14	0
EC:2.7.11.26	0	0	0	0	2.2803e-07	0	0	0
EC:2.7.11.5	0	0	0	0	0.00776058	0	0.036913	0
EC:2.7.12.1	0	0	0	0	0.000317539	0	0	0
EC:2.7.13.3	6162.67	8959.15	4219.29	2177.05	4330.13	5702.45	5691.38	4314.91
EC:2.7.14.1	71.29	112.981	86.4844	21.4203	56.9051	34.2	42.11	85.07
EC:2.7.2.1	2674.28	3224.48	1966.88	1193.26	929.956	2912.92	2443.29	2533.74
EC:2.7.2.11	712.312	1160.46	573.593	247.33	744.061	1187.49	1152.26	772.135
EC:2.7.2.15	0	0	0	0	1.1329e-06	0	0	0
EC:2.7.2.2	608.647	868.638	371.442	164.657	60.9698	781.794	591.006	533.9
EC:2.7.2.3	1527.33	1920.96	1125.21	656.416	746.924	2042.01	1681.24	1775.14
EC:2.7.2.4	1624.05	2448.91	1140.42	575.842	758.434	2040.24	1685.67	1717.38
EC:2.7.2.7	573.796	765.01	307.312	175.541	3.44375	0	2.86594	7.54573
EC:2.7.2.8	754.806	1193.96	597.854	256.202	672.54	412.077	509.7	198.695
EC:2.7.3.2	0	0	0	0	0.0324439	0	0.000320818	0
EC:2.7.3.3	0	0	0	0	0.0324439	0	0.000320818	0
EC:2.7.3.9	1553.13	1958.08	1195.41	652.292	1047.57	2999.68	2464.81	2681.51
EC:2.7.4.1	257.42	542.886	351.76	113.505	685.106	1596.25	1328.68	1126.21
EC:2.7.4.14	1527.33	1990.52	1209.4	653.594	772.953	2067.02	1705.7	1834.92
EC:2.7.4.16	0	0.0040518	0	0	281.698	166.49	233.987	117.624
EC:2.7.4.2	651.76	553.477	468.313	361.161	61.5646	1626.5	1160.49	1559.77
EC:2.7.4.22	1425.69	1790.64	1078.51	625.545	746.281	2048.47	1685.48	1779.78
EC:2.7.4.23	0	0	0	0	0.0932904	0	2.03755	1.48251
EC:2.7.4.26	0	0	0	0	7.53565e-05	0	0.000361907	0
EC:2.7.4.3	1437.76	1802.45	1078.27	625.396	746.905	2048.47	1687.06	1779.76
EC:2.7.4.6	110.38	151.134	53.0128	34.9225	334.585	924.735	853.578	659.99
EC:2.7.4.7	1303.09	1529.27	913.172	562.107	514.867	1947.67	1499.9	1703.59
EC:2.7.4.8	2447.83	2720.85	1707.63	1084.35	816.329	4103.97	3112.93	3788.16
EC:2.7.4.9	1230.78	1505.7	892.066	582.963	1132.89	2268.05	2003.13	1788.23
EC:2.7.6.1	2676.19	3016.07	1881.81	1157.05	798.51	3666.39	2836.54	3366
EC:2.7.6.2	1465.51	1843.3	1123.68	638.701	465.287	1881.98	1451.4	1671.9
EC:2.7.6.3	725.09	1123.81	416.524	236.225	310.455	927.926	797.198	607.512
EC:2.7.6.5	3137.86	4017.6	2429.61	1329.72	1148.32	3894.52	3090.6	3406.32
EC:2.7.7.1	17.668	61.9028	49.1924	3.03185	0.347967	0	0.274616	0
EC:2.7.7.12	1375.82	1613.89	1026.68	609.642	677.35	1992.97	1613.16	1669.41
EC:2.7.7.13	1058.3	1368.64	531.26	311.63	553.169	312.209	448.147	171.101
EC:2.7.7.15	83.5638	180.137	102.027	38.0116	174.401	111.763	124.283	6.94117
EC:2.7.7.18	1419.53	1779.98	1078.49	622.689	784.824	2495.39	1976.21	2255.4
EC:2.7.7.19	1.65868	1.12276	0.712334	0.59404	273.849	166.49	230.672	118.258
EC:2.7.7.2	1590.69	2080.01	1196.19	681.007	736.295	2039.89	1673.65	1758.31
EC:2.7.7.23	1359.09	1660.31	981.303	616.812	745.935	2048.47	1683.37	1769.14
EC:2.7.7.24	1047.01	1407.73	827.881	425.855	645.917	1133.05	1034.72	689.67
EC:2.7.7.27	1805.69	3055.71	1467.06	618.932	886.931	2224.34	1769.53	2101.75
EC:2.7.7.3	1440.77	1804.38	1087.88	632.244	763.885	2906.47	2219.24	2660.32
EC:2.7.7.33	116.614	182.674	123.771	23.8792	301.2	186.465	257.777	176.685
EC:2.7.7.38	8.36412	35.9185	6.02942	3.87417	70.7943	47.9299	65.8483	121.33
EC:2.7.7.39	807.951	810.648	652.244	406.447	415.176	1106.56	845.35	1031.14
EC:2.7.7.4	74.0869	143.439	100.977	2.29096	527.709	308.989	426.566	172.36
EC:2.7.7.41	1431.27	1810.63	1088.33	628.129	789.517	2087.8	1732.17	1873.41
EC:2.7.7.42	0	0	0	0	376.353	209.782	294.866	0
EC:2.7.7.43	38.1677	58.1804	40.3699	2.97659	50.1081	37.4823	49.5421	95.8706
EC:2.7.7.46	0	0	0	0	0.000493122	0	0.00236827	0
EC:2.7.7.47	22.1179	24.8849	20.2447	7.00601	209.224	118.57	168.398	5.43959
EC:2.7.7.49	907.503	1166.5	431.753	259.56	160.004	107.756	138.547	23.0507
EC:2.7.7.52	0	0	0	0	7.87479e-07	0	0	0
EC:2.7.7.53	0	0	0	0	315.085	202.107	276.537	213.612
EC:2.7.7.56	512.854	664.456	237.22	156.711	213.414	120.43	173.171	0
EC:2.7.7.58	2.64872	3.97357	4.30429	0	9.97067	8.58265	11.5773	21.7869
EC:2.7.7.59	0	0	0	0	226.151	120.43	168.544	1.32306
EC:2.7.7.6	5709.15	7129.55	4311.94	2504.53	2985.4	8193.89	6741.78	7129.48
EC:2.7.7.60	1428.18	2265.56	1028.84	463.615	733.207	1179.13	1087.83	739.532
EC:2.7.7.61	85.5821	122.251	65.5446	32.4676	60.7546	1612.32	1097.97	1398.02
EC:2.7.7.62	635.954	911.011	427.781	180.184	310.606	931.458	797.26	629.07
EC:2.7.7.63	183.091	433.692	177.781	70.5661	124.988	816.196	698.179	686.31
EC:2.7.7.65	8.91082	21.1968	6.42352	4.12739	20.8269	6.26636	8.13046	13.1596
EC:2.7.7.66	0	0	0	0	0.352408	0.625852	0	0.0198651
EC:2.7.7.68	85.2561	204.342	80.88	34.7653	209.008	118.57	168.13	0
EC:2.7.7.7	13901.8	17040.8	10334.5	6094.67	6941.16	20141.7	16374.5	17438.6
EC:2.7.7.70	0	0	0	0	70.0285	46.06	58.7552	115.452
EC:2.7.7.71	43.7331	65.455	39.5365	14.0798	7.29408	9.50514e-05	0.0388536	10.6406
EC:2.7.7.72	1467.79	1844.01	1110.86	643.761	591.426	1975.96	1578.56	1907.77
EC:2.7.7.73	39.5331	47.2684	20.884	12.1043	87.5273	74.9547	99.4363	197.751
EC:2.7.7.75	0	0	0	0	5.02199	0	0.805835	0
EC:2.7.7.76	577.863	759.257	286.06	179.568	159.726	89.3516	129.121	17.4825
EC:2.7.7.77	571.086	760.387	326.195	163.009	90.6773	796.632	616.484	589.942
EC:2.7.7.8	869.326	1463.65	679.024	308.535	675.99	413.387	514.661	198.54
EC:2.7.7.81	0	0	0	0	3.3538	0	0	0
EC:2.7.7.82	24.6047	58.4553	37.6637	2.4687	21.1064	11.658	13.7972	24.4822
EC:2.7.7.83	27.4501	36.2207	33.9211	6.69928	0.00301367	0	0	5.35943
EC:2.7.7.85	1926.37	2414.41	1305.07	775.939	469.308	1881.98	1455.97	1661.26
EC:2.7.7.87	1457.79	1818.27	1097.97	639.59	519.805	1921.32	1505.12	1768.95
EC:2.7.7.9	2167.32	2588.73	1255.4	841.141	579.021	2789.81	2082.55	2642.16
EC:2.7.8.11	0	0	0	0	0.000463378	0	0.00222542	0
EC:2.7.8.12	567.603	964.985	443.989	189.335	214.899	859.557	681.259	471.118
EC:2.7.8.13	1427.21	1780.83	1072.57	621.732	746.208	2048.47	1684.66	1779.78
EC:2.7.8.14	193.788	337.773	189.136	75.9645	184.693	116.66	132.24	31.2036
EC:2.7.8.17	0	0	0	0	4.72197e-05	0	0.000226777	0
EC:2.7.8.20	1679.84	1559.29	1431.59	952.905	807.72	3697.33	2814.77	3216.53
EC:2.7.8.24	0	0	0	0	0.00160464	0	0	0
EC:2.7.8.26	619.078	846.412	379.077	180.184	300.824	922.875	786.691	607.62
EC:2.7.8.28	0	0	0	0	208.992	118.57	168.13	0
EC:2.7.8.33	628.148	504.308	504.444	359.781	445.249	1107.87	913.261	1099.14
EC:2.7.8.34	0	0	0	0	5.66918	0	0.00759189	0
EC:2.7.8.36	118.404	155.47	73.9625	30.8704	6.20256	0	0	0
EC:2.7.8.37	3.71262	8.85204	2.67631	1.71964	1.63792	0	8.85855	5.93003
EC:2.7.8.39	0	0	0	0	0.00173913	0	0.00835233	0
EC:2.7.8.41	35.3449	93.2698	50.4425	15.6722	275.76	154.63	210.24	74.4294
EC:2.7.8.5	1457.39	1848.3	1114.44	632.894	1066.16	2242.91	1949.98	1950.69
EC:2.7.8.6	79.7347	207.092	120.73	46.4883	206.883	123.417	139.756	12.9037
EC:2.7.8.7	1258.56	1387.94	817.954	549.112	156.62	1687.39	1243.14	1718.74
EC:2.7.8.8	663.158	994.956	396.571	207.355	272.833	157.907	219.676	102.409
EC:2.7.9.1	871.794	1424.82	649.618	316.562	723.236	434.183	551.323	112.737
EC:2.7.9.2	35.7367	70.8753	41.1024	3.10947	263.414	1356.81	1060.74	1378.44
EC:2.7.9.3	710.486	1023.05	415.031	225.579	62.5781	47.37	65.0922	144.898
EC:2.8.1.1	206.216	396.682	108.431	70.4599	441.164	239	340.327	0.256553
EC:2.8.1.10	39.5331	48.4719	22.2378	12.1043	272.225	164.63	236.053	126.404
EC:2.8.1.12	0	0.0081036	0	0	18.8629	12.5721	13.6246	7.71954
EC:2.8.1.2	203.806	390.95	106.693	69.3437	441.154	239	340.29	0.256553
EC:2.8.1.6	693.275	1024.93	461.627	194.573	436.914	281.911	380.809	404.686
EC:2.8.1.7	3268.5	4022.38	2508.35	1457.9	1550.43	4870.37	4005.47	4187.64
EC:2.8.1.8	3.96572	3.93654	3.05685	1.42028	222.975	120.43	180.318	2.90608
EC:2.8.2.1	0	0	0	0	0.00121696	0	0.00584458	0
EC:2.8.2.2	0	0	0	0	7.26555e-05	0	0.000348935	0
EC:2.8.2.20	0	0	0	0	0.000428829	0	0.00205949	0
EC:2.8.2.22	0	0.0234832	0	0	0.214888	0	0	0.103087
EC:2.8.2.23	0	0	0	0	0.000612565	0	0.0029419	0
EC:2.8.2.30	0	0	0	0	0.000560371	0	0.00269124	0
EC:2.8.2.4	0	0	0	0	1.12201e-10	0	5.38857e-10	0
EC:2.8.3.1	174.748	381.565	237.417	93.2661	429.864	1120.91	832.065	1001.48
EC:2.8.3.10	58.5754	118.269	49.0284	20.5193	101.298	1650.8	1144.08	1489.27
EC:2.8.3.12	125.811	178.16	103.762	45.3595	177.642	89.096	105.431	219.026
EC:2.8.3.13	0	0	0	0	0.000310998	0	0	0
EC:2.8.3.15	0	0	0	0	0.10545	0	1.28514e-06	0
EC:2.8.3.16	101.904	105.326	105.927	50.6368	1024.26	1463.25	1362.17	1026.16
EC:2.8.3.17	0	2.0109	2.27732	0	23.2113	14.9656	17.7094	31.4283
EC:2.8.3.18	4.79132	3.10028	2.05767	1.71596	0.573682	0	0	0
EC:2.8.3.19	344.346	235.008	257.966	192.72	40.5973	32.4535	35.0715	142.591
EC:2.8.3.20	0	0	0	0	0.0460184	0	0	0
EC:2.8.3.21	0	0	0	0	0.0613843	0	0	0
EC:2.8.3.22	0	0	0	0	8.22783e-05	0	0	0
EC:2.8.3.5	32.3365	40.9269	20.3582	14.417	24.797	15.4519	19.0658	43.09
EC:2.8.3.6	0	0	0	0	0.0426904	0	0.0738259	0
EC:2.8.3.8	26.9387	57.9236	26.0465	11.6073	1.55659	0	0	0
EC:2.8.3.9	26.0106	55.7146	25.3774	11.1774	1.55369	0	0	0
EC:2.8.4.1	0	0	0	0	0.00142515	0	0	0
EC:2.8.4.3	780.1	1258.56	620.438	267.241	737.532	468.03	585.397	338.49
EC:2.8.4.4	785.792	1209.45	605.689	269.316	470.111	304.636	358.259	233.227
EC:2.8.4.5	833.473	1290.91	647.209	290.84	414.338	255.48	293.881	122.771
EC:2.9.1.1	134.618	317.88	117.405	46.7014	98.8544	70.686	92.761	167.464
EC:3.1.1.1	9.62865	16.5889	5.78533	4.04329	72.6898	801.23	616.266	587.632
EC:3.1.1.11	25.2862	40.4654	22.4079	10.5714	23.2716	14.9656	17.71	36.7991
EC:3.1.1.17	0	0	0	0	0.0301085	0	0.136047	0
EC:3.1.1.22	0	0	0	0	0.000384935	0	0.00184869	0
EC:3.1.1.23	0	0	0	0	3.05176e-05	0	0	0
EC:3.1.1.24	0	0	0	0	524.807	297.273	421.566	0
EC:3.1.1.29	1456.1	1819.09	1097.47	639.067	736.477	2039.89	1674.87	1768.95
EC:3.1.1.3	89.3304	131.719	78.4664	29.4821	157.609	89.3516	126.858	21.2811
EC:3.1.1.31	757.122	768.378	618.62	391.82	324.046	1791.13	1390.76	1694.08
EC:3.1.1.32	0	0	0	0	0.158957	0	0.036913	0
EC:3.1.1.4	0	0	0	0	0.158967	0	0.036961	0
EC:3.1.1.41	22.3734	53.1265	16.1283	10.3631	33.0491	429	329	516.999
EC:3.1.1.45	0	0.00817406	0	0	51.9938	29.2184	43.8379	0.256553
EC:3.1.1.5	466.574	646.115	252.198	128.876	1.03813	0	0.720804	2.25461
EC:3.1.1.53	128.628	322.078	207.866	77.1394	348.602	223.526	250.859	14.0196
EC:3.1.1.61	84.8726	148.486	127.66	2.59015	137.084	80.26	109.893	188.804
EC:3.1.1.7	0	0	0	0	4.06663e-06	0	0	0
EC:3.1.1.73	2.47303	5.87173	1.78273	1.14548	157.499	89.3516	126.701	0
EC:3.1.1.75	0	0	0	0	0.00112766	0	4.26972e-05	0
EC:3.1.1.81	0	0	0	0	0.0373217	0	0.00292129	0
EC:3.1.1.85	5.89109	13.9951	4.2467	2.72869	2.07955	0	2.8011	0.498733
EC:3.1.1.89	0	0	0	0	0.00983362	0	0.0472269	0
EC:3.1.11.1	0	0.00990812	0	0	0.00786883	1.86	0.036913	0
EC:3.1.11.2	1681.04	1916.55	1283.63	784.557	1210.08	4643.69	3652.66	3661.13
EC:3.1.11.5	1638.34	2163.59	1262.67	692.016	1191.36	3144.24	2614.44	2735
EC:3.1.11.6	2838.66	3566.58	2143.38	1245.48	1480.61	4506.91	3613.41	3949.62
EC:3.1.12.1	86.5559	194.438	101.446	30.0439	133.716	511.115	368.308	644.952
EC:3.1.13.1	0	0	0	0	53.3346	47.92	62.7638	118.5
EC:3.1.13.3	1950.57	2485.56	1343.88	783.068	536.691	1928.04	1514.34	1779.78
EC:3.1.13.4	0	0	0	0	6.25335e-05	0	0.000300323	0
EC:3.1.13.5	0	6.75207	5.80974	0	209.81	118.57	171.965	0
EC:3.1.2.1	0	0	0	0	51.7387	29.2184	42.5775	0
EC:3.1.2.12	0	0	0	0	0.158023	0	0.693898	0
EC:3.1.2.2	0	0	0	0	0.00176931	0	0	0
EC:3.1.2.20	77.5407	179.804	55.1726	35.655	27.1837	0	62	68
EC:3.1.2.21	558.099	328.241	400.312	317.604	71.5332	1635.08	1172.36	1582.11
EC:3.1.2.22	0	0	0	0	4.70645e-75	0	0	0
EC:3.1.2.23	0	0	0	0	0.0122504	0	0	0
EC:3.1.2.26	0	0	0	0	6.11433e-07	0	0	0
EC:3.1.2.28	0	0	0	0	0.0854224	0	0.392245	0
EC:3.1.2.29	0	0	0	0	0.014442	0	0	0
EC:3.1.2.30	0	0	0	0	3.35975e-06	0	0	0
EC:3.1.2.4	2.91986	6.93317	2.10483	1.35245	0.00131404	0	0	0
EC:3.1.2.6	5.89109	14.0064	4.2467	2.72869	366.953	207.922	295.727	0
EC:3.1.21.1	0	0	0	0	43.0742	38.6966	48.8453	94.5573
EC:3.1.21.2	851.561	1384.86	602.507	317.396	656.812	374.05	525.064	183.059
EC:3.1.21.3	4028.2	6332.07	3114.63	1390.89	1975.46	7642.11	5834.68	6107.82
EC:3.1.21.4	101.334	251.961	161.627	48.9075	182.431	112.999	126.389	10.4133
EC:3.1.21.5	153.701	324.694	202.266	48.5653	343.678	917.726	877.742	754.716
EC:3.1.21.7	2.1928e-05	0.00383754	3.5634e-05	0	7.38024	0	0.550676	0
EC:3.1.22.4	20.5018	33.5721	12.2272	8.5763	344.642	207.963	282.841	209.02
EC:3.1.25.1	0	0	0	0	2.80245e-08	0	1.3459e-07	0
EC:3.1.26.11	1950.51	2312.87	1222.9	755.645	74.7264	1632.77	1170.48	1626.82
EC:3.1.26.12	0	1.13437e-06	0	0	290.057	186.731	254.34	164.432
EC:3.1.26.3	1457.51	1828.38	1110.87	642.086	745.26	2468.89	1942.71	2206.95
EC:3.1.26.4	2896.5	3677.07	2231.68	1280.73	1336.8	4734.41	3819.98	4108.7
EC:3.1.26.5	1437.61	1801.42	1079.35	626.29	741.823	2046.61	1679.48	1779.15
EC:3.1.26.8	1316.69	1583.11	924.837	605.614	463.745	1881.98	1451.18	1645.25
EC:3.1.27.1	0	0	0	0	7.15307	0	0.0904983	0
EC:3.1.27.3	0	0	0	0	5.77336e-05	0	0.000277271	0
EC:3.1.27.6	0	0	0	0	0.0115122	0	0.00554978	0
EC:3.1.3.1	446.372	587.561	225.269	141.557	293.798	150.261	280.592	86.2021
EC:3.1.3.10	10.9427	20.1576	13.9358	1.97047	0.00927855	0	0.036913	0
EC:3.1.3.11	315.365	558.327	282.772	116.356	378.604	236.857	320.033	332.542
EC:3.1.3.12	0	0	0	0	4.1283	0	4.0626	0
EC:3.1.3.15	1760.81	3038.15	1537.3	668.002	1597.34	1016.73	1195.73	370.24
EC:3.1.3.16	2186.16	2957.9	1571.48	858.615	781.447	2072.23	1715.48	1845.51
EC:3.1.3.18	2549.5	3782.03	1716.37	807.443	1054.03	667.389	810.504	533.503
EC:3.1.3.2	5.8537	13.9229	4.21974	2.71137	52.9311	47.92	61.3161	116.705
EC:3.1.3.23	0.790804	1.95873	0.570065	0.366292	0.438904	0	1.23671	0
EC:3.1.3.25	50.6125	109.406	41.9626	8.01532	322.598	914.937	840.099	636.266
EC:3.1.3.26	0	0	0	0	52.9101	47.92	61.2979	116.705
EC:3.1.3.27	24.9785	59.5801	18.0062	11.5697	71.3579	47.92	60.8707	118.5
EC:3.1.3.3	112.19	224.915	204.017	6.92495	219.085	120.44	174.416	3.26607
EC:3.1.3.32	0	0	0	0	4.08711e-06	0	0	0
EC:3.1.3.37	0	0	0	0	0.164591	0	0.790463	0
EC:3.1.3.39	0	0	0	0	4.58542e-06	0	2.20219e-05	0
EC:3.1.3.4	0	0.0101863	0	0	0.369713	0	0.036913	0
EC:3.1.3.41	697.595	670.833	608.768	398.583	409.259	1847.78	1409.07	1576.19
EC:3.1.3.45	8.36413	27.746	6.02943	3.87417	17.9093	1.86	6.10292	3.04774
EC:3.1.3.48	4441.17	4359.51	3503.81	2276.42	1275.39	10042.5	7215.32	9242.39
EC:3.1.3.5	125.925	262.264	135.409	34.9977	374.666	1830.03	1387.28	1596.1
EC:3.1.3.6	1091.57	1032.35	662.112	478.887	21.3901	872.64	546.516	1021.22
EC:3.1.3.64	0	0	0	0	0.000278975	0	0	0
EC:3.1.3.69	0	0	0	0	0.0129733	0	0.0623057	0
EC:3.1.3.7	1950.57	2485.57	1343.88	783.068	539.776	1928.04	1518.08	1780.59
EC:3.1.3.70	0	0	0	0	0.0543777	0	0.189014	0
EC:3.1.3.71	2.91989	6.98589	2.10488	1.35245	2.78582	0	0.829143	0
EC:3.1.3.73	696.188	1033.4	453.068	211.659	99.6692	799.718	608.095	579.882
EC:3.1.3.77	0	0	0	0	0.18817	0	0.903345	0
EC:3.1.3.8	0	0	0	0	0.122084	0	0.575817	0
EC:3.1.3.81	0	0	0	0	0.369602	0	0.036913	0
EC:3.1.3.82	36.0908	86.461	41.821	8.6207	279.958	166.49	234.249	118.742
EC:3.1.3.83	36.0908	86.461	41.821	8.6207	279.958	166.49	234.249	118.742
EC:3.1.3.87	0	0.0040518	0	0	0.281928	0	0.0829462	0
EC:3.1.3.88	0	0	0	0	0.000736783	0	0	0
EC:3.1.3.89	27.15	50.5748	55.2553	0	51.456	32.89	38.9569	69.07
EC:3.1.3.90	661.586	999.134	342.225	225.059	37.1977	4.89692	69.7367	76.3407
EC:3.1.3.92	0	0	0	0	0.00895766	0	0.000124855	0
EC:3.1.3.93	0	0	0	0	0.00367116	0	0	0
EC:3.1.3.95	0	0	0	0	0.000278975	0	0	0
EC:3.1.31.1	105.09	253.81	85.608	47.7947	4.52249	1.31	4.21063	0.517559
EC:3.1.4.1	0	0.0180186	0	0	0.000197564	0	0	0
EC:3.1.4.12	0	0	0	0	0.000282846	0	0.00135755	0
EC:3.1.4.14	0	0	0	0	0.00776058	0	0.036913	0
EC:3.1.4.16	1091.57	1032.35	662.112	478.887	21.3901	872.64	546.516	1021.22
EC:3.1.4.17	0	0.00745585	0	0	0.0175874	0	0.0396505	0
EC:3.1.4.3	8.93428	5.74841	3.83689	3.19972	3.80865	1.31	3.22691	0
EC:3.1.4.37	5.94246	14.111	4.28373	2.75248	8.70066e-05	0	0	0
EC:3.1.4.4	0	0	0	0	1.98477e-15	0	0	0
EC:3.1.4.44	0	0	0	0	4.70521e-18	0	0	0
EC:3.1.4.46	1849.75	2306.89	1242.58	759.598	1107.33	2226.08	2007.82	1700.5
EC:3.1.4.50	0	0	0	0	0.000859088	0	0.00412585	0
EC:3.1.4.52	0	0	0	0	0.00831312	0	0.0395664	0
EC:3.1.4.54	0	0	0	0	0.274272	0	1.31722	0
EC:3.1.4.55	22.4337	45.8447	27.8411	0.889718	23.9906	14.9656	20.0746	31.4283
EC:3.1.5.1	725.426	1051.65	442.469	202.882	539.351	317.324	436.285	185.074
EC:3.1.6.1	0	0	0	0	209.308	118.57	170.289	0.256553
EC:3.1.6.13	2.75898	6.55062	1.98886	1.27793	7.18101e-11	0	0	0
EC:3.1.6.14	0	0	0	0	1.92086e-05	0	0	0
EC:3.1.6.2	0	0	0	0	0.000313472	0	0	0
EC:3.1.6.6	0	0	0	0	0.0253565	0	0.250953	0.87581
EC:3.1.6.8	0	0	0	0	1.21106e-09	0	0	0
EC:3.1.7.2	5.89109	14.0049	4.2467	2.72869	7.23371	0.625852	5.16466	0
EC:3.10.1.1	0	6.75207	5.80974	0	0.00132048	0	0.00634153	0
EC:3.11.1.1	81.7485	108.424	65.4481	36.4606	58.8584	49.8539	61.4711	150.529
EC:3.11.1.2	0	0	0	0	43.0567	37.4724	46.1408	93.6529
EC:3.13.1.1	0	0	0	0	0.255091	0.00496975	0.619609	0.0124207
EC:3.13.1.3	0	0	0	0	19.9864	12.8943	15.2583	27.0783
EC:3.2.1.1	570.519	824.464	390.45	196.263	322.049	197.548	299.193	281.34
EC:3.2.1.10	1421.74	1833.7	957.167	529.835	378.032	993.184	818.267	619.673
EC:3.2.1.11	106.183	252.182	76.5436	49.1826	69.7454	44.8969	53.1282	94.2848
EC:3.2.1.122	29.585	72.9971	31.118	15.8969	48.5568	14.9656	79.9305	99.4283
EC:3.2.1.123	0	5.33495	4.59039	0	0.000307265	0	0	0
EC:3.2.1.132	0.286971	0.43051	0.466341	0	0.0429503	0	0.0029128	0
EC:3.2.1.135	557.313	329.184	400.23	317.415	17.7358	888.5	553.72	1022.69
EC:3.2.1.136	0	11.8429	13.4119	0	0.031676	0	0	0
EC:3.2.1.139	11.1154	16.6792	18.063	0	0.239539	0	0	0.0114378
EC:3.2.1.14	13.1237	33.1082	28.882	1.35435	229.928	130.228	182.193	24.4849
EC:3.2.1.141	0	0	0	0	1.02834	0	2.40028	0
EC:3.2.1.143	0	0	0	0	0.00599142	0	0	0
EC:3.2.1.15	0	0	0	0	0.000187264	0	0.000541389	0
EC:3.2.1.156	10.9977	16.4986	17.8718	0	0.0791141	0	0	0
EC:3.2.1.164	0	0	0	0	0.000146845	0	0.000287442	0
EC:3.2.1.165	0	0	0	0	1.02972e-06	0	0	0
EC:3.2.1.17	0	0.0183975	0	0	239.08	120.455	230.419	68.2652
EC:3.2.1.170	83.9139	221.699	127.776	48.4241	184.996	116.66	133.523	9.92242
EC:3.2.1.172	41.8007	88.452	47.6143	16.7343	33.1162	21.232	25.1246	49.9701
EC:3.2.1.177	493.373	745.78	342.484	161.649	197.673	126.728	141.992	38.3809
EC:3.2.1.18	222.253	312.837	113.436	70.5364	9.71861	6.26636	7.41523	13.1596
EC:3.2.1.180	90.0064	216.461	130.619	45.7176	162.955	104.62	116.34	6.50902
EC:3.2.1.183	0	0.513981	0	0	0.0417601	0.625852	0.29189	0.293556
EC:3.2.1.184	27.4724	53.0291	29.3842	0.507895	21.4198	11.658	14.9467	24.4822
EC:3.2.1.185	0	0	0	0	6.90275e-19	0	0	0
EC:3.2.1.187	0	0.0155378	0	0	0.000169755	0	0	0
EC:3.2.1.20	2503.08	2559.51	1717.74	1072.24	458.362	1877.74	1473.81	1804.72
EC:3.2.1.21	2742.8	4094.68	1858.06	881.908	1553.74	945.168	1167.97	122.552
EC:3.2.1.22	2384.96	3109.44	1445.71	769.637	276.086	1753.05	1309.56	1556.78
EC:3.2.1.23	4541.99	4899.52	3236.99	2011.3	653.549	4364.72	3264.15	3905.33
EC:3.2.1.24	94.0581	127.195	58.2017	14.9003	3.18431	1.31	4.19119	10.7189
EC:3.2.1.25	434.443	564.752	207.979	123.13	23.6897	14.9656	17.717	31.4283
EC:3.2.1.26	3280.58	4345.54	2116.05	1189.95	591.591	1204.38	1039.94	1197.16
EC:3.2.1.28	0	0	0	0	0.0836879	0	0.400959	0
EC:3.2.1.3	0	0	0	0	0.153487	0	0.150727	0
EC:3.2.1.31	108.277	138.857	75.607	39.831	0.771085	0	0	0.0478052
EC:3.2.1.35	653.231	926.651	348.752	205.343	0.185848	0	0	0
EC:3.2.1.37	469.122	664.839	268.708	134.202	0.478412	0	0.00435346	0.207466
EC:3.2.1.39	0	0	0	0	3.01009e-12	0	0	0
EC:3.2.1.4	171.784	395.423	249.877	46.1376	282.73	179.403	204.638	145.081
EC:3.2.1.40	538.739	848.495	433.436	177.668	180.663	115.557	128.772	25.6734
EC:3.2.1.41	1616.05	2282.85	928.964	537.218	365.179	1079.28	782.58	903.141
EC:3.2.1.45	3.04161	12.4773	6.88936	1.35435	0.486284	0	1.76629	0.0363675
EC:3.2.1.46	0	0	0	0	0.000776125	0	0	0
EC:3.2.1.50	0	0	0	0	0.000341301	0	0	0
EC:3.2.1.51	664.736	977.543	408.386	199.284	10.3036	6.26636	7.63799	13.171
EC:3.2.1.52	2006.3	2850.12	1140.52	627.583	1397.72	1250.56	1380.54	707.395
EC:3.2.1.54	0.210963	0.500886	0.152076	0.0977155	0.0244428	0	0.334376	0
EC:3.2.1.55	1265.06	1661.11	642.712	369.389	24.3411	14.9656	17.7094	31.5431
EC:3.2.1.58	16.7109	20.5818	5.51674	0.779053	0.00979519	0	0	0
EC:3.2.1.64	0	0	0	0	0.00379722	0	0	0
EC:3.2.1.65	0	0	0	0	0.00171447	0	0	0
EC:3.2.1.67	0	0	0	0	0.000874948	0	0	0
EC:3.2.1.70	1382.25	1399.77	797.766	569.968	18.4314	871.33	543.112	1026.58
EC:3.2.1.78	408.385	536.085	204.608	123.13	0.358883	0	0.090386	0
EC:3.2.1.8	53.118	79.2523	56.4233	1.15126	1.16201	0	0.0699944	0
EC:3.2.1.80	60.2789	127.732	63.3639	26.1327	0.752696	0	0	10.6406
EC:3.2.1.81	0	0	0	0	0.000693745	0	0.000320818	0
EC:3.2.1.82	0.1456	0.218428	0.236607	0	0.00419079	0	0	0
EC:3.2.1.85	345.752	330.34	314.518	204.709	209.311	123.325	199.024	145.032
EC:3.2.1.86	7371.29	9592.65	5442.93	3249.12	3692.2	4852.83	4508.89	3829.96
EC:3.2.1.89	476.273	590.819	241.495	149.731	28.6642	40.7982	96.637	118.593
EC:3.2.1.91	0	0	0	0	0.0030343	0	0.00142511	0
EC:3.2.1.93	600.158	794.472	334.338	202.305	0.87155	0	0.0389544	26.6786
EC:3.2.1.96	27.5186	65.3412	19.8373	12.7463	51.6072	2333.39	1621.59	1802.68
EC:3.2.1.97	408.05	526.473	189.391	124.187	0.00506008	0	0	0
EC:3.2.1.99	415.899	535.517	203.407	123.13	0.140729	0	0	0
EC:3.2.2.1	1278.46	954.692	942.219	684.046	112.723	1654.8	1251.08	1798.84
EC:3.2.2.20	722.176	679.803	525.604	382.627	306.081	1344	1099.04	1191.13
EC:3.2.2.21	1169.02	1185.76	759.443	527.621	716.83	2051.97	1657.86	1709.7
EC:3.2.2.23	829.262	955.688	706.323	461.319	1064.92	2237.16	1954.59	1736.76
EC:3.2.2.24	0	0	0	0	1.04997	0	0.0252692	0
EC:3.2.2.26	0	0.0040518	0	0	53.3029	46.06	58.0631	116.775
EC:3.2.2.27	1429.42	1798.98	1081.76	626.975	621.733	1969.52	1582.18	1593.5
EC:3.2.2.3	0	6.75207	5.80974	0	0.00201582	0	0.0009086	0
EC:3.2.2.30	0	0	0	0	7.30529	0	0	0
EC:3.2.2.4	0	0	0	0	0.00776058	0	0.036913	0
EC:3.2.2.5	0	0	0	0	2.18699e-39	0	0	0
EC:3.2.2.8	1.59956	3.88812	1.15307	0.740896	0.0962897	0	0	0
EC:3.2.2.9	1470.45	1875.37	1127.26	638.409	470.528	1883.84	1451.38	1666.64
EC:3.3.1.1	6.55874	21.9263	21.0584	0	276.161	164.63	234.697	118.5
EC:3.3.2.1	0	0	0	0	0.0220167	0	0.0385685	0
EC:3.3.2.12	0	0	0	0	209.014	118.57	168.167	0
EC:3.3.2.2	0	0	0	0	7.18571e-05	0	0	0
EC:3.3.2.5	0	0	0	0	7.18571e-05	0	0	0
EC:3.3.2.9	0	0	0	0	0.00197601	0	0.00152307	0
EC:3.4.11.1	610.119	873.513	305.848	201.481	511.013	304.294	428.89	161.501
EC:3.4.11.10	1.65868	1.06722	0.712334	0.59404	0.0461655	0	0.00158938	0
EC:3.4.11.14	556.44	327.11	399.6	317.01	17.4031	871.33	543.11	1021.22
EC:3.4.11.18	2165.4	2811.83	1508.66	842.671	987.248	2187.04	1880.52	1838.36
EC:3.4.11.19	35.7827	45.0502	22.1702	15.7708	1.13805	0	3.79322	11.854
EC:3.4.11.2	556.44	327.112	399.6	317.01	270.894	1746.93	1330.68	1559.77
EC:3.4.11.21	910.503	1409.89	675.597	312.687	403.024	268.65	311.832	161.318
EC:3.4.11.23	0	0	0	0	0.00776058	0	0.036913	0
EC:3.4.11.24	0	0	0	0	208.99	118.57	168.13	0
EC:3.4.11.4	2157.66	2346.17	1612.14	987.044	515.639	2777.41	2022.95	2762.79
EC:3.4.11.5	741.872	732.408	526.955	391.45	264.207	2604.93	1803.39	2378.92
[truncated: 786 more rows]

## Sheet: ec abundance (relative)
	WANMPN1	WANMPN2	WANMPN3	WANMPN4	WANMPP1	WANMPP2	WANMPP3	WANMPP4
[truncated: 2,285 more rows]

[truncated: 2 more sheets: MataCyc abundance, MetaCyc abundance (relative)]
