# Supplementary material for: Myeloperoxidase gene knockout causes local inflammation and dysbiosis in the murine gut
Source: Gut Microbes Rep. 2025 Aug 28;2(1):2548210. doi: 10.1080/29933935.2025.2548210 (PMC12700598; doi:10.1080/29933935.2025.2548210)
Supplement: Supplementary Table S6.xlsx [file KGMR_A_2548210_SM4047.xlsx]

## Sheet: ko
	feature	method	group1	group2	p_values	adj_method	p_adjust	description
1	K00001	LinDA	MPO	WT	0.997352	BH	0.998294	E1.1.1.1, adh; alcohol dehydrogenase [EC:1.1.1.1]
2	K00002	LinDA	MPO	WT	0.994806	BH	0.996283	AKR1A1, adh; alcohol dehydrogenase (NADP+) [EC:1.1.1.2]
3	K00003	LinDA	MPO	WT	5.24311e-05	BH	0.000728538	hom; homoserine dehydrogenase [EC:1.1.1.3]
4	K00004	LinDA	MPO	WT	0.00168848	BH	0.0121991	BDH, butB; (R,R)-butanediol dehydrogenase / meso-butanediol dehydrogenase / diacetyl reductase [EC:1.1.1.4 1.1.1.- 1.1.1.303]
5	K00005	LinDA	MPO	WT	0.379913	BH	0.785444	gldA; glycerol dehydrogenase [EC:1.1.1.6]
6	K00007	LinDA	MPO	WT	0.994806	BH	0.996283	dalD; D-arabinitol 4-dehydrogenase [EC:1.1.1.11]
7	K00008	LinDA	MPO	WT	0.683518	BH	0.996283	SORD, gutB; L-iditol 2-dehydrogenase [EC:1.1.1.14]
8	K00009	LinDA	MPO	WT	0.764768	BH	0.996283	mtlD; mannitol-1-phosphate 5-dehydrogenase [EC:1.1.1.17]
9	K00010	LinDA	MPO	WT	0.00131817	BH	0.010011	iolG; myo-inositol 2-dehydrogenase / D-chiro-inositol 1-dehydrogenase [EC:1.1.1.18 1.1.1.369]
10	K00012	LinDA	MPO	WT	0.137592	BH	0.385985	UGDH, ugd; UDPglucose 6-dehydrogenase [EC:1.1.1.22]
11	K00013	LinDA	MPO	WT	0.0585882	BH	0.193211	hisD; histidinol dehydrogenase [EC:1.1.1.23]
12	K00014	LinDA	MPO	WT	0.0137008	BH	0.0686891	aroE; shikimate dehydrogenase [EC:1.1.1.25]
13	K00015	LinDA	MPO	WT	0.0107397	BH	0.0557447	gyaR, GOR1; glyoxylate reductase [EC:1.1.1.26]
14	K00016	LinDA	MPO	WT	0.556309	BH	0.996283	LDH, ldh; L-lactate dehydrogenase [EC:1.1.1.27]
15	K00018	LinDA	MPO	WT	0.00159172	BH	0.011659	hprA; glycerate dehydrogenase [EC:1.1.1.29]
16	K00019	LinDA	MPO	WT	0.133201	BH	0.375514	E1.1.1.30, bdh; 3-hydroxybutyrate dehydrogenase [EC:1.1.1.30]
17	K00020	LinDA	MPO	WT	0.00166562	BH	0.0120692	HIBADH, mmsB; 3-hydroxyisobutyrate dehydrogenase [EC:1.1.1.31]
18	K00021	LinDA	MPO	WT	0.994806	BH	0.996283	HMGCR; hydroxymethylglutaryl-CoA reductase (NADPH) [EC:1.1.1.34]
19	K00022	LinDA	MPO	WT	0.994806	BH	0.996283	HADH; 3-hydroxyacyl-CoA dehydrogenase [EC:1.1.1.35]
20	K00023	LinDA	MPO	WT	0.000962939	BH	0.0076581	phbB; acetoacetyl-CoA reductase [EC:1.1.1.36]
21	K00024	LinDA	MPO	WT	0.0198487	BH	0.0809424	mdh; malate dehydrogenase [EC:1.1.1.37]
22	K00027	LinDA	MPO	WT	0.00197282	BH	0.0139812	ME2, sfcA, maeA; malate dehydrogenase (oxaloacetate-decarboxylating) [EC:1.1.1.38]
23	K00028	LinDA	MPO	WT	0.994806	BH	0.996283	E1.1.1.39; malate dehydrogenase (decarboxylating) [EC:1.1.1.39]
24	K00029	LinDA	MPO	WT	0.00094647	BH	0.00761525	E1.1.1.40, maeB; malate dehydrogenase (oxaloacetate-decarboxylating)(NADP+) [EC:1.1.1.40]
25	K00030	LinDA	MPO	WT	0.269115	BH	0.638579	IDH3; isocitrate dehydrogenase (NAD+) [EC:1.1.1.41]
26	K00031	LinDA	MPO	WT	0.0493716	BH	0.166517	IDH1, IDH2, icd; isocitrate dehydrogenase [EC:1.1.1.42]
27	K00032	LinDA	MPO	WT	0.994806	BH	0.996283	E1.1.1.43; phosphogluconate 2-dehydrogenase [EC:1.1.1.43]
28	K00033	LinDA	MPO	WT	0.0961881	BH	0.290364	PGD, gnd, gntZ; 6-phosphogluconate dehydrogenase [EC:1.1.1.44 1.1.1.343]
29	K00034	LinDA	MPO	WT	0.00913805	BH	0.0486052	gdh; glucose 1-dehydrogenase [EC:1.1.1.47]
30	K00036	LinDA	MPO	WT	0.257881	BH	0.616599	G6PD, zwf; glucose-6-phosphate 1-dehydrogenase [EC:1.1.1.49 1.1.1.363]
31	K00038	LinDA	MPO	WT	0.0936317	BH	0.284266	E1.1.1.53; 3alpha(or 20beta)-hydroxysteroid dehydrogenase [EC:1.1.1.53]
32	K00040	LinDA	MPO	WT	0.190157	BH	0.494901	uxuB; fructuronate reductase [EC:1.1.1.57]
33	K00041	LinDA	MPO	WT	0.340815	BH	0.740926	uxaB; tagaturonate reductase [EC:1.1.1.58]
34	K00042	LinDA	MPO	WT	0.000177959	BH	0.00197378	garR, glxR; 2-hydroxy-3-oxopropionate reductase [EC:1.1.1.60]
35	K00045	LinDA	MPO	WT	0.994806	BH	0.996283	E1.1.1.67, mtlK; mannitol 2-dehydrogenase [EC:1.1.1.67]
36	K00046	LinDA	MPO	WT	0.743187	BH	0.996283	idnO; gluconate 5-dehydrogenase [EC:1.1.1.69]
37	K00048	LinDA	MPO	WT	0.624019	BH	0.996283	fucO; lactaldehyde reductase [EC:1.1.1.77]
38	K00049	LinDA	MPO	WT	0.994806	BH	0.996283	GRHPR; glyoxylate/hydroxypyruvate reductase [EC:1.1.1.79 1.1.1.81]
39	K00050	LinDA	MPO	WT	0.229851	BH	0.560834	ttuD; hydroxypyruvate reductase [EC:1.1.1.81]
40	K00051	LinDA	MPO	WT	0.994806	BH	0.996283	E1.1.1.82; malate dehydrogenase (NADP+) [EC:1.1.1.82]
41	K00052	LinDA	MPO	WT	0.0670744	BH	0.21667	leuB, IMDH; 3-isopropylmalate dehydrogenase [EC:1.1.1.85]
42	K00053	LinDA	MPO	WT	0.0706485	BH	0.225661	ilvC; ketol-acid reductoisomerase [EC:1.1.1.86]
43	K00054	LinDA	MPO	WT	0.369427	BH	0.7674	mvaA; hydroxymethylglutaryl-CoA reductase [EC:1.1.1.88]
44	K00055	LinDA	MPO	WT	0.0035263	BH	0.0226538	E1.1.1.90; aryl-alcohol dehydrogenase [EC:1.1.1.90]
45	K00057	LinDA	MPO	WT	0.779532	BH	0.996283	gpsA; glycerol-3-phosphate dehydrogenase (NAD(P)+) [EC:1.1.1.94]
46	K00058	LinDA	MPO	WT	0.412269	BH	0.842013	serA, PHGDH; D-3-phosphoglycerate dehydrogenase / 2-oxoglutarate reductase [EC:1.1.1.95 1.1.1.399]
47	K00059	LinDA	MPO	WT	0.00664682	BH	0.0376772	fabG, OAR1; 3-oxoacyl-[acyl-carrier protein] reductase [EC:1.1.1.100]
48	K00060	LinDA	MPO	WT	0.00116719	BH	0.008984	tdh; threonine 3-dehydrogenase [EC:1.1.1.103]
49	K00064	LinDA	MPO	WT	0.994806	BH	0.996283	E1.1.1.122; D-threo-aldose 1-dehydrogenase [EC:1.1.1.122]
50	K00065	LinDA	MPO	WT	0.0339305	BH	0.123839	kduD; 2-dehydro-3-deoxy-D-gluconate 5-dehydrogenase [EC:1.1.1.127]
51	K00066	LinDA	MPO	WT	0.0199953	BH	0.0809424	algD; GDP-mannose 6-dehydrogenase [EC:1.1.1.132]
52	K00067	LinDA	MPO	WT	0.0570406	BH	0.188779	rfbD, rmlD; dTDP-4-dehydrorhamnose reductase [EC:1.1.1.133]
53	K00068	LinDA	MPO	WT	5.23199e-07	BH	3.46619e-05	srlD; sorbitol-6-phosphate 2-dehydrogenase [EC:1.1.1.140]
54	K00069	LinDA	MPO	WT	0.994806	BH	0.996283	HPGD; 15-hydroxyprostaglandin dehydrogenase (NAD) [EC:1.1.1.141]
55	K00073	LinDA	MPO	WT	0.020626	BH	0.0823264	allD; ureidoglycolate dehydrogenase (NAD+) [EC:1.1.1.350]
56	K00074	LinDA	MPO	WT	0.0183254	BH	0.0809424	paaH, hbd, fadB, mmgB; 3-hydroxybutyryl-CoA dehydrogenase [EC:1.1.1.157]
57	K00075	LinDA	MPO	WT	0.55453	BH	0.996283	murB; UDP-N-acetylmuramate dehydrogenase [EC:1.3.1.98]
58	K00076	LinDA	MPO	WT	0.539304	BH	0.996283	hdhA; 7-alpha-hydroxysteroid dehydrogenase [EC:1.1.1.159]
59	K00077	LinDA	MPO	WT	0.00583177	BH	0.0342255	panE, apbA; 2-dehydropantoate 2-reductase [EC:1.1.1.169]
60	K00078	LinDA	MPO	WT	0.994806	BH	0.996283	DHDH; dihydrodiol dehydrogenase / D-xylose 1-dehydrogenase (NADP) [EC:1.3.1.20 1.1.1.179]
61	K00081	LinDA	MPO	WT	0.994806	BH	0.996283	CBR2; carbonyl reductase 2 [EC:1.1.1.184]
62	K00082	LinDA	MPO	WT	0.0196047	BH	0.0809424	ribD2; 5-amino-6-(5-phosphoribosylamino)uracil reductase [EC:1.1.1.193]
63	K00086	LinDA	MPO	WT	0.0147255	BH	0.072988	dhaT; 1,3-propanediol dehydrogenase [EC:1.1.1.202]
64	K00087	LinDA	MPO	WT	0.000161116	BH	0.00182238	ygeS, xdhA; xanthine dehydrogenase molybdenum-binding subunit [EC:1.17.1.4]
65	K00088	LinDA	MPO	WT	0.0593517	BH	0.195208	IMPDH, guaB; IMP dehydrogenase [EC:1.1.1.205]
66	K00090	LinDA	MPO	WT	0.994806	BH	0.996283	ghrB; glyoxylate/hydroxypyruvate/2-ketogluconate reductase [EC:1.1.1.79 1.1.1.81 1.1.1.215]
67	K00091	LinDA	MPO	WT	0.0138518	BH	0.0693526	E1.1.1.219; dihydroflavonol-4-reductase [EC:1.1.1.219]
68	K00093	LinDA	MPO	WT	0.994806	BH	0.996283	mdh; methanol dehydrogenase [EC:1.1.1.244]
69	K00094	LinDA	MPO	WT	0.994806	BH	0.996283	E1.1.1.251, gatD; galactitol-1-phosphate 5-dehydrogenase [EC:1.1.1.251]
70	K00096	LinDA	MPO	WT	0.000759384	BH	0.00641757	araM, egsA; glycerol-1-phosphate dehydrogenase [NAD(P)+] [EC:1.1.1.261]
71	K00097	LinDA	MPO	WT	0.991801	BH	0.996283	pdxA; 4-hydroxythreonine-4-phosphate dehydrogenase [EC:1.1.1.262]
72	K00098	LinDA	MPO	WT	0.0152189	BH	0.0749829	idnD; L-idonate 5-dehydrogenase [EC:1.1.1.264]
73	K00099	LinDA	MPO	WT	0.0524175	BH	0.175355	dxr; 1-deoxy-D-xylulose-5-phosphate reductoisomerase [EC:1.1.1.267]
74	K00100	LinDA	MPO	WT	0.00153963	BH	0.0113556	bdhAB; butanol dehydrogenase [EC:1.1.1.-]
75	K00101	LinDA	MPO	WT	0.0196056	BH	0.0809424	lldD; L-lactate dehydrogenase (cytochrome) [EC:1.1.2.3]
76	K00102	LinDA	MPO	WT	0.0395096	BH	0.141011	LDHD, dld; D-lactate dehydrogenase (cytochrome) [EC:1.1.2.4]
77	K00103	LinDA	MPO	WT	0.0196056	BH	0.0809424	GULO; L-gulonolactone oxidase [EC:1.1.3.8]
78	K00104	LinDA	MPO	WT	0.00171036	BH	0.0123149	glcD; glycolate oxidase [EC:1.1.3.15]
79	K00105	LinDA	MPO	WT	0.258288	BH	0.616599	E1.1.3.21; alpha-glycerophosphate oxidase [EC:1.1.3.21]
80	K00106	LinDA	MPO	WT	0.994806	BH	0.996283	XDH; xanthine dehydrogenase/oxidase [EC:1.17.1.4 1.17.3.2]
81	K00108	LinDA	MPO	WT	0.0197266	BH	0.0809424	betA, CHDH; choline dehydrogenase [EC:1.1.99.1]
82	K00109	LinDA	MPO	WT	0.994806	BH	0.996283	L2HGDH; 2-hydroxyglutarate dehydrogenase [EC:1.1.99.2]
83	K00111	LinDA	MPO	WT	0.86887	BH	0.996283	glpA, glpD; glycerol-3-phosphate dehydrogenase [EC:1.1.5.3]
84	K00112	LinDA	MPO	WT	2.07685e-06	BH	5.80023e-05	glpB; glycerol-3-phosphate dehydrogenase subunit B [EC:1.1.5.3]
85	K00113	LinDA	MPO	WT	2.07685e-06	BH	5.80023e-05	glpC; glycerol-3-phosphate dehydrogenase subunit C
86	K00114	LinDA	MPO	WT	0.994806	BH	0.996283	exaA; alcohol dehydrogenase (cytochrome c) [EC:1.1.2.8]
87	K00116	LinDA	MPO	WT	0.994806	BH	0.996283	mqo; malate dehydrogenase (quinone) [EC:1.1.5.4]
88	K00117	LinDA	MPO	WT	0.994806	BH	0.996283	gcd; quinoprotein glucose dehydrogenase [EC:1.1.5.2]
89	K00118	LinDA	MPO	WT	0.994806	BH	0.996283	gfo; glucose-fructose oxidoreductase [EC:1.1.99.28]
90	K00121	LinDA	MPO	WT	0.0199138	BH	0.0809424	frmA, ADH5, adhC; S-(hydroxymethyl)glutathione dehydrogenase / alcohol dehydrogenase [EC:1.1.1.284 1.1.1.1]
91	K00122	LinDA	MPO	WT	0.994806	BH	0.996283	FDH; formate dehydrogenase [EC:1.17.1.9]
92	K00123	LinDA	MPO	WT	0.210848	BH	0.532684	fdoG, fdhF, fdwA; formate dehydrogenase major subunit [EC:1.17.1.9]
93	K00124	LinDA	MPO	WT	1.03775e-06	BH	5.80023e-05	fdoH, fdsB; formate dehydrogenase iron-sulfur subunit
94	K00125	LinDA	MPO	WT	0.994806	BH	0.996283	fdhB; formate dehydrogenase (coenzyme F420) beta subunit [EC:1.17.98.3 1.8.98.6]
95	K00127	LinDA	MPO	WT	0.00116688	BH	0.008984	fdoI, fdsG; formate dehydrogenase subunit gamma
96	K00128	LinDA	MPO	WT	0.379182	BH	0.784587	ALDH; aldehyde dehydrogenase (NAD+) [EC:1.2.1.3]
97	K00129	LinDA	MPO	WT	0.994806	BH	0.996283	ALDH3; aldehyde dehydrogenase (NAD(P)+) [EC:1.2.1.5]
98	K00130	LinDA	MPO	WT	0.00826394	BH	0.0448891	betB, gbsA; betaine-aldehyde dehydrogenase [EC:1.2.1.8]
99	K00131	LinDA	MPO	WT	0.00298171	BH	0.0197362	gapN; glyceraldehyde-3-phosphate dehydrogenase (NADP+) [EC:1.2.1.9]
100	K00132	LinDA	MPO	WT	0.201207	BH	0.51488	E1.2.1.10; acetaldehyde dehydrogenase (acetylating) [EC:1.2.1.10]
101	K00133	LinDA	MPO	WT	0.0272953	BH	0.102496	asd; aspartate-semialdehyde dehydrogenase [EC:1.2.1.11]
102	K00134	LinDA	MPO	WT	0.696335	BH	0.996283	GAPDH, gapA; glyceraldehyde 3-phosphate dehydrogenase [EC:1.2.1.12]
103	K00135	LinDA	MPO	WT	0.00858913	BH	0.0463838	gabD; succinate-semialdehyde dehydrogenase / glutarate-semialdehyde dehydrogenase [EC:1.2.1.16 1.2.1.79 1.2.1.20]
104	K00137	LinDA	MPO	WT	0.018641	BH	0.0809424	prr; aminobutyraldehyde dehydrogenase [EC:1.2.1.19]
105	K00138	LinDA	MPO	WT	0.994806	BH	0.996283	aldB; aldehyde dehydrogenase [EC:1.2.1.-]
106	K00140	LinDA	MPO	WT	3.91147e-05	BH	0.000566858	mmsA, iolA, ALDH6A1; malonate-semialdehyde dehydrogenase (acetylating) / methylmalonate-semialdehyde dehydrogenase [EC:1.2.1.18 1.2.1.27]
107	K00141	LinDA	MPO	WT	0.994806	BH	0.996283	xylC; benzaldehyde dehydrogenase (NAD) [EC:1.2.1.28]
108	K00145	LinDA	MPO	WT	0.0578077	BH	0.190976	argC; N-acetyl-gamma-glutamyl-phosphate reductase [EC:1.2.1.38]
109	K00146	LinDA	MPO	WT	0.0476727	BH	0.161374	feaB; phenylacetaldehyde dehydrogenase [EC:1.2.1.39]
110	K00147	LinDA	MPO	WT	0.0128509	BH	0.0650435	proA; glutamate-5-semialdehyde dehydrogenase [EC:1.2.1.41]
111	K00148	LinDA	MPO	WT	0.994806	BH	0.996283	fdhA; glutathione-independent formaldehyde dehydrogenase [EC:1.2.1.46]
112	K00150	LinDA	MPO	WT	0.0956995	BH	0.289125	gap2; glyceraldehyde-3-phosphate dehydrogenase (NAD(P)) [EC:1.2.1.59]
113	K00151	LinDA	MPO	WT	0.0196056	BH	0.0809424	hpaE, hpcC; 5-carboxymethyl-2-hydroxymuconic-semialdehyde dehydrogenase [EC:1.2.1.60]
114	K00153	LinDA	MPO	WT	0.0196056	BH	0.0809424	E1.1.1.306; S-(hydroxymethyl)mycothiol dehydrogenase [EC:1.1.1.306]
115	K00154	LinDA	MPO	WT	0.994806	BH	0.996283	E1.2.1.68; coniferyl-aldehyde dehydrogenase [EC:1.2.1.68]
116	K00156	LinDA	MPO	WT	0.00574088	BH	0.0340121	poxB; pyruvate dehydrogenase (quinone) [EC:1.2.5.1]
117	K00158	LinDA	MPO	WT	0.6549	BH	0.996283	E1.2.3.3, poxL; pyruvate oxidase [EC:1.2.3.3]
118	K00161	LinDA	MPO	WT	3.10783e-05	BH	0.000476187	PDHA, pdhA; pyruvate dehydrogenase E1 component alpha subunit [EC:1.2.4.1]
119	K00162	LinDA	MPO	WT	3.10475e-05	BH	0.000476187	PDHB, pdhB; pyruvate dehydrogenase E1 component beta subunit [EC:1.2.4.1]
120	K00163	LinDA	MPO	WT	0.0196056	BH	0.0809424	aceE; pyruvate dehydrogenase E1 component [EC:1.2.4.1]
121	K00164	LinDA	MPO	WT	0.446857	BH	0.882534	OGDH, sucA; 2-oxoglutarate dehydrogenase E1 component [EC:1.2.4.2]
122	K00166	LinDA	MPO	WT	0.258288	BH	0.616599	BCKDHA, bkdA1; 2-oxoisovalerate dehydrogenase E1 component alpha subunit [EC:1.2.4.4]
123	K00167	LinDA	MPO	WT	0.223563	BH	0.547652	BCKDHB, bkdA2; 2-oxoisovalerate dehydrogenase E1 component beta subunit [EC:1.2.4.4]
124	K00169	LinDA	MPO	WT	0.567849	BH	0.996283	porA; pyruvate ferredoxin oxidoreductase alpha subunit [EC:1.2.7.1]
125	K00170	LinDA	MPO	WT	0.422749	BH	0.858455	porB; pyruvate ferredoxin oxidoreductase beta subunit [EC:1.2.7.1]
126	K00171	LinDA	MPO	WT	0.47054	BH	0.923977	porD; pyruvate ferredoxin oxidoreductase delta subunit [EC:1.2.7.1]
127	K00172	LinDA	MPO	WT	0.94917	BH	0.996283	porC, porG; pyruvate ferredoxin oxidoreductase gamma subunit [EC:1.2.7.1]
128	K00174	LinDA	MPO	WT	0.219789	BH	0.547652	korA, oorA, oforA; 2-oxoglutarate/2-oxoacid ferredoxin oxidoreductase subunit alpha [EC:1.2.7.3 1.2.7.11]
129	K00175	LinDA	MPO	WT	0.0342111	BH	0.124557	korB, oorB, oforB; 2-oxoglutarate/2-oxoacid ferredoxin oxidoreductase subunit beta [EC:1.2.7.3 1.2.7.11]
130	K00176	LinDA	MPO	WT	0.00506062	BH	0.0307533	korD, oorD; 2-oxoglutarate ferredoxin oxidoreductase subunit delta [EC:1.2.7.3]
131	K00177	LinDA	MPO	WT	0.0976579	BH	0.294442	korC, oorC; 2-oxoglutarate ferredoxin oxidoreductase subunit gamma [EC:1.2.7.3]
132	K00179	LinDA	MPO	WT	0.980881	BH	0.996283	iorA; indolepyruvate ferredoxin oxidoreductase, alpha subunit [EC:1.2.7.8]
133	K00180	LinDA	MPO	WT	0.7722	BH	0.996283	iorB; indolepyruvate ferredoxin oxidoreductase, beta subunit [EC:1.2.7.8]
134	K00183	LinDA	MPO	WT	0.994806	BH	0.996283	NA
135	K00184	LinDA	MPO	WT	1.25036e-06	BH	5.80023e-05	dmsB; dimethyl sulfoxide reductase iron-sulfur subunit
136	K00185	LinDA	MPO	WT	1.9268e-06	BH	5.80023e-05	dmsC; dimethyl sulfoxide reductase membrane subunit
137	K00186	LinDA	MPO	WT	0.302274	BH	0.683804	vorA; 2-oxoisovalerate ferredoxin oxidoreductase alpha subunit [EC:1.2.7.7]
138	K00187	LinDA	MPO	WT	0.306277	BH	0.689914	vorB; 2-oxoisovalerate ferredoxin oxidoreductase beta subunit [EC:1.2.7.7]
139	K00188	LinDA	MPO	WT	0.994806	BH	0.996283	vorD; 2-oxoisovalerate ferredoxin oxidoreductase delta subunit [EC:1.2.7.7]
140	K00189	LinDA	MPO	WT	0.273679	BH	0.643032	vorG, porG; 2-oxoisovalerate/pyruvate ferredoxin oxidoreductase gamma subunit [EC:1.2.7.7 1.2.7.1]
141	K00192	LinDA	MPO	WT	0.994806	BH	0.996283	cdhA; anaerobic carbon-monoxide dehydrogenase, CODH/ACS complex subunit alpha [EC:1.2.7.4]
142	K00193	LinDA	MPO	WT	0.994806	BH	0.996283	cdhC; acetyl-CoA decarbonylase/synthase, CODH/ACS complex subunit beta [EC:2.3.1.169]
143	K00194	LinDA	MPO	WT	0.000820711	BH	0.00680411	cdhD, acsD; acetyl-CoA decarbonylase/synthase, CODH/ACS complex subunit delta [EC:2.1.1.245]
144	K00195	LinDA	MPO	WT	0.994806	BH	0.996283	cdhB; anaerobic carbon-monoxide dehydrogenase, CODH/ACS complex subunit epsilon
145	K00196	LinDA	MPO	WT	0.000342055	BH	0.00333077	cooF; anaerobic carbon-monoxide dehydrogenase iron sulfur subunit
146	K00197	LinDA	MPO	WT	0.000820711	BH	0.00680411	cdhE, acsC; acetyl-CoA decarbonylase/synthase, CODH/ACS complex subunit gamma [EC:2.1.1.245]
147	K00198	LinDA	MPO	WT	0.00170369	BH	0.0122851	cooS, acsA; anaerobic carbon-monoxide dehydrogenase catalytic subunit [EC:1.2.7.4]
148	K00205	LinDA	MPO	WT	0.994806	BH	0.996283	fwdF, fmdF; 4Fe-4S ferredoxin
149	K00207	LinDA	MPO	WT	0.202205	BH	0.51488	DPYD; dihydropyrimidine dehydrogenase (NADP+) [EC:1.3.1.2]
150	K00208	LinDA	MPO	WT	9.12757e-09	BH	3.74416e-06	fabI; enoyl-[acyl-carrier protein] reductase I [EC:1.3.1.9 1.3.1.10]
151	K00209	LinDA	MPO	WT	0.003186	BH	0.0207917	fabV, ter; enoyl-[acyl-carrier protein] reductase / trans-2-enoyl-CoA reductase (NAD+) [EC:1.3.1.9 1.3.1.44]
152	K00210	LinDA	MPO	WT	0.306277	BH	0.689914	NA
153	K00214	LinDA	MPO	WT	0.355485	BH	0.740926	BLVRA, bvdR; biliverdin reductase [EC:1.3.1.24]
154	K00215	LinDA	MPO	WT	0.00483678	BH	0.0295382	dapB; 4-hydroxy-tetrahydrodipicolinate reductase [EC:1.17.1.8]
155	K00216	LinDA	MPO	WT	0.994806	BH	0.996283	entA; 2,3-dihydro-2,3-dihydroxybenzoate dehydrogenase [EC:1.3.1.28]
156	K00217	LinDA	MPO	WT	0.994806	BH	0.996283	E1.3.1.32; maleylacetate reductase [EC:1.3.1.32]
157	K00218	LinDA	MPO	WT	0.355485	BH	0.740926	por; protochlorophyllide reductase [EC:1.3.1.33]
158	K00219	LinDA	MPO	WT	0.121278	BH	0.34976	fadH; 2,4-dienoyl-CoA reductase (NADPH2) [EC:1.3.1.34]
159	K00220	LinDA	MPO	WT	0.994806	BH	0.996283	tyrC; cyclohexadieny/prephenate dehydrogenase [EC:1.3.1.43 1.3.1.12]
160	K00221	LinDA	MPO	WT	0.994806	BH	0.996283	E4.99.1.2; alkylmercury lyase [EC:4.99.1.2]
161	K00226	LinDA	MPO	WT	0.614032	BH	0.996283	pyrD; dihydroorotate dehydrogenase (fumarate) [EC:1.3.98.1]
162	K00228	LinDA	MPO	WT	0.355485	BH	0.740926	CPOX, hemF; coproporphyrinogen III oxidase [EC:1.3.3.3]
163	K00230	LinDA	MPO	WT	0.000771411	BH	0.00649127	hemG; menaquinone-dependent protoporphyrinogen oxidase [EC:1.3.5.3]
164	K00231	LinDA	MPO	WT	4.82037e-07	BH	3.41883e-05	PPOX, hemY; protoporphyrinogen/coproporphyrinogen III oxidase [EC:1.3.3.4 1.3.3.15]
165	K00239	LinDA	MPO	WT	0.132229	BH	0.373199	sdhA, frdA; succinate dehydrogenase / fumarate reductase, flavoprotein subunit [EC:1.3.5.1 1.3.5.4]
166	K00240	LinDA	MPO	WT	0.0351145	BH	0.127533	sdhB, frdB; succinate dehydrogenase / fumarate reductase, iron-sulfur subunit [EC:1.3.5.1 1.3.5.4]
167	K00241	LinDA	MPO	WT	0.00289894	BH	0.0192408	sdhC, frdC; succinate dehydrogenase / fumarate reductase, cytochrome b subunit
168	K00242	LinDA	MPO	WT	0.0196907	BH	0.0809424	sdhD, frdD; succinate dehydrogenase / fumarate reductase, membrane anchor subunit
169	K00243	LinDA	MPO	WT	0.466174	BH	0.916779	K00243; uncharacterized protein
170	K00244	LinDA	MPO	WT	0.816501	BH	0.996283	frdA; fumarate reductase flavoprotein subunit [EC:1.3.5.4]
171	K00245	LinDA	MPO	WT	1.95746e-06	BH	5.80023e-05	frdB; fumarate reductase iron-sulfur subunit [EC:1.3.5.4]
172	K00246	LinDA	MPO	WT	1.63327e-06	BH	5.80023e-05	frdC; fumarate reductase subunit C
173	K00247	LinDA	MPO	WT	0.994806	BH	0.996283	frdD; fumarate reductase subunit D
174	K00248	LinDA	MPO	WT	0.120734	BH	0.34976	ACADS, bcd; butyryl-CoA dehydrogenase [EC:1.3.8.1]
175	K00249	LinDA	MPO	WT	0.0205948	BH	0.0822461	ACADM, acd; acyl-CoA dehydrogenase [EC:1.3.8.7]
176	K00252	LinDA	MPO	WT	0.0196238	BH	0.0809424	GCDH, gcdH; glutaryl-CoA dehydrogenase [EC:1.3.8.6]
177	K00253	LinDA	MPO	WT	0.273679	BH	0.643032	IVD, ivd; isovaleryl-CoA dehydrogenase [EC:1.3.8.4]
178	K00254	LinDA	MPO	WT	0.0196435	BH	0.0809424	DHODH, pyrD; dihydroorotate dehydrogenase [EC:1.3.5.2]
179	K00255	LinDA	MPO	WT	0.994806	BH	0.996283	ACADL; long-chain-acyl-CoA dehydrogenase [EC:1.3.8.8]
180	K00257	LinDA	MPO	WT	0.00224461	BH	0.0155364	mbtN, fadE14; acyl-ACP dehydrogenase [EC:1.3.99.-]
181	K00259	LinDA	MPO	WT	0.412193	BH	0.842013	ald; alanine dehydrogenase [EC:1.4.1.1]
182	K00260	LinDA	MPO	WT	8.27403e-05	BH	0.00105487	gudB, rocG; glutamate dehydrogenase [EC:1.4.1.2]
183	K00261	LinDA	MPO	WT	0.31327	BH	0.70069	GLUD1_2, gdhA; glutamate dehydrogenase (NAD(P)+) [EC:1.4.1.3]
184	K00262	LinDA	MPO	WT	0.0934235	BH	0.28375	E1.4.1.4, gdhA; glutamate dehydrogenase (NADP+) [EC:1.4.1.4]
185	K00263	LinDA	MPO	WT	0.273679	BH	0.643032	E1.4.1.9; leucine dehydrogenase [EC:1.4.1.9]
186	K00264	LinDA	MPO	WT	0.994806	BH	0.996283	GLT1; glutamate synthase (NADH) [EC:1.4.1.14]
187	K00265	LinDA	MPO	WT	2.16442e-07	BH	1.825e-05	gltB; glutamate synthase (NADPH) large chain [EC:1.4.1.13]
188	K00266	LinDA	MPO	WT	0.00836709	BH	0.0453291	gltD; glutamate synthase (NADPH) small chain [EC:1.4.1.13]
189	K00270	LinDA	MPO	WT	0.994806	BH	0.996283	pdh; phenylalanine dehydrogenase [EC:1.4.1.20]
190	K00271	LinDA	MPO	WT	0.0196047	BH	0.0809424	vdh; valine dehydrogenase (NAD+) [EC:1.4.1.23]
191	K00273	LinDA	MPO	WT	0.994806	BH	0.996283	DAO, aao; D-amino-acid oxidase [EC:1.4.3.3]
192	K00274	LinDA	MPO	WT	0.0476727	BH	0.161374	MAO, aofH; monoamine oxidase [EC:1.4.3.4]
193	K00275	LinDA	MPO	WT	0.0196047	BH	0.0809424	pdxH, PNPO; pyridoxamine 5'-phosphate oxidase [EC:1.4.3.5]
194	K00276	LinDA	MPO	WT	0.994806	BH	0.996283	AOC3, AOC2, tynA; primary-amine oxidase [EC:1.4.3.21]
195	K00278	LinDA	MPO	WT	0.0128196	BH	0.0649292	nadB; L-aspartate oxidase [EC:1.4.3.16]
196	K00279	LinDA	MPO	WT	0.994806	BH	0.996283	CKX; cytokinin dehydrogenase [EC:1.5.99.12]
197	K00281	LinDA	MPO	WT	0.0196047	BH	0.0809424	GLDC, gcvP; glycine dehydrogenase [EC:1.4.4.2]
198	K00282	LinDA	MPO	WT	0.0675392	BH	0.217887	gcvPA; glycine dehydrogenase subunit 1 [EC:1.4.4.2]
199	K00283	LinDA	MPO	WT	0.0383819	BH	0.137648	gcvPB; glycine dehydrogenase subunit 2 [EC:1.4.4.2]
200	K00284	LinDA	MPO	WT	0.00818002	BH	0.0445285	GLU, gltS; glutamate synthase (ferredoxin) [EC:1.4.7.1]
201	K00285	LinDA	MPO	WT	0.0197266	BH	0.0809424	dadA; D-amino-acid dehydrogenase [EC:1.4.5.1]
202	K00286	LinDA	MPO	WT	0.0106702	BH	0.0554822	proC; pyrroline-5-carboxylate reductase [EC:1.5.1.2]
203	K00287	LinDA	MPO	WT	0.534226	BH	0.996283	DHFR, folA; dihydrofolate reductase [EC:1.5.1.3]
204	K00288	LinDA	MPO	WT	0.994806	BH	0.996283	MTHFD; methylenetetrahydrofolate dehydrogenase (NADP+) / methenyltetrahydrofolate cyclohydrolase / formyltetrahydrofolate synthetase [EC:1.5.1.5 3.5.4.9 6.3.4.3]
205	K00289	LinDA	MPO	WT	0.994806	BH	0.996283	ALDH1L; formyltetrahydrofolate dehydrogenase [EC:1.5.1.6]
206	K00290	LinDA	MPO	WT	0.512977	BH	0.988391	LYS1; saccharopine dehydrogenase (NAD+, L-lysine forming) [EC:1.5.1.7]
207	K00294	LinDA	MPO	WT	0.0310793	BH	0.115017	E1.2.1.88; 1-pyrroline-5-carboxylate dehydrogenase [EC:1.2.1.88]
208	K00297	LinDA	MPO	WT	0.0888807	BH	0.271732	metF, MTHFR; methylenetetrahydrofolate reductase (NADPH) [EC:1.5.1.20]
209	K00298	LinDA	MPO	WT	0.124284	BH	0.355235	ceo; N5-(carboxyethyl)ornithine synthase [EC:1.5.1.24]
210	K00299	LinDA	MPO	WT	0.373863	BH	0.77517	ssuE; FMN reductase [EC:1.5.1.38]
211	K00301	LinDA	MPO	WT	0.0476727	BH	0.161374	E1.5.3.1; sarcosine oxidase [EC:1.5.3.1]
212	K00302	LinDA	MPO	WT	2.77699e-06	BH	6.22515e-05	soxA; sarcosine oxidase, subunit alpha [EC:1.5.3.1]
213	K00303	LinDA	MPO	WT	0.0629818	BH	0.205387	soxB; sarcosine oxidase, subunit beta [EC:1.5.3.1]
214	K00304	LinDA	MPO	WT	0.994806	BH	0.996283	soxD; sarcosine oxidase, subunit delta [EC:1.5.3.1]
215	K00305	LinDA	MPO	WT	0.994806	BH	0.996283	soxG; sarcosine oxidase, subunit gamma [EC:1.5.3.1]
216	K00306	LinDA	MPO	WT	0.994806	BH	0.996283	PIPOX; sarcosine oxidase / L-pipecolate oxidase [EC:1.5.3.1 1.5.3.7]
217	K00311	LinDA	MPO	WT	0.0808381	BH	0.250216	ETFDH; electron-transferring-flavoprotein dehydrogenase [EC:1.5.5.1]
218	K00313	LinDA	MPO	WT	0.195653	BH	0.507249	fixC; electron transfer flavoprotein-quinone oxidoreductase [EC:1.5.5.-]
219	K00315	LinDA	MPO	WT	0.994806	BH	0.996283	DMGDH; dimethylglycine dehydrogenase [EC:1.5.8.4]
220	K00316	LinDA	MPO	WT	0.994806	BH	0.996283	spdH; spermidine dehydrogenase [EC:1.5.99.6]
221	K00318	LinDA	MPO	WT	0.0200174	BH	0.0809424	PRODH, fadM, putB; proline dehydrogenase [EC:1.5.5.2]
222	K00322	LinDA	MPO	WT	0.994806	BH	0.996283	sthA, udhA; NAD(P) transhydrogenase [EC:1.6.1.1]
223	K00323	LinDA	MPO	WT	0.994806	BH	0.996283	NNT; H+-translocating NAD(P) transhydrogenase [EC:1.6.1.2 7.1.1.1]
224	K00324	LinDA	MPO	WT	4.86514e-08	BH	7.52069e-06	pntA; H+-translocating NAD(P) transhydrogenase subunit alpha [EC:1.6.1.2 7.1.1.1]
225	K00325	LinDA	MPO	WT	2.05383e-07	BH	1.76181e-05	pntB; H+-translocating NAD(P) transhydrogenase subunit beta [EC:1.6.1.2 7.1.1.1]
226	K00330	LinDA	MPO	WT	0.00587379	BH	0.0343178	nuoA; NADH-quinone oxidoreductase subunit A [EC:7.1.1.2]
227	K00331	LinDA	MPO	WT	3.63905e-05	BH	0.000534688	nuoB; NADH-quinone oxidoreductase subunit B [EC:7.1.1.2]
228	K00332	LinDA	MPO	WT	3.58995e-05	BH	0.000532749	nuoC; NADH-quinone oxidoreductase subunit C [EC:7.1.1.2]
229	K00333	LinDA	MPO	WT	3.62388e-05	BH	0.000534688	nuoD; NADH-quinone oxidoreductase subunit D [EC:7.1.1.2]
230	K00334	LinDA	MPO	WT	0.630264	BH	0.996283	nuoE; NADH-quinone oxidoreductase subunit E [EC:7.1.1.2]
231	K00335	LinDA	MPO	WT	0.104759	BH	0.311424	nuoF; NADH-quinone oxidoreductase subunit F [EC:7.1.1.2]
232	K00336	LinDA	MPO	WT	0.739699	BH	0.996283	nuoG; NADH-quinone oxidoreductase subunit G [EC:7.1.1.2]
233	K00337	LinDA	MPO	WT	0.0796617	BH	0.249932	nuoH; NADH-quinone oxidoreductase subunit H [EC:7.1.1.2]
234	K00338	LinDA	MPO	WT	0.000263681	BH	0.00270611	nuoI; NADH-quinone oxidoreductase subunit I [EC:7.1.1.2]
235	K00339	LinDA	MPO	WT	3.65795e-05	BH	0.000536403	nuoJ; NADH-quinone oxidoreductase subunit J [EC:7.1.1.2]
236	K00340	LinDA	MPO	WT	3.63905e-05	BH	0.000534688	nuoK; NADH-quinone oxidoreductase subunit K [EC:7.1.1.2]
237	K00341	LinDA	MPO	WT	0.0197682	BH	0.0809424	nuoL; NADH-quinone oxidoreductase subunit L [EC:7.1.1.2]
238	K00342	LinDA	MPO	WT	0.00586928	BH	0.0343178	nuoM; NADH-quinone oxidoreductase subunit M [EC:7.1.1.2]
239	K00343	LinDA	MPO	WT	0.00586013	BH	0.0343178	nuoN; NADH-quinone oxidoreductase subunit N [EC:7.1.1.2]
240	K00344	LinDA	MPO	WT	0.00434107	BH	0.0269491	qor, CRYZ; NADPH:quinone reductase [EC:1.6.5.5]
241	K00346	LinDA	MPO	WT	0.994806	BH	0.996283	nqrA; Na+-transporting NADH:ubiquinone oxidoreductase subunit A [EC:7.2.1.1]
242	K00347	LinDA	MPO	WT	0.00136153	BH	0.0102941	nqrB; Na+-transporting NADH:ubiquinone oxidoreductase subunit B [EC:7.2.1.1]
243	K00348	LinDA	MPO	WT	8.96754e-06	BH	0.000158805	nqrC; Na+-transporting NADH:ubiquinone oxidoreductase subunit C [EC:7.2.1.1]
244	K00349	LinDA	MPO	WT	8.96754e-06	BH	0.000158805	nqrD; Na+-transporting NADH:ubiquinone oxidoreductase subunit D [EC:7.2.1.1]
245	K00350	LinDA	MPO	WT	8.96754e-06	BH	0.000158805	nqrE; Na+-transporting NADH:ubiquinone oxidoreductase subunit E [EC:7.2.1.1]
246	K00351	LinDA	MPO	WT	8.96754e-06	BH	0.000158805	nqrF; Na+-transporting NADH:ubiquinone oxidoreductase subunit F [EC:7.2.1.1]
247	K00354	LinDA	MPO	WT	0.137714	BH	0.386046	E1.6.99.1; NADPH2 dehydrogenase [EC:1.6.99.1]
248	K00355	LinDA	MPO	WT	4.08281e-05	BH	0.000581468	NQO1; NAD(P)H dehydrogenase (quinone) [EC:1.6.5.2]
249	K00356	LinDA	MPO	WT	0.000122548	BH	0.00148337	NA
250	K00360	LinDA	MPO	WT	0.994806	BH	0.996283	nasB; assimilatory nitrate reductase electron transfer subunit [EC:1.7.99.-]
251	K00362	LinDA	MPO	WT	0.0476727	BH	0.161374	nirB; nitrite reductase (NADH) large subunit [EC:1.7.1.15]
252	K00363	LinDA	MPO	WT	0.355485	BH	0.740926	nirD; nitrite reductase (NADH) small subunit [EC:1.7.1.15]
253	K00364	LinDA	MPO	WT	0.719483	BH	0.996283	E1.7.1.7, guaC; GMP reductase [EC:1.7.1.7]
254	K00365	LinDA	MPO	WT	0.994806	BH	0.996283	uaZ; urate oxidase [EC:1.7.3.3]
255	K00366	LinDA	MPO	WT	0.00367946	BH	0.0233947	nirA; ferredoxin-nitrite reductase [EC:1.7.7.1]
256	K00367	LinDA	MPO	WT	0.116509	BH	0.339951	narB; ferredoxin-nitrate reductase [EC:1.7.7.2]
257	K00368	LinDA	MPO	WT	0.0196116	BH	0.0809424	nirK; nitrite reductase (NO-forming) [EC:1.7.2.1]
258	K00370	LinDA	MPO	WT	5.95876e-08	BH	8.18777e-06	narG, narZ, nxrA; nitrate reductase / nitrite oxidoreductase, alpha subunit [EC:1.7.5.1 1.7.99.-]
259	K00371	LinDA	MPO	WT	5.95876e-08	BH	8.18777e-06	narH, narY, nxrB; nitrate reductase / nitrite oxidoreductase, beta subunit [EC:1.7.5.1 1.7.99.-]
260	K00372	LinDA	MPO	WT	0.0197174	BH	0.0809424	nasA; assimilatory nitrate reductase catalytic subunit [EC:1.7.99.-]
261	K00373	LinDA	MPO	WT	6.18919e-07	BH	3.92511e-05	narJ, narW; nitrate reductase molybdenum cofactor assembly chaperone NarJ/NarW
262	K00374	LinDA	MPO	WT	2.60921e-08	BH	5.09482e-06	narI, narV; nitrate reductase gamma subunit [EC:1.7.5.1 1.7.99.-]
263	K00375	LinDA	MPO	WT	0.575356	BH	0.996283	K00375; GntR family transcriptional regulator / MocR family aminotransferase
264	K00376	LinDA	MPO	WT	0.288355	BH	0.662824	nosZ; nitrous-oxide reductase [EC:1.7.2.4]
265	K00380	LinDA	MPO	WT	0.994806	BH	0.996283	cysJ; sulfite reductase (NADPH) flavoprotein alpha-component [EC:1.8.1.2]
266	K00381	LinDA	MPO	WT	6.68884e-05	BH	0.000878428	cysI; sulfite reductase (NADPH) hemoprotein beta-component [EC:1.8.1.2]
267	K00382	LinDA	MPO	WT	4.62129e-06	BH	9.55152e-05	DLD, lpd, pdhD; dihydrolipoamide dehydrogenase [EC:1.8.1.4]
268	K00383	LinDA	MPO	WT	0.692549	BH	0.996283	GSR, gor; glutathione reductase (NADPH) [EC:1.8.1.7]
269	K00384	LinDA	MPO	WT	0.399639	BH	0.819829	trxB, TRR; thioredoxin reductase (NADPH) [EC:1.8.1.9]
270	K00385	LinDA	MPO	WT	4.39268e-05	BH	0.000620832	asrC; anaerobic sulfite reductase subunit C
271	K00387	LinDA	MPO	WT	0.994806	BH	0.996283	SUOX; sulfite oxidase [EC:1.8.3.1]
272	K00389	LinDA	MPO	WT	0.01961	BH	0.0809424	yidH; putative membrane protein
273	K00390	LinDA	MPO	WT	0.0291173	BH	0.108513	cysH; phosphoadenosine phosphosulfate reductase [EC:1.8.4.8 1.8.4.10]
274	K00392	LinDA	MPO	WT	0.12161	BH	0.350426	sir; sulfite reductase (ferredoxin) [EC:1.8.7.1]
275	K00394	LinDA	MPO	WT	0.0252838	BH	0.0958641	aprA; adenylylsulfate reductase, subunit A [EC:1.8.99.2]
276	K00395	LinDA	MPO	WT	0.0246239	BH	0.0939862	aprB; adenylylsulfate reductase, subunit B [EC:1.8.99.2]
277	K00399	LinDA	MPO	WT	0.994806	BH	0.996283	mcrA; methyl-coenzyme M reductase alpha subunit [EC:2.8.4.1]
278	K00404	LinDA	MPO	WT	0.124201	BH	0.355202	ccoN; cytochrome c oxidase cbb3-type subunit I [EC:7.1.1.9]
279	K00405	LinDA	MPO	WT	0.124201	BH	0.355202	ccoO; cytochrome c oxidase cbb3-type subunit II
280	K00406	LinDA	MPO	WT	0.288355	BH	0.662824	ccoP; cytochrome c oxidase cbb3-type subunit III
281	K00407	LinDA	MPO	WT	0.288355	BH	0.662824	ccoQ; cytochrome c oxidase cbb3-type subunit IV
282	K00411	LinDA	MPO	WT	0.288355	BH	0.662824	UQCRFS1, RIP1, petA; ubiquinol-cytochrome c reductase iron-sulfur subunit [EC:7.1.1.8]
283	K00412	LinDA	MPO	WT	0.0384494	BH	0.137804	CYTB, petB; ubiquinol-cytochrome c reductase cytochrome b subunit
284	K00413	LinDA	MPO	WT	0.288355	BH	0.662824	CYC1, CYT1, petC; ubiquinol-cytochrome c reductase cytochrome c1 subunit
285	K00420	LinDA	MPO	WT	0.994806	BH	0.996283	QCR10, UQCR; ubiquinol-cytochrome c reductase subunit 10
286	K00422	LinDA	MPO	WT	0.994806	BH	0.996283	E1.10.3.1; polyphenol oxidase [EC:1.10.3.1]
287	K00425	LinDA	MPO	WT	0.0359841	BH	0.130118	cydA; cytochrome bd ubiquinol oxidase subunit I [EC:7.1.1.7]
288	K00426	LinDA	MPO	WT	0.0359841	BH	0.130118	cydB; cytochrome bd ubiquinol oxidase subunit II [EC:7.1.1.7]
289	K00427	LinDA	MPO	WT	1.09327e-07	BH	1.05351e-05	lldP, lctP; L-lactate permease
290	K00428	LinDA	MPO	WT	2.73445e-06	BH	6.20477e-05	E1.11.1.5; cytochrome c peroxidase [EC:1.11.1.5]
291	K00432	LinDA	MPO	WT	0.294651	BH	0.674372	gpx, btuE, bsaA; glutathione peroxidase [EC:1.11.1.9]
292	K00433	LinDA	MPO	WT	0.000307693	BH	0.00306043	cpo; non-heme chloroperoxidase [EC:1.11.1.10]
293	K00435	LinDA	MPO	WT	0.994806	BH	0.996283	hemQ; hydrogen peroxide-dependent heme synthase [EC:1.3.98.5]
294	K00436	LinDA	MPO	WT	0.355485	BH	0.740926	hoxH; NAD-reducing hydrogenase large subunit [EC:1.12.1.2]
295	K00437	LinDA	MPO	WT	1.81139e-06	BH	5.80023e-05	hydB; [NiFe] hydrogenase large subunit [EC:1.12.2.1]
296	K00441	LinDA	MPO	WT	0.00437146	BH	0.0270753	frhB; coenzyme F420 hydrogenase subunit beta [EC:1.12.98.1]
297	K00442	LinDA	MPO	WT	0.489863	BH	0.950021	frhD; coenzyme F420 hydrogenase subunit delta
298	K00446	LinDA	MPO	WT	0.994806	BH	0.996283	dmpB, xylE; catechol 2,3-dioxygenase [EC:1.13.11.2]
299	K00448	LinDA	MPO	WT	0.994806	BH	0.996283	pcaG; protocatechuate 3,4-dioxygenase, alpha subunit [EC:1.13.11.3]
300	K00449	LinDA	MPO	WT	0.994806	BH	0.996283	pcaH; protocatechuate 3,4-dioxygenase, beta subunit [EC:1.13.11.3]
301	K00450	LinDA	MPO	WT	0.0687316	BH	0.221253	E1.13.11.4; gentisate 1,2-dioxygenase [EC:1.13.11.4]
302	K00451	LinDA	MPO	WT	0.0476727	BH	0.161374	HGD, hmgA; homogentisate 1,2-dioxygenase [EC:1.13.11.5]
303	K00452	LinDA	MPO	WT	0.355485	BH	0.740926	HAAO; 3-hydroxyanthranilate 3,4-dioxygenase [EC:1.13.11.6]
304	K00453	LinDA	MPO	WT	0.01961	BH	0.0809424	TDO2, kynA; tryptophan 2,3-dioxygenase [EC:1.13.11.11]
305	K00455	LinDA	MPO	WT	0.994806	BH	0.996283	hpaD, hpcB; 3,4-dihydroxyphenylacetate 2,3-dioxygenase [EC:1.13.11.15]
306	K00456	LinDA	MPO	WT	0.994806	BH	0.996283	CDO1; cysteine dioxygenase [EC:1.13.11.20]
307	K00457	LinDA	MPO	WT	0.0808381	BH	0.250216	HPD, hppD; 4-hydroxyphenylpyruvate dioxygenase [EC:1.13.11.27]
308	K00459	LinDA	MPO	WT	8.69611e-06	BH	0.000158805	ncd2, npd; nitronate monooxygenase [EC:1.13.12.16]
309	K00461	LinDA	MPO	WT	0.994806	BH	0.996283	ALOX5; arachidonate 5-lipoxygenase [EC:1.13.11.34]
310	K00463	LinDA	MPO	WT	0.994806	BH	0.996283	IDO, INDO; indoleamine 2,3-dioxygenase [EC:1.13.11.52]
311	K00464	LinDA	MPO	WT	0.355485	BH	0.740926	diox1; all-trans-8'-apo-beta-carotenal 15,15'-oxygenase [EC:1.13.11.75]
312	K00466	LinDA	MPO	WT	0.994806	BH	0.996283	iaaM; tryptophan 2-monooxygenase [EC:1.13.12.3]
313	K00467	LinDA	MPO	WT	0.994806	BH	0.996283	E1.13.12.4; lactate 2-monooxygenase [EC:1.13.12.4]
314	K00469	LinDA	MPO	WT	0.994806	BH	0.996283	MIOX; inositol oxygenase [EC:1.13.99.1]
315	K00471	LinDA	MPO	WT	0.994806	BH	0.996283	BBOX1; gamma-butyrobetaine dioxygenase [EC:1.14.11.1]
316	K00472	LinDA	MPO	WT	0.994806	BH	0.996283	P4HA; prolyl 4-hydroxylase [EC:1.14.11.2]
317	K00473	LinDA	MPO	WT	0.994806	BH	0.996283	PLOD1; procollagen-lysine,2-oxoglutarate 5-dioxygenase 1 [EC:1.14.11.4]
318	K00474	LinDA	MPO	WT	0.994806	BH	0.996283	TMLHE; trimethyllysine dioxygenase [EC:1.14.11.8]
319	K00476	LinDA	MPO	WT	0.994806	BH	0.996283	ASPH; aspartate beta-hydroxylase [EC:1.14.11.16]
320	K00477	LinDA	MPO	WT	0.994806	BH	0.996283	PHYH; phytanoyl-CoA hydroxylase [EC:1.14.11.18]
321	K00479	LinDA	MPO	WT	0.994806	BH	0.996283	gbcA; glycine betaine catabolism A
322	K00480	LinDA	MPO	WT	0.994806	BH	0.996283	E1.14.13.1; salicylate hydroxylase [EC:1.14.13.1]
323	K00481	LinDA	MPO	WT	0.994806	BH	0.996283	pobA; p-hydroxybenzoate 3-monooxygenase [EC:1.14.13.2]
324	K00483	LinDA	MPO	WT	5.35367e-05	BH	0.000739744	hpaB; 4-hydroxyphenylacetate 3-monooxygenase [EC:1.14.14.9]
325	K00484	LinDA	MPO	WT	0.994806	BH	0.996283	hpaC; flavin reductase (NADH) [EC:1.5.1.36]
326	K00485	LinDA	MPO	WT	0.994806	BH	0.996283	FMO; dimethylaniline monooxygenase (N-oxide forming) [EC:1.14.13.8]
327	K00486	LinDA	MPO	WT	0.355485	BH	0.740926	KMO; kynurenine 3-monooxygenase [EC:1.14.13.9]
328	K00491	LinDA	MPO	WT	0.994806	BH	0.996283	nos; nitric-oxide synthase, bacterial [EC:1.14.14.47]
329	K00493	LinDA	MPO	WT	0.994806	BH	0.996283	XANG; xanthocillin biosynthesis cytochrome P450 monooxygenase [EC:1.14.-.-]
330	K00496	LinDA	MPO	WT	0.0196056	BH	0.0809424	alkB1_2, alkM; alkane 1-monooxygenase [EC:1.14.15.3]
331	K00499	LinDA	MPO	WT	0.355485	BH	0.740926	CMO; choline monooxygenase [EC:1.14.15.7]
332	K00500	LinDA	MPO	WT	0.994806	BH	0.996283	phhA, PAH; phenylalanine-4-hydroxylase [EC:1.14.16.1]
333	K00504	LinDA	MPO	WT	0.994806	BH	0.996283	PHM; peptidylglycine monooxygenase [EC:1.14.17.3]
334	K00505	LinDA	MPO	WT	0.994806	BH	0.996283	TYR; tyrosinase [EC:1.14.18.1]
335	K00507	LinDA	MPO	WT	0.0199862	BH	0.0809424	SCD, desC; stearoyl-CoA desaturase (Delta-9 desaturase) [EC:1.14.19.1]
336	K00508	LinDA	MPO	WT	0.994806	BH	0.996283	E1.14.19.3; linoleoyl-CoA desaturase [EC:1.14.19.3]
337	K00510	LinDA	MPO	WT	0.146261	BH	0.40525	HMOX1; heme oxygenase 1 [EC:1.14.14.18]
338	K00511	LinDA	MPO	WT	0.994806	BH	0.996283	SQLE, ERG1; squalene monooxygenase [EC:1.14.14.17]
339	K00514	LinDA	MPO	WT	0.994806	BH	0.996283	ZDS, crtQ; zeta-carotene desaturase [EC:1.3.5.6]
340	K00517	LinDA	MPO	WT	0.000152307	BH	0.00173597	CYP81F; indol-3-yl-methylglucosinolate hydroxylase [EC:1.14.-.-]
341	K00518	LinDA	MPO	WT	0.994806	BH	0.996283	sodN; nickel superoxide dismutase [EC:1.15.1.1]
342	K00520	LinDA	MPO	WT	0.916543	BH	0.996283	merA; mercuric reductase [EC:1.16.1.1]
343	K00522	LinDA	MPO	WT	0.994806	BH	0.996283	FTH1; ferritin heavy chain [EC:1.16.3.2]
344	K00523	LinDA	MPO	WT	0.124117	BH	0.355202	ascD, ddhD, rfbI; CDP-4-dehydro-6-deoxyglucose reductase, E3 [EC:1.17.1.1]
345	K00524	LinDA	MPO	WT	0.994806	BH	0.996283	nrdJ; ribonucleotide reductase, class II [EC:1.17.4.1]
346	K00525	LinDA	MPO	WT	0.00789449	BH	0.0433583	E1.17.4.1A, nrdA, nrdE; ribonucleoside-diphosphate reductase alpha chain [EC:1.17.4.1]
347	K00526	LinDA	MPO	WT	0.929194	BH	0.996283	E1.17.4.1B, nrdB, nrdF; ribonucleoside-diphosphate reductase beta chain [EC:1.17.4.1]
348	K00527	LinDA	MPO	WT	0.415036	BH	0.845124	rtpR; ribonucleoside-triphosphate reductase (thioredoxin) [EC:1.17.4.2]
349	K00528	LinDA	MPO	WT	0.0135451	BH	0.0680466	fpr; ferredoxin/flavodoxin---NADP+ reductase [EC:1.18.1.2 1.19.1.1]
350	K00529	LinDA	MPO	WT	0.0196047	BH	0.0809424	hcaD; 3-phenylpropionate/trans-cinnamate dioxygenase ferredoxin reductase component [EC:1.18.1.3]
351	K00531	LinDA	MPO	WT	0.994806	BH	0.996283	anfG; nitrogenase delta subunit [EC:1.18.6.1]
352	K00532	LinDA	MPO	WT	1.63262e-05	BH	0.000271008	E1.12.7.2; ferredoxin hydrogenase [EC:1.12.7.2]
353	K00533	LinDA	MPO	WT	0.733257	BH	0.996283	E1.12.7.2L; ferredoxin hydrogenase large subunit [EC:1.12.7.2]
354	K00534	LinDA	MPO	WT	2.08597e-06	BH	5.80023e-05	E1.12.7.2S; ferredoxin hydrogenase small subunit [EC:1.12.7.2]
355	K00537	LinDA	MPO	WT	0.146454	BH	0.405631	arsC; arsenate reductase (glutaredoxin) [EC:1.20.4.1]
356	K00542	LinDA	MPO	WT	0.994806	BH	0.996283	GAMT; guanidinoacetate N-methyltransferase [EC:2.1.1.2]
357	K00543	LinDA	MPO	WT	0.994806	BH	0.996283	ASMT; acetylserotonin O-methyltransferase [EC:2.1.1.4]
358	K00544	LinDA	MPO	WT	0.994806	BH	0.996283	BHMT; betaine-homocysteine S-methyltransferase [EC:2.1.1.5]
359	K00547	LinDA	MPO	WT	0.0150394	BH	0.0743451	mmuM, BHMT2; homocysteine S-methyltransferase [EC:2.1.1.10]
360	K00548	LinDA	MPO	WT	0.014305	BH	0.0711413	metH, MTR; 5-methyltetrahydrofolate--homocysteine methyltransferase [EC:2.1.1.13]
361	K00549	LinDA	MPO	WT	0.0154522	BH	0.0759307	metE; 5-methyltetrahydropteroyltriglutamate--homocysteine methyltransferase [EC:2.1.1.14]
362	K00553	LinDA	MPO	WT	0.994806	BH	0.996283	PNMT; phenylethanolamine N-methyltransferase [EC:2.1.1.28]
363	K00554	LinDA	MPO	WT	0.333552	BH	0.737907	trmD; tRNA (guanine37-N1)-methyltransferase [EC:2.1.1.228]
364	K00555	LinDA	MPO	WT	0.994806	BH	0.996283	TRMT1, trm1; tRNA (guanine26-N2/guanine27-N2)-dimethyltransferase [EC:2.1.1.215 2.1.1.216]
365	K00556	LinDA	MPO	WT	1.93161e-06	BH	5.80023e-05	trmH; tRNA (guanosine-2'-O-)-methyltransferase [EC:2.1.1.34]
366	K00557	LinDA	MPO	WT	0.353276	BH	0.740926	trmA; tRNA (uracil-5-)-methyltransferase [EC:2.1.1.35]
367	K00558	LinDA	MPO	WT	0.591055	BH	0.996283	DNMT1, dcm; DNA (cytosine-5)-methyltransferase 1 [EC:2.1.1.37]
368	K00559	LinDA	MPO	WT	0.994806	BH	0.996283	SMT1, ERG6; sterol 24-C-methyltransferase [EC:2.1.1.41]
369	K00560	LinDA	MPO	WT	0.932434	BH	0.996283	thyA, TYMS; thymidylate synthase [EC:2.1.1.45]
370	K00561	LinDA	MPO	WT	0.397878	BH	0.81712	ermC, ermA; 23S rRNA (adenine-N6)-dimethyltransferase [EC:2.1.1.184]
371	K00562	LinDA	MPO	WT	0.994806	BH	0.996283	INMT, TEMT; methyltransferase [EC:2.1.1.49 2.1.1.96]
372	K00563	LinDA	MPO	WT	0.00149657	BH	0.0111143	rlmA1; 23S rRNA (guanine745-N1)-methyltransferase [EC:2.1.1.187]
373	K00564	LinDA	MPO	WT	0.888183	BH	0.996283	rsmC; 16S rRNA (guanine1207-N2)-methyltransferase [EC:2.1.1.172]
374	K00566	LinDA	MPO	WT	0.815625	BH	0.996283	mnmA, trmU; tRNA-uridine 2-sulfurtransferase [EC:2.8.1.13]
375	K00567	LinDA	MPO	WT	0.0516026	BH	0.173097	ogt, MGMT; methylated-DNA-[protein]-cysteine S-methyltransferase [EC:2.1.1.63]
376	K00568	LinDA	MPO	WT	0.00098048	BH	0.00778092	ubiG; 2-polyprenyl-6-hydroxyphenyl methylase / 3-demethylubiquinone-9 3-methyltransferase [EC:2.1.1.222 2.1.1.64]
377	K00569	LinDA	MPO	WT	0.994806	BH	0.996283	TPMT, tpmT; thiopurine S-methyltransferase [EC:2.1.1.67]
378	K00570	LinDA	MPO	WT	0.994806	BH	0.996283	pmtA; phosphatidylethanolamine/phosphatidyl-N-methylethanolamine N-methyltransferase [EC:2.1.1.17 2.1.1.71]
379	K00571	LinDA	MPO	WT	0.501973	BH	0.969201	E2.1.1.72; site-specific DNA-methyltransferase (adenine-specific) [EC:2.1.1.72]
380	K00573	LinDA	MPO	WT	1.15701e-07	BH	1.10065e-05	E2.1.1.77, pcm; protein-L-isoaspartate(D-aspartate) O-methyltransferase [EC:2.1.1.77]
381	K00574	LinDA	MPO	WT	0.761478	BH	0.996283	cfa; cyclopropane-fatty-acyl-phospholipid synthase [EC:2.1.1.79]
382	K00575	LinDA	MPO	WT	0.21486	BH	0.541497	cheR; chemotaxis protein methyltransferase CheR [EC:2.1.1.80]
383	K00577	LinDA	MPO	WT	0.994806	BH	0.996283	mtrA; tetrahydromethanopterin S-methyltransferase subunit A [EC:2.1.1.86]
384	K00584	LinDA	MPO	WT	0.223563	BH	0.547652	mtrH; tetrahydromethanopterin S-methyltransferase subunit H [EC:2.1.1.86]
385	K00587	LinDA	MPO	WT	0.994806	BH	0.996283	ICMT, STE14; protein-S-isoprenylcysteine O-methyltransferase [EC:2.1.1.100]
386	K00588	LinDA	MPO	WT	0.258005	BH	0.616599	E2.1.1.104; caffeoyl-CoA O-methyltransferase [EC:2.1.1.104]
387	K00590	LinDA	MPO	WT	0.20213	BH	0.51488	E2.1.1.113; site-specific DNA-methyltransferase (cytosine-N4-specific) [EC:2.1.1.113]
388	K00594	LinDA	MPO	WT	0.994806	BH	0.996283	xyoA, aldO; alditol oxidase [EC:1.1.3.41]
389	K00595	LinDA	MPO	WT	0.481672	BH	0.942512	cobL-cbiET; precorrin-6B C5,15-methyltransferase / cobalt-precorrin-6B C5,C15-methyltransferase [EC:2.1.1.132 2.1.1.289 2.1.1.196]
390	K00596	LinDA	MPO	WT	0.994806	BH	0.996283	E4.1.1.64; 2,2-dialkylglycine decarboxylase (pyruvate) [EC:4.1.1.64]
391	K00598	LinDA	MPO	WT	0.000180415	BH	0.00199803	tam; trans-aconitate 2-methyltransferase [EC:2.1.1.144]
392	K00600	LinDA	MPO	WT	0.532956	BH	0.996283	glyA, SHMT; glycine hydroxymethyltransferase [EC:2.1.2.1]
393	K00601	LinDA	MPO	WT	0.994806	BH	0.996283	E2.1.2.2; phosphoribosylglycinamide formyltransferase [EC:2.1.2.2]
394	K00602	LinDA	MPO	WT	0.0121042	BH	0.0617271	purH; phosphoribosylaminoimidazolecarboxamide formyltransferase / IMP cyclohydrolase [EC:2.1.2.3 3.5.4.10]
395	K00603	LinDA	MPO	WT	0.0102679	BH	0.053729	fctD; glutamate formiminotransferase / 5-formyltetrahydrofolate cyclo-ligase [EC:2.1.2.5 6.3.3.2]
396	K00604	LinDA	MPO	WT	0.298112	BH	0.68019	MTFMT, fmt; methionyl-tRNA formyltransferase [EC:2.1.2.9]
397	K00605	LinDA	MPO	WT	0.00020009	BH	0.00217881	gcvT, AMT; aminomethyltransferase [EC:2.1.2.10]
398	K00606	LinDA	MPO	WT	0.0170361	BH	0.0809424	panB; 3-methyl-2-oxobutanoate hydroxymethyltransferase [EC:2.1.2.11]
399	K00609	LinDA	MPO	WT	0.240759	BH	0.583993	pyrB, PYR2; aspartate carbamoyltransferase catalytic subunit [EC:2.1.3.2]
400	K00610	LinDA	MPO	WT	0.000106277	BH	0.00131215	pyrI; aspartate carbamoyltransferase regulatory subunit
401	K00611	LinDA	MPO	WT	0.0135342	BH	0.068038	OTC, argF, argI; ornithine carbamoyltransferase [EC:2.1.3.3]
402	K00612	LinDA	MPO	WT	0.0661489	BH	0.214147	nodU; carbamoyltransferase [EC:2.1.3.-]
403	K00613	LinDA	MPO	WT	0.994806	BH	0.996283	GATM; glycine amidinotransferase [EC:2.1.4.1]
404	K00615	LinDA	MPO	WT	0.0142151	BH	0.0707416	E2.2.1.1, tktA, tktB; transketolase [EC:2.2.1.1]
405	K00616	LinDA	MPO	WT	0.000395659	BH	0.00377351	E2.2.1.2, talA, talB; transaldolase [EC:2.2.1.2]
406	K00619	LinDA	MPO	WT	2.77864e-08	BH	5.28655e-06	argA; amino-acid N-acetyltransferase [EC:2.3.1.1]
407	K00620	LinDA	MPO	WT	0.077816	BH	0.244659	argJ; glutamate N-acetyltransferase / amino-acid N-acetyltransferase [EC:2.3.1.35 2.3.1.1]
408	K00621	LinDA	MPO	WT	0.994806	BH	0.996283	GNPNAT1, GNA1; glucosamine-phosphate N-acetyltransferase [EC:2.3.1.4]
409	K00624	LinDA	MPO	WT	0.000137123	BH	0.00158235	E2.3.1.7; carnitine O-acetyltransferase [EC:2.3.1.7]
410	K00625	LinDA	MPO	WT	0.679213	BH	0.996283	E2.3.1.8, pta; phosphate acetyltransferase [EC:2.3.1.8]
411	K00626	LinDA	MPO	WT	0.000313284	BH	0.00310356	ACAT, atoB; acetyl-CoA C-acetyltransferase [EC:2.3.1.9]
412	K00627	LinDA	MPO	WT	0.00145224	BH	0.0108298	DLAT, aceF, pdhC; pyruvate dehydrogenase E2 component (dihydrolipoamide acetyltransferase) [EC:2.3.1.12]
413	K00631	LinDA	MPO	WT	0.994806	BH	0.996283	plsB; glycerol-3-phosphate O-acyltransferase [EC:2.3.1.15]
414	K00632	LinDA	MPO	WT	0.00210421	BH	0.0147434	fadA, fadI; acetyl-CoA acyltransferase [EC:2.3.1.16]
415	K00633	LinDA	MPO	WT	0.584938	BH	0.996283	lacA; galactoside O-acetyltransferase [EC:2.3.1.18]
416	K00634	LinDA	MPO	WT	8.29836e-05	BH	0.00105615	ptb; phosphate butyryltransferase [EC:2.3.1.19]
417	K00635	LinDA	MPO	WT	0.994806	BH	0.996283	tgs, wax-dgat; diacylglycerol O-acyltransferase / wax synthase [EC:2.3.1.20 2.3.1.75]
418	K00638	LinDA	MPO	WT	0.00603507	BH	0.0350393	catB; chloramphenicol O-acetyltransferase type B [EC:2.3.1.28]
419	K00639	LinDA	MPO	WT	0.005772	BH	0.0340447	kbl, GCAT; glycine C-acetyltransferase [EC:2.3.1.29]
420	K00640	LinDA	MPO	WT	0.0214805	BH	0.0843757	cysE; serine O-acetyltransferase [EC:2.3.1.30]
421	K00641	LinDA	MPO	WT	0.0196873	BH	0.0809424	metX; homoserine O-acetyltransferase/O-succinyltransferase [EC:2.3.1.31 2.3.1.46]
422	K00643	LinDA	MPO	WT	0.994806	BH	0.996283	E2.3.1.37, ALAS; 5-aminolevulinate synthase [EC:2.3.1.37]
423	K00645	LinDA	MPO	WT	0.368375	BH	0.765427	fabD, MCAT, MCT1; [acyl-carrier-protein] S-malonyltransferase [EC:2.3.1.39]
424	K00646	LinDA	MPO	WT	0.994806	BH	0.996283	pksF; malonyl-ACP decarboxylase
425	K00647	LinDA	MPO	WT	0.355485	BH	0.740926	fabB; 3-oxoacyl-[acyl-carrier-protein] synthase I [EC:2.3.1.41]
426	K00648	LinDA	MPO	WT	0.000134145	BH	0.00158235	fabH; 3-oxoacyl-[acyl-carrier-protein] synthase III [EC:2.3.1.180]
427	K00650	LinDA	MPO	WT	0.994806	BH	0.996283	LCAT; lecithin-cholesterol acyltransferase [EC:2.3.1.43]
428	K00651	LinDA	MPO	WT	0.57519	BH	0.996283	metA; homoserine O-succinyltransferase/O-acetyltransferase [EC:2.3.1.46 2.3.1.31]
429	K00652	LinDA	MPO	WT	0.128384	BH	0.365025	bioF; 8-amino-7-oxononanoate synthase [EC:2.3.1.47]
430	K00655	LinDA	MPO	WT	0.0734303	BH	0.232446	plsC; 1-acyl-sn-glycerol-3-phosphate acyltransferase [EC:2.3.1.51]
431	K00656	LinDA	MPO	WT	0.0117333	BH	0.0600834	E2.3.1.54, pflD; formate C-acetyltransferase [EC:2.3.1.54]
432	K00657	LinDA	MPO	WT	0.103917	BH	0.309788	speG, SAT; diamine N-acetyltransferase [EC:2.3.1.57]
433	K00658	LinDA	MPO	WT	0.108596	BH	0.3209	DLST, sucB; 2-oxoglutarate dehydrogenase E2 component (dihydrolipoamide succinyltransferase) [EC:2.3.1.61]
434	K00659	LinDA	MPO	WT	0.994806	BH	0.996283	BAAT; bile acid-CoA:amino acid N-acyltransferase [EC:2.3.1.65 3.1.2.2]
435	K00660	LinDA	MPO	WT	0.994806	BH	0.996283	CHS; chalcone synthase [EC:2.3.1.74]
436	K00661	LinDA	MPO	WT	0.483468	BH	0.944781	maa; maltose O-acetyltransferase [EC:2.3.1.79]
437	K00662	LinDA	MPO	WT	0.596207	BH	0.996283	aacC; aminoglycoside 3-N-acetyltransferase [EC:2.3.1.81]
438	K00663	LinDA	MPO	WT	0.163869	BH	0.444574	aacA; aminoglycoside 6'-N-acetyltransferase [EC:2.3.1.82]
439	K00666	LinDA	MPO	WT	0.00168713	BH	0.0121991	K00666; fatty-acyl-CoA synthase [EC:6.2.1.-]
440	K00667	LinDA	MPO	WT	0.994806	BH	0.996283	FAS2; fatty acid synthase subunit alpha, fungi type [EC:2.3.1.86]
441	K00668	LinDA	MPO	WT	0.121309	BH	0.34976	FAS1; fatty acid synthase subunit beta, fungi type [EC:2.3.1.86]
442	K00670	LinDA	MPO	WT	0.994806	BH	0.996283	NAA30, MAK3; N-alpha-acetyltransferase 30 [EC:2.3.1.256]
443	K00671	LinDA	MPO	WT	0.994806	BH	0.996283	NMT; glycylpeptide N-tetradecanoyltransferase [EC:2.3.1.97]
444	K00673	LinDA	MPO	WT	0.994806	BH	0.996283	astA; arginine N-succinyltransferase [EC:2.3.1.109]
445	K00674	LinDA	MPO	WT	0.795065	BH	0.996283	dapD; 2,3,4,5-tetrahydropyridine-2,6-dicarboxylate N-succinyltransferase [EC:2.3.1.117]
446	K00675	LinDA	MPO	WT	0.0340261	BH	0.124127	nhoA; N-hydroxyarylamine O-acetyltransferase [EC:2.3.1.118]
447	K00677	LinDA	MPO	WT	0.0884784	BH	0.270726	lpxA; UDP-N-acetylglucosamine acyltransferase [EC:2.3.1.129]
448	K00680	LinDA	MPO	WT	0.0618428	BH	0.202147	ytmI; uncharacterized N-acetyltransferase [EC:2.3.1.-]
449	K00681	LinDA	MPO	WT	0.309585	BH	0.695609	ggt; gamma-glutamyltranspeptidase / glutathione hydrolase [EC:2.3.2.2 3.4.19.13]
450	K00682	LinDA	MPO	WT	0.994806	BH	0.996283	GGCT; gamma-glutamylcyclotransferase [EC:4.3.2.9]
451	K00683	LinDA	MPO	WT	0.0196056	BH	0.0809424	QPCT; glutaminyl-peptide cyclotransferase [EC:2.3.2.5]
452	K00684	LinDA	MPO	WT	0.000710756	BH	0.00606185	aat; leucyl/phenylalanyl-tRNA---protein transferase [EC:2.3.2.6]
453	K00685	LinDA	MPO	WT	0.288355	BH	0.662824	ATE1; arginyl-tRNA---protein transferase [EC:2.3.2.8]
454	K00686	LinDA	MPO	WT	2.32527e-06	BH	5.80023e-05	tgl; protein-glutamine gamma-glutamyltransferase [EC:2.3.2.13]
455	K00687	LinDA	MPO	WT	0.994806	BH	0.996283	pbp2B, penA; penicillin-binding protein 2B
456	K00688	LinDA	MPO	WT	0.00615687	BH	0.0355518	PYG, glgP; glycogen phosphorylase [EC:2.4.1.1]
457	K00689	LinDA	MPO	WT	0.26741	BH	0.635141	E2.4.1.5; dextransucrase [EC:2.4.1.5]
458	K00690	LinDA	MPO	WT	0.978307	BH	0.996283	E2.4.1.7; sucrose phosphorylase [EC:2.4.1.7]
459	K00691	LinDA	MPO	WT	0.684876	BH	0.996283	mapA; maltose phosphorylase [EC:2.4.1.8]
460	K00692	LinDA	MPO	WT	0.974461	BH	0.996283	sacB; levansucrase [EC:2.4.1.10]
461	K00694	LinDA	MPO	WT	0.00243813	BH	0.0166891	bcsA; cellulose synthase (UDP-forming) [EC:2.4.1.12]
462	K00695	LinDA	MPO	WT	0.994806	BH	0.996283	SUS; sucrose synthase [EC:2.4.1.13]
463	K00696	LinDA	MPO	WT	0.994806	BH	0.996283	E2.4.1.14; sucrose-phosphate synthase [EC:2.4.1.14]
464	K00697	LinDA	MPO	WT	0.0196153	BH	0.0809424	otsA; trehalose 6-phosphate synthase [EC:2.4.1.15 2.4.1.347]
465	K00700	LinDA	MPO	WT	0.0396063	BH	0.14122	GBE1, glgB; 1,4-alpha-glucan branching enzyme [EC:2.4.1.18]
466	K00701	LinDA	MPO	WT	0.994806	BH	0.996283	cgt; cyclomaltodextrin glucanotransferase [EC:2.4.1.19]
467	K00702	LinDA	MPO	WT	0.142737	BH	0.396521	E2.4.1.20; cellobiose phosphorylase [EC:2.4.1.20]
468	K00703	LinDA	MPO	WT	0.0369096	BH	0.133075	glgA; starch synthase [EC:2.4.1.21]
469	K00705	LinDA	MPO	WT	0.0291697	BH	0.108639	malQ; 4-alpha-glucanotransferase [EC:2.4.1.25]
470	K00712	LinDA	MPO	WT	4.69037e-05	BH	0.000661645	tagE; poly(glycerol-phosphate) alpha-glucosyltransferase [EC:2.4.1.52]
471	K00720	LinDA	MPO	WT	0.00864288	BH	0.0465094	UGCG; ceramide glucosyltransferase [EC:2.4.1.80]
472	K00721	LinDA	MPO	WT	0.999378	BH	0.999378	DPM1; dolichol-phosphate mannosyltransferase [EC:2.4.1.83]
473	K00728	LinDA	MPO	WT	3.30604e-07	BH	2.52895e-05	POMT, pmt; dolichyl-phosphate-mannose-protein mannosyltransferase [EC:2.4.1.109]
474	K00729	LinDA	MPO	WT	0.104447	BH	0.310743	ALG5; dolichyl-phosphate beta-glucosyltransferase [EC:2.4.1.117]
475	K00737	LinDA	MPO	WT	0.0211902	BH	0.0837229	MGAT3; beta-1,4-mannosyl-glycoprotein beta-1,4-N-acetylglucosaminyltransferase [EC:2.4.1.144]
476	K00743	LinDA	MPO	WT	0.0209087	BH	0.0830528	GGTA1; N-acetyllactosaminide 3-alpha-galactosyltransferase [EC:2.4.1.87]
477	K00745	LinDA	MPO	WT	1.03418e-07	BH	1.00968e-05	NA
478	K00748	LinDA	MPO	WT	0.380128	BH	0.785668	lpxB; lipid-A-disaccharide synthase [EC:2.4.1.182]
479	K00750	LinDA	MPO	WT	0.994806	BH	0.996283	GYG1, GYG2; glycogenin [EC:2.4.1.186]
480	K00752	LinDA	MPO	WT	0.351183	BH	0.740926	hasA; hyaluronan synthase [EC:2.4.1.212]
481	K00754	LinDA	MPO	WT	0.583842	BH	0.996283	bshA; L-malate glycosyltransferase [EC:2.4.1.-]
482	K00756	LinDA	MPO	WT	0.509046	BH	0.981324	pdp; pyrimidine-nucleoside phosphorylase [EC:2.4.2.2]
483	K00757	LinDA	MPO	WT	0.26098	BH	0.62186	udp, UPP; uridine phosphorylase [EC:2.4.2.3]
484	K00758	LinDA	MPO	WT	0.0196116	BH	0.0809424	deoA, TYMP; thymidine phosphorylase [EC:2.4.2.4]
485	K00759	LinDA	MPO	WT	0.635236	BH	0.996283	APRT, apt; adenine phosphoribosyltransferase [EC:2.4.2.7]
486	K00760	LinDA	MPO	WT	0.95649	BH	0.996283	hprT, hpt, HPRT1; hypoxanthine phosphoribosyltransferase [EC:2.4.2.8]
487	K00761	LinDA	MPO	WT	0.739908	BH	0.996283	upp, UPRT; uracil phosphoribosyltransferase [EC:2.4.2.9]
488	K00762	LinDA	MPO	WT	0.906451	BH	0.996283	pyrE; orotate phosphoribosyltransferase [EC:2.4.2.10]
489	K00763	LinDA	MPO	WT	0.684806	BH	0.996283	pncB, NAPRT1; nicotinate phosphoribosyltransferase [EC:6.3.4.21]
490	K00764	LinDA	MPO	WT	0.435004	BH	0.879015	purF, PPAT; amidophosphoribosyltransferase [EC:2.4.2.14]
491	K00765	LinDA	MPO	WT	0.0686703	BH	0.221152	hisG; ATP phosphoribosyltransferase [EC:2.4.2.17]
492	K00766	LinDA	MPO	WT	0.0174461	BH	0.0809424	trpD; anthranilate phosphoribosyltransferase [EC:2.4.2.18]
493	K00767	LinDA	MPO	WT	0.0401149	BH	0.142622	nadC, QPRT; nicotinate-nucleotide pyrophosphorylase (carboxylating) [EC:2.4.2.19]
494	K00768	LinDA	MPO	WT	0.00142097	BH	0.0106286	E2.4.2.21, cobU, cobT; nicotinate-nucleotide--dimethylbenzimidazole phosphoribosyltransferase [EC:2.4.2.21]
495	K00769	LinDA	MPO	WT	0.0264896	BH	0.0998112	gpt; xanthine phosphoribosyltransferase [EC:2.4.2.22]
496	K00771	LinDA	MPO	WT	0.994806	BH	0.996283	XYLT; protein xylosyltransferase [EC:2.4.2.26]
497	K00772	LinDA	MPO	WT	0.00335977	BH	0.0217725	mtaP, MTAP; 5'-methylthioadenosine phosphorylase [EC:2.4.2.28]
498	K00773	LinDA	MPO	WT	0.354298	BH	0.740926	tgt, QTRT1; queuine tRNA-ribosyltransferase [EC:2.4.2.29]
499	K00782	LinDA	MPO	WT	9.58919e-08	BH	1.00968e-05	lldG; L-lactate dehydrogenase complex protein LldG
500	K00783	LinDA	MPO	WT	0.625883	BH	0.996283	rlmH; 23S rRNA (pseudouridine1915-N3)-methyltransferase [EC:2.1.1.177]
501	K00784	LinDA	MPO	WT	0.228313	BH	0.557815	rnz; ribonuclease Z [EC:3.1.26.11]
502	K00785	LinDA	MPO	WT	0.994806	BH	0.996283	lst; beta-galactosamide-alpha-2,3-sialyltransferase [EC:2.4.99.-]
503	K00786	LinDA	MPO	WT	0.00534321	BH	0.0321807	GALT29A; beta-1,6-galactosyltransferase [EC:2.4.1.-]
504	K00788	LinDA	MPO	WT	0.0460155	BH	0.161206	thiE; thiamine-phosphate pyrophosphorylase [EC:2.5.1.3]
505	K00789	LinDA	MPO	WT	0.776594	BH	0.996283	metK; S-adenosylmethionine synthetase [EC:2.5.1.6]
506	K00790	LinDA	MPO	WT	0.8803	BH	0.996283	murA; UDP-N-acetylglucosamine 1-carboxyvinyltransferase [EC:2.5.1.7]
507	K00791	LinDA	MPO	WT	0.887327	BH	0.996283	miaA, TRIT1; tRNA dimethylallyltransferase [EC:2.5.1.75]
508	K00793	LinDA	MPO	WT	0.00322444	BH	0.0210223	ribE, RIB5; riboflavin synthase [EC:2.5.1.9]
509	K00794	LinDA	MPO	WT	0.694548	BH	0.996283	ribH, RIB4; 6,7-dimethyl-8-ribityllumazine synthase [EC:2.5.1.78]
510	K00795	LinDA	MPO	WT	0.688875	BH	0.996283	ispA; farnesyl diphosphate synthase [EC:2.5.1.1 2.5.1.10]
511	K00796	LinDA	MPO	WT	0.0112146	BH	0.0579875	folP; dihydropteroate synthase [EC:2.5.1.15]
512	K00797	LinDA	MPO	WT	0.159952	BH	0.436339	speE, SRM, SPE3; spermidine synthase [EC:2.5.1.16]
513	K00798	LinDA	MPO	WT	1.08123e-05	BH	0.00018877	MMAB, pduO; cob(I)alamin adenosyltransferase [EC:2.5.1.17]
514	K00799	LinDA	MPO	WT	0.427504	BH	0.866215	GST, gst; glutathione S-transferase [EC:2.5.1.18]
515	K00800	LinDA	MPO	WT	0.0465459	BH	0.161374	aroA; 3-phosphoshikimate 1-carboxyvinyltransferase [EC:2.5.1.19]
516	K00801	LinDA	MPO	WT	0.994806	BH	0.996283	FDFT1; farnesyl-diphosphate farnesyltransferase [EC:2.5.1.21]
517	K00803	LinDA	MPO	WT	0.00613388	BH	0.0354465	AGPS, agpS; alkyldihydroxyacetonephosphate synthase [EC:2.5.1.26]
518	K00805	LinDA	MPO	WT	0.292702	BH	0.670323	hepST; heptaprenyl diphosphate synthase [EC:2.5.1.30]
519	K00806	LinDA	MPO	WT	0.36045	BH	0.750221	uppS; undecaprenyl diphosphate synthase [EC:2.5.1.31]
520	K00808	LinDA	MPO	WT	0.355485	BH	0.740926	hss; homospermidine synthase [EC:2.5.1.44]
521	K00809	LinDA	MPO	WT	0.0808381	BH	0.250216	DHPS, dys; deoxyhypusine synthase [EC:2.5.1.46]
522	K00812	LinDA	MPO	WT	0.00908166	BH	0.0483747	aspB; aspartate aminotransferase [EC:2.6.1.1]
523	K00813	LinDA	MPO	WT	0.547317	BH	0.996283	aspC; aspartate aminotransferase [EC:2.6.1.1]
524	K00817	LinDA	MPO	WT	0.266669	BH	0.63399	hisC; histidinol-phosphate aminotransferase [EC:2.6.1.9]
525	K00818	LinDA	MPO	WT	2.86967e-06	BH	6.3561e-05	E2.6.1.11, argD; acetylornithine aminotransferase [EC:2.6.1.11]
526	K00819	LinDA	MPO	WT	0.0196047	BH	0.0809424	rocD, OAT; ornithine--oxo-acid transaminase [EC:2.6.1.13]
527	K00820	LinDA	MPO	WT	0.116061	BH	0.339578	glmS, GFPT; glutamine---fructose-6-phosphate transaminase (isomerizing) [EC:2.6.1.16]
528	K00821	LinDA	MPO	WT	0.0102421	BH	0.0536546	argD; acetylornithine/N-succinyldiaminopimelate aminotransferase [EC:2.6.1.11 2.6.1.17]
529	K00822	LinDA	MPO	WT	0.994806	BH	0.996283	E2.6.1.18; beta-alanine--pyruvate transaminase [EC:2.6.1.18]
530	K00823	LinDA	MPO	WT	3.29242e-06	BH	6.97993e-05	puuE; 4-aminobutyrate aminotransferase [EC:2.6.1.19]
531	K00824	LinDA	MPO	WT	0.00012406	BH	0.00149194	dat; D-alanine transaminase [EC:2.6.1.21]
532	K00826	LinDA	MPO	WT	0.00754121	BH	0.0417581	E2.6.1.42, ilvE; branched-chain amino acid aminotransferase [EC:2.6.1.42]
533	K00827	LinDA	MPO	WT	0.994806	BH	0.996283	AGXT2; alanine-glyoxylate transaminase / (R)-3-amino-2-methylpropionate-pyruvate transaminase [EC:2.6.1.44 2.6.1.40]
534	K00830	LinDA	MPO	WT	1.90554e-06	BH	5.80023e-05	AGXT; alanine-glyoxylate transaminase / serine-glyoxylate transaminase / serine-pyruvate transaminase [EC:2.6.1.44 2.6.1.45 2.6.1.51]
535	K00831	LinDA	MPO	WT	0.102602	BH	0.306115	serC, PSAT1; phosphoserine aminotransferase [EC:2.6.1.52]
536	K00832	LinDA	MPO	WT	0.527571	BH	0.996283	tyrB; aromatic-amino-acid transaminase [EC:2.6.1.57]
537	K00833	LinDA	MPO	WT	0.00238719	BH	0.0164009	bioA; adenosylmethionine---8-amino-7-oxononanoate aminotransferase [EC:2.6.1.62]
538	K00835	LinDA	MPO	WT	0.994806	BH	0.996283	avtA; valine--pyruvate aminotransferase [EC:2.6.1.66]
539	K00836	LinDA	MPO	WT	0.0196047	BH	0.0809424	ectB, dat; diaminobutyrate-2-oxoglutarate transaminase [EC:2.6.1.76]
540	K00839	LinDA	MPO	WT	0.994806	BH	0.996283	pucG; (S)-ureidoglycine---glyoxylate transaminase [EC:2.6.1.112]
541	K00840	LinDA	MPO	WT	0.994806	BH	0.996283	astC; succinylornithine aminotransferase [EC:2.6.1.81]
542	K00841	LinDA	MPO	WT	0.150197	BH	0.41476	patA; aminotransferase [EC:2.6.1.-]
543	K00842	LinDA	MPO	WT	7.03916e-07	BH	4.31658e-05	NA
544	K00844	LinDA	MPO	WT	0.223563	BH	0.547652	HK; hexokinase [EC:2.7.1.1]
545	K00845	LinDA	MPO	WT	0.617669	BH	0.996283	glk; glucokinase [EC:2.7.1.2]
546	K00846	LinDA	MPO	WT	0.994806	BH	0.996283	KHK; ketohexokinase [EC:2.7.1.3]
547	K00847	LinDA	MPO	WT	0.0918064	BH	0.279182	E2.7.1.4, scrK; fructokinase [EC:2.7.1.4]
548	K00848	LinDA	MPO	WT	5.13317e-05	BH	0.000717339	rhaB; rhamnulokinase [EC:2.7.1.5]
549	K00849	LinDA	MPO	WT	0.77034	BH	0.996283	galK; galactokinase [EC:2.7.1.6]
550	K00850	LinDA	MPO	WT	0.000546607	BH	0.00491615	pfkA, PFK; 6-phosphofructokinase 1 [EC:2.7.1.11]
551	K00851	LinDA	MPO	WT	0.114308	BH	0.335439	E2.7.1.12, gntK, idnK; gluconokinase [EC:2.7.1.12]
552	K00852	LinDA	MPO	WT	0.0781426	BH	0.245581	rbsK, RBKS; ribokinase [EC:2.7.1.15]
553	K00853	LinDA	MPO	WT	0.000814105	BH	0.00678726	araB; L-ribulokinase [EC:2.7.1.16]
554	K00854	LinDA	MPO	WT	0.138242	BH	0.387225	xylB, XYLB; xylulokinase [EC:2.7.1.17]
555	K00855	LinDA	MPO	WT	0.0476727	BH	0.161374	PRK, prkB; phosphoribulokinase [EC:2.7.1.19]
556	K00856	LinDA	MPO	WT	4.4711e-08	BH	7.05864e-06	E2.7.1.20, ADK; adenosine kinase [EC:2.7.1.20]
557	K00857	LinDA	MPO	WT	0.906492	BH	0.996283	tdk, TK; thymidine kinase [EC:2.7.1.21]
558	K00858	LinDA	MPO	WT	0.795295	BH	0.996283	ppnK, NADK; NAD+ kinase [EC:2.7.1.23]
559	K00859	LinDA	MPO	WT	0.945448	BH	0.996283	coaE; dephospho-CoA kinase [EC:2.7.1.24]
560	K00860	LinDA	MPO	WT	0.0128069	BH	0.0649091	cysC; adenylylsulfate kinase [EC:2.7.1.25]
561	K00862	LinDA	MPO	WT	0.994806	BH	0.996283	eryA; erythritol kinase (D-erythritol 1-phosphate-forming) [EC:2.7.1.215]
562	K00863	LinDA	MPO	WT	0.759974	BH	0.996283	DAK, TKFC; triose/dihydroxyacetone kinase / FAD-AMP lyase (cyclizing) [EC:2.7.1.28 2.7.1.29 4.6.1.15]
563	K00864	LinDA	MPO	WT	0.00545257	BH	0.0326802	glpK, GK; glycerol kinase [EC:2.7.1.30]
564	K00865	LinDA	MPO	WT	0.538251	BH	0.996283	glxK, garK; glycerate 2-kinase [EC:2.7.1.165]
565	K00867	LinDA	MPO	WT	0.0916951	BH	0.278991	coaA; type I pantothenate kinase [EC:2.7.1.33]
566	K00868	LinDA	MPO	WT	0.00216819	BH	0.0150919	pdxK, pdxY; pyridoxine kinase [EC:2.7.1.35]
567	K00869	LinDA	MPO	WT	0.912445	BH	0.996283	E2.7.1.36, MVK, mvaK1; mevalonate kinase [EC:2.7.1.36]
568	K00870	LinDA	MPO	WT	0.00586329	BH	0.0343178	NA
569	K00872	LinDA	MPO	WT	0.144846	BH	0.401627	thrB; homoserine kinase [EC:2.7.1.39]
570	K00873	LinDA	MPO	WT	0.00740556	BH	0.0411297	PK, pyk; pyruvate kinase [EC:2.7.1.40]
571	K00874	LinDA	MPO	WT	0.0324291	BH	0.119392	kdgK; 2-dehydro-3-deoxygluconokinase [EC:2.7.1.45]
572	K00876	LinDA	MPO	WT	0.264916	BH	0.630024	udk, UCK; uridine kinase [EC:2.7.1.48]
573	K00878	LinDA	MPO	WT	0.000404143	BH	0.00382006	thiM; hydroxyethylthiazole kinase [EC:2.7.1.50]
574	K00879	LinDA	MPO	WT	0.546143	BH	0.996283	fucK; L-fuculokinase [EC:2.7.1.51]
575	K00880	LinDA	MPO	WT	0.032459	BH	0.119392	lyxK; L-xylulokinase [EC:2.7.1.53]
576	K00881	LinDA	MPO	WT	7.27837e-05	BH	0.000943753	alsK; allose kinase [EC:2.7.1.55]
577	K00882	LinDA	MPO	WT	0.00716047	BH	0.0400986	fruK; 1-phosphofructokinase [EC:2.7.1.56]
578	K00883	LinDA	MPO	WT	0.409772	BH	0.838026	dgoK; 2-dehydro-3-deoxygalactonokinase [EC:2.7.1.58]
579	K00884	LinDA	MPO	WT	0.994806	BH	0.996283	NAGK, nagK; N-acetylglucosamine kinase [EC:2.7.1.59]
580	K00885	LinDA	MPO	WT	0.994806	BH	0.996283	nanK; N-acylmannosamine kinase [EC:2.7.1.60]
581	K00886	LinDA	MPO	WT	0.0196047	BH	0.0809424	ppgK; polyphosphate glucokinase [EC:2.7.1.63]
582	K00887	LinDA	MPO	WT	0.000867235	BH	0.00710252	dgkA; undecaprenol kinase [EC:2.7.1.66]
583	K00889	LinDA	MPO	WT	0.994806	BH	0.996283	PIP5K; 1-phosphatidylinositol-4-phosphate 5-kinase [EC:2.7.1.68]
584	K00891	LinDA	MPO	WT	0.0308064	BH	0.114121	aroK, aroL; shikimate kinase [EC:2.7.1.71]
585	K00892	LinDA	MPO	WT	0.994806	BH	0.996283	gsk; inosine kinase [EC:2.7.1.73]
586	K00895	LinDA	MPO	WT	0.615993	BH	0.996283	pfp, PFP; diphosphate-dependent phosphofructokinase [EC:2.7.1.90]
587	K00897	LinDA	MPO	WT	0.0189554	BH	0.0809424	aphA; kanamycin kinase [EC:2.7.1.95]
588	K00899	LinDA	MPO	WT	0.039856	BH	0.141906	mtnK; 5-methylthioribose kinase [EC:2.7.1.100]
589	K00900	LinDA	MPO	WT	0.994806	BH	0.996283	E2.7.1.105, PFK; 6-phosphofructo-2-kinase [EC:2.7.1.105]
590	K00901	LinDA	MPO	WT	0.0132862	BH	0.066978	dgkA, DGK; diacylglycerol kinase (ATP) [EC:2.7.1.107]
591	K00903	LinDA	MPO	WT	0.994806	BH	0.996283	epsB; protein-tyrosine kinase [EC:2.7.10.2]
592	K00906	LinDA	MPO	WT	0.994806	BH	0.996283	aceK; isocitrate dehydrogenase kinase/phosphatase [EC:2.7.11.5 3.1.3.-]
593	K00912	LinDA	MPO	WT	0.284496	BH	0.662575	lpxK; tetraacyldisaccharide 4'-kinase [EC:2.7.1.130]
594	K00917	LinDA	MPO	WT	0.0361484	BH	0.130632	lacC; tagatose 6-phosphate kinase [EC:2.7.1.144]
595	K00918	LinDA	MPO	WT	0.0621462	BH	0.203049	pfkC; ADP-dependent phosphofructokinase/glucokinase [EC:2.7.1.146 2.7.1.147]
596	K00919	LinDA	MPO	WT	0.00859915	BH	0.0464041	ispE; 4-diphosphocytidyl-2-C-methyl-D-erythritol kinase [EC:2.7.1.148]
597	K00921	LinDA	MPO	WT	0.994806	BH	0.996283	PIKFYVE, FAB1; 1-phosphatidylinositol-3-phosphate 5-kinase [EC:2.7.1.150]
598	K00924	LinDA	MPO	WT	0.00700105	BH	0.0393544	E2.7.1.-; kinase [EC:2.7.1.-]
599	K00925	LinDA	MPO	WT	0.312454	BH	0.69958	ackA; acetate kinase [EC:2.7.2.1]
600	K00926	LinDA	MPO	WT	0.489552	BH	0.950021	arcC; carbamate kinase [EC:2.7.2.2]
601	K00927	LinDA	MPO	WT	0.996838	BH	0.997914	PGK, pgk; phosphoglycerate kinase [EC:2.7.2.3]
602	K00928	LinDA	MPO	WT	0.793883	BH	0.996283	lysC; aspartate kinase [EC:2.7.2.4]
603	K00929	LinDA	MPO	WT	0.000129006	BH	0.00154891	buk; butyrate kinase [EC:2.7.2.7]
604	K00930	LinDA	MPO	WT	0.0708867	BH	0.226228	argB; acetylglutamate kinase [EC:2.7.2.8]
605	K00931	LinDA	MPO	WT	0.000586996	BH	0.00520994	proB; glutamate 5-kinase [EC:2.7.2.11]
606	K00933	LinDA	MPO	WT	0.994806	BH	0.996283	E2.7.3.2; creatine kinase [EC:2.7.3.2]
607	K00934	LinDA	MPO	WT	0.994806	BH	0.996283	E2.7.3.3; arginine kinase [EC:2.7.3.3]
608	K00936	LinDA	MPO	WT	1.60959e-05	BH	0.000267785	pdtaS; two-component system, sensor histidine kinase PdtaS [EC:2.7.13.3]
609	K00937	LinDA	MPO	WT	0.000202841	BH	0.0021972	ppk; polyphosphate kinase [EC:2.7.4.1]
610	K00938	LinDA	MPO	WT	0.915193	BH	0.996283	E2.7.4.2, mvaK2; phosphomevalonate kinase [EC:2.7.4.2]
611	K00939	LinDA	MPO	WT	0.756233	BH	0.996283	adk, AK; adenylate kinase [EC:2.7.4.3]
612	K00940	LinDA	MPO	WT	2.62369e-05	BH	0.000409848	ndk, NME; nucleoside-diphosphate kinase [EC:2.7.4.6]
613	K00941	LinDA	MPO	WT	0.858789	BH	0.996283	thiD; hydroxymethylpyrimidine/phosphomethylpyrimidine kinase [EC:2.7.1.49 2.7.4.7]
614	K00942	LinDA	MPO	WT	0.759123	BH	0.996283	E2.7.4.8, gmk; guanylate kinase [EC:2.7.4.8]
615	K00943	LinDA	MPO	WT	0.0240067	BH	0.0920092	tmk, DTYMK; dTMP kinase [EC:2.7.4.9]
616	K00945	LinDA	MPO	WT	0.991227	BH	0.996283	cmk; CMP/dCMP kinase [EC:2.7.4.25]
617	K00946	LinDA	MPO	WT	1.27936e-07	BH	1.14372e-05	thiL; thiamine-monophosphate kinase [EC:2.7.4.16]
618	K00947	LinDA	MPO	WT	0.994806	BH	0.996283	mosAB; molybdenum storage protein
619	K00948	LinDA	MPO	WT	0.818572	BH	0.996283	PRPS, prsA; ribose-phosphate pyrophosphokinase [EC:2.7.6.1]
620	K00949	LinDA	MPO	WT	0.561495	BH	0.996283	thiN, TPK1, THI80; thiamine pyrophosphokinase [EC:2.7.6.2]
621	K00950	LinDA	MPO	WT	6.11319e-05	BH	0.000821736	folK; 2-amino-4-hydroxy-6-hydroxymethyldihydropteridine diphosphokinase [EC:2.7.6.3]
622	K00951	LinDA	MPO	WT	0.863527	BH	0.996283	relA; GTP pyrophosphokinase [EC:2.7.6.5]
623	K00952	LinDA	MPO	WT	0.0018282	BH	0.0130134	nadM; nicotinamide-nucleotide adenylyltransferase [EC:2.7.7.1]
624	K00954	LinDA	MPO	WT	0.262983	BH	0.62623	E2.7.7.3A, coaD, kdtB; pantetheine-phosphate adenylyltransferase [EC:2.7.7.3]
625	K00955	LinDA	MPO	WT	0.391288	BH	0.80604	cysNC; bifunctional enzyme CysN/CysC [EC:2.7.7.4 2.7.1.25]
626	K00956	LinDA	MPO	WT	0.0644159	BH	0.208992	cysN; sulfate adenylyltransferase subunit 1 [EC:2.7.7.4]
627	K00957	LinDA	MPO	WT	0.0948293	BH	0.28708	cysD; sulfate adenylyltransferase subunit 2 [EC:2.7.7.4]
628	K00958	LinDA	MPO	WT	0.00966037	BH	0.0510541	sat, met3; sulfate adenylyltransferase [EC:2.7.7.4]
629	K00960	LinDA	MPO	WT	0.994806	BH	0.996283	E2.7.7.6; DNA-directed RNA polymerase [EC:2.7.7.6]
630	K00962	LinDA	MPO	WT	0.0378459	BH	0.136022	pnp, PNPT1; polyribonucleotide nucleotidyltransferase [EC:2.7.7.8]
631	K00963	LinDA	MPO	WT	0.787162	BH	0.996283	UGP2, galU, galF; UTP--glucose-1-phosphate uridylyltransferase [EC:2.7.7.9]
632	K00965	LinDA	MPO	WT	0.780946	BH	0.996283	galT, GALT; UDPglucose--hexose-1-phosphate uridylyltransferase [EC:2.7.7.12]
633	K00966	LinDA	MPO	WT	4.88627e-05	BH	0.000687971	GMPP; mannose-1-phosphate guanylyltransferase [EC:2.7.7.13]
634	K00968	LinDA	MPO	WT	0.491933	BH	0.95304	PCYT1; choline-phosphate cytidylyltransferase [EC:2.7.7.15]
635	K00969	LinDA	MPO	WT	0.332384	BH	0.735546	nadD; nicotinate-nucleotide adenylyltransferase [EC:2.7.7.18]
636	K00970	LinDA	MPO	WT	1.19534e-06	BH	5.80023e-05	pcnB; poly(A) polymerase [EC:2.7.7.19]
637	K00971	LinDA	MPO	WT	0.000189628	BH	0.00208759	manC, cpsB; mannose-1-phosphate guanylyltransferase [EC:2.7.7.13]
638	K00972	LinDA	MPO	WT	0.00327454	BH	0.0212945	UAP1; UDP-N-acetylglucosamine/UDP-N-acetylgalactosamine diphosphorylase [EC:2.7.7.23 2.7.7.83]
639	K00973	LinDA	MPO	WT	0.0224665	BH	0.087096	rfbA, rmlA, rffH; glucose-1-phosphate thymidylyltransferase [EC:2.7.7.24]
640	K00974	LinDA	MPO	WT	0.866979	BH	0.996283	cca; tRNA nucleotidyltransferase (CCA-adding enzyme) [EC:2.7.7.72 3.1.3.- 3.1.4.-]
641	K00975	LinDA	MPO	WT	0.636372	BH	0.996283	glgC; glucose-1-phosphate adenylyltransferase [EC:2.7.7.27]
642	K00978	LinDA	MPO	WT	0.0281051	BH	0.105058	rfbF; glucose-1-phosphate cytidylyltransferase [EC:2.7.7.33]
643	K00979	LinDA	MPO	WT	0.00252358	BH	0.0172103	kdsB; 3-deoxy-manno-octulosonate cytidylyltransferase (CMP-KDO synthetase) [EC:2.7.7.38]
644	K00980	LinDA	MPO	WT	0.905068	BH	0.996283	tagD; glycerol-3-phosphate cytidylyltransferase [EC:2.7.7.39]
645	K00981	LinDA	MPO	WT	0.619087	BH	0.996283	E2.7.7.41, CDS1, CDS2, cdsA; phosphatidate cytidylyltransferase [EC:2.7.7.41]
646	K00982	LinDA	MPO	WT	0.0199428	BH	0.0809424	glnE; [glutamine synthetase] adenylyltransferase / [glutamine synthetase]-adenylyl-L-tyrosine phosphorylase [EC:2.7.7.42 2.7.7.89]
647	K00983	LinDA	MPO	WT	0.205998	BH	0.522387	neuA, nnaC; N-acylneuraminate cytidylyltransferase [EC:2.7.7.43]
648	K00984	LinDA	MPO	WT	0.169569	BH	0.454456	aadA; streptomycin 3"-adenylyltransferase [EC:2.7.7.47]
649	K00986	LinDA	MPO	WT	0.00311306	BH	0.0204235	ltrA; RNA-directed DNA polymerase [EC:2.7.7.49]
650	K00988	LinDA	MPO	WT	0.994806	BH	0.996283	APA1_2; sulfate adenylyltransferase (ADP) / ATP adenylyltransferase [EC:2.7.7.5 2.7.7.53]
651	K00989	LinDA	MPO	WT	0.148473	BH	0.410916	rph; ribonuclease PH [EC:2.7.7.56]
652	K00990	LinDA	MPO	WT	0.00583493	BH	0.0342255	glnD; [protein-PII] uridylyltransferase [EC:2.7.7.59]
653	K00991	LinDA	MPO	WT	0.000818473	BH	0.00680411	ispD; 2-C-methyl-D-erythritol 4-phosphate cytidylyltransferase [EC:2.7.7.60]
654	K00992	LinDA	MPO	WT	0.446857	BH	0.882534	murU; N-acetyl-alpha-D-muramate 1-phosphate uridylyltransferase [EC:2.7.7.99]
655	K00995	LinDA	MPO	WT	0.157229	BH	0.429749	pgsA, PGS1; CDP-diacylglycerol---glycerol-3-phosphate 3-phosphatidyltransferase [EC:2.7.8.5]
656	K00996	LinDA	MPO	WT	0.553099	BH	0.996283	rfbP; undecaprenyl-phosphate galactose phosphotransferase [EC:2.7.8.6]
657	K00997	LinDA	MPO	WT	0.609111	BH	0.996283	acpS; holo-[acyl-carrier protein] synthase [EC:2.7.8.7]
658	K00998	LinDA	MPO	WT	0.994806	BH	0.996283	pssA; CDP-diacylglycerol---serine O-phosphatidyltransferase [EC:2.7.8.8]
659	K00999	LinDA	MPO	WT	0.994806	BH	0.996283	CDIPT; CDP-diacylglycerol--inositol 3-phosphatidyltransferase [EC:2.7.8.11]
660	K01000	LinDA	MPO	WT	0.727213	BH	0.996283	mraY; phospho-N-acetylmuramoyl-pentapeptide-transferase [EC:2.7.8.13]
661	K01002	LinDA	MPO	WT	0.482347	BH	0.942838	mdoB; phosphoglycerol transferase [EC:2.7.8.20]
662	K01004	LinDA	MPO	WT	0.994806	BH	0.996283	pcs; phosphatidylcholine synthase [EC:2.7.8.24]
663	K01006	LinDA	MPO	WT	0.0846116	BH	0.260398	ppdK; pyruvate, orthophosphate dikinase [EC:2.7.9.1]
664	K01007	LinDA	MPO	WT	0.00066462	BH	0.00576782	pps, ppsA; pyruvate, water dikinase [EC:2.7.9.2]
665	K01008	LinDA	MPO	WT	0.000507685	BH	0.00461079	selD, SEPHS; selenide, water dikinase [EC:2.7.9.3]
666	K01011	LinDA	MPO	WT	0.520749	BH	0.996283	TST, MPST, sseA; thiosulfate/3-mercaptopyruvate sulfurtransferase [EC:2.8.1.1 2.8.1.2]
667	K01012	LinDA	MPO	WT	0.0551209	BH	0.18316	bioB; biotin synthase [EC:2.8.1.6]
668	K01014	LinDA	MPO	WT	0.994806	BH	0.996283	SULT1A; aryl sulfotransferase [EC:2.8.2.1]
669	K01015	LinDA	MPO	WT	0.994806	BH	0.996283	SULT2B; alcohol sulfotransferase [EC:2.8.2.2]
670	K01016	LinDA	MPO	WT	0.994806	BH	0.996283	SULT1E1, STE; estrone sulfotransferase [EC:2.8.2.4]
671	K01021	LinDA	MPO	WT	0.994806	BH	0.996283	TPST; protein-tyrosine sulfotransferase [EC:2.8.2.20]
672	K01023	LinDA	MPO	WT	0.994806	BH	0.996283	assT; arylsulfate sulfotransferase [EC:2.8.2.22]
673	K01024	LinDA	MPO	WT	0.994806	BH	0.996283	HS3ST1; [heparan sulfate]-glucosamine 3-sulfotransferase 1 [EC:2.8.2.23]
674	K01025	LinDA	MPO	WT	0.994806	BH	0.996283	SULT1; sulfotransferase [EC:2.8.2.-]
675	K01026	LinDA	MPO	WT	0.000947618	BH	0.00761525	pct; propionate CoA-transferase [EC:2.8.3.1]
676	K01027	LinDA	MPO	WT	0.994806	BH	0.996283	OXCT; 3-oxoacid CoA-transferase [EC:2.8.3.5]
677	K01028	LinDA	MPO	WT	0.459435	BH	0.904967	E2.8.3.5A, scoA; 3-oxoacid CoA-transferase subunit A [EC:2.8.3.5]
678	K01029	LinDA	MPO	WT	0.223563	BH	0.547652	E2.8.3.5B, scoB; 3-oxoacid CoA-transferase subunit B [EC:2.8.3.5]
679	K01031	LinDA	MPO	WT	0.994806	BH	0.996283	pcaI; 3-oxoadipate CoA-transferase, alpha subunit [EC:2.8.3.6]
680	K01032	LinDA	MPO	WT	0.994806	BH	0.996283	pcaJ; 3-oxoadipate CoA-transferase, beta subunit [EC:2.8.3.6]
681	K01034	LinDA	MPO	WT	5.24366e-06	BH	0.000103204	atoD; acetate CoA/acetoacetate CoA-transferase alpha subunit [EC:2.8.3.8 2.8.3.9]
682	K01035	LinDA	MPO	WT	5.24366e-06	BH	0.000103204	atoA; acetate CoA/acetoacetate CoA-transferase beta subunit [EC:2.8.3.8 2.8.3.9]
683	K01039	LinDA	MPO	WT	0.825291	BH	0.996283	gctA; glutaconate CoA-transferase, subunit A [EC:2.8.3.12]
684	K01040	LinDA	MPO	WT	0.302057	BH	0.683804	gctB; glutaconate CoA-transferase, subunit B [EC:2.8.3.12]
685	K01042	LinDA	MPO	WT	0.24973	BH	0.602209	selA; L-seryl-tRNA(Ser) seleniumtransferase [EC:2.9.1.1]
686	K01046	LinDA	MPO	WT	0.7699	BH	0.996283	lip, TGL2; triacylglycerol lipase [EC:3.1.1.3]
687	K01047	LinDA	MPO	WT	0.994806	BH	0.996283	PLA2G, SPLA2; secretory phospholipase A2 [EC:3.1.1.4]
688	K01048	LinDA	MPO	WT	6.98535e-09	BH	3.74416e-06	pldB; lysophospholipase [EC:3.1.1.5]
689	K01049	LinDA	MPO	WT	0.994806	BH	0.996283	ACHE; acetylcholinesterase [EC:3.1.1.7]
690	K01051	LinDA	MPO	WT	0.50652	BH	0.977217	E3.1.1.11; pectinesterase [EC:3.1.1.11]
691	K01053	LinDA	MPO	WT	0.994806	BH	0.996283	gnl, RGN; gluconolactonase [EC:3.1.1.17]
692	K01054	LinDA	MPO	WT	0.994806	BH	0.996283	MGLL; acylglycerol lipase [EC:3.1.1.23]
693	K01055	LinDA	MPO	WT	0.0200882	BH	0.0810224	pcaD; 3-oxoadipate enol-lactonase [EC:3.1.1.24]
694	K01056	LinDA	MPO	WT	0.85285	BH	0.996283	PTH1, pth, spoVC; peptidyl-tRNA hydrolase, PTH1 family [EC:3.1.1.29]
695	K01057	LinDA	MPO	WT	8.35984e-08	BH	9.39849e-06	PGLS, pgl, devB; 6-phosphogluconolactonase [EC:3.1.1.31]
696	K01058	LinDA	MPO	WT	0.994806	BH	0.996283	pldA; phospholipase A1/A2 [EC:3.1.1.32 3.1.1.4]
697	K01060	LinDA	MPO	WT	0.0100495	BH	0.0528474	cah; cephalosporin-C deacetylase [EC:3.1.1.41]
698	K01061	LinDA	MPO	WT	0.0186759	BH	0.0809424	E3.1.1.45; carboxymethylenebutenolidase [EC:3.1.1.45]
699	K01066	LinDA	MPO	WT	0.0861195	BH	0.26449	aes; acetyl esterase [EC:3.1.1.-]
700	K01067	LinDA	MPO	WT	0.0186374	BH	0.0809424	E3.1.2.1, ACH1; acetyl-CoA hydrolase [EC:3.1.2.1]
701	K01068	LinDA	MPO	WT	0.994806	BH	0.996283	ACOT1_2_4; acyl-coenzyme A thioesterase 1/2/4 [EC:3.1.2.2]
702	K01069	LinDA	MPO	WT	0.207489	BH	0.525808	gloB, gloC, HAGH; hydroxyacylglutathione hydrolase [EC:3.1.2.6]
703	K01070	LinDA	MPO	WT	0.355485	BH	0.740926	frmB, ESD, fghA; S-formylglutathione hydrolase [EC:3.1.2.12]
704	K01071	LinDA	MPO	WT	0.63344	BH	0.996283	MCH; medium-chain acyl-[acyl-carrier-protein] hydrolase [EC:3.1.2.21]
705	K01073	LinDA	MPO	WT	0.204618	BH	0.519572	E3.1.2.20; acyl-CoA hydrolase [EC:3.1.2.20]
706	K01074	LinDA	MPO	WT	0.994806	BH	0.996283	PPT; palmitoyl-protein thioesterase [EC:3.1.2.22]
707	K01075	LinDA	MPO	WT	0.994806	BH	0.996283	E3.1.2.23; 4-hydroxybenzoyl-CoA thioesterase [EC:3.1.2.23]
708	K01077	LinDA	MPO	WT	0.0183008	BH	0.0809424	E3.1.3.1, phoA, phoB; alkaline phosphatase [EC:3.1.3.1]
709	K01078	LinDA	MPO	WT	0.994806	BH	0.996283	PHO; acid phosphatase [EC:3.1.3.2]
710	K01079	LinDA	MPO	WT	0.149462	BH	0.413028	serB, PSPH; phosphoserine phosphatase [EC:3.1.3.3]
711	K01081	LinDA	MPO	WT	0.000665959	BH	0.00577268	E3.1.3.5; 5'-nucleotidase [EC:3.1.3.5]
712	K01082	LinDA	MPO	WT	0.0227097	BH	0.0879008	cysQ, MET22, BPNT1; 3'(2'), 5'-bisphosphate nucleotidase [EC:3.1.3.7]
713	K01083	LinDA	MPO	WT	0.994806	BH	0.996283	E3.1.3.8; 3-phytase [EC:3.1.3.8]
714	K01085	LinDA	MPO	WT	3.4444e-05	BH	0.000513201	agp; glucose-1-phosphatase [EC:3.1.3.10]
715	K01087	LinDA	MPO	WT	0.223563	BH	0.547652	otsB; trehalose 6-phosphate phosphatase [EC:3.1.3.12]
716	K01089	LinDA	MPO	WT	0.994806	BH	0.996283	hisB; imidazoleglycerol-phosphate dehydratase / histidinol-phosphatase [EC:4.2.1.19 3.1.3.15]
717	K01090	LinDA	MPO	WT	0.977735	BH	0.996283	E3.1.3.16; protein phosphatase [EC:3.1.3.16]
718	K01091	LinDA	MPO	WT	0.00172081	BH	0.0123725	gph; phosphoglycolate phosphatase [EC:3.1.3.18]
719	K01092	LinDA	MPO	WT	0.000100545	BH	0.00124757	E3.1.3.25, IMPA, suhB; myo-inositol-1(or 4)-monophosphatase [EC:3.1.3.25]
720	K01093	LinDA	MPO	WT	1.48777e-06	BH	5.80023e-05	appA; 4-phytase / acid phosphatase [EC:3.1.3.26 3.1.3.2]
721	K01095	LinDA	MPO	WT	0.0261442	BH	0.0986223	pgpA; phosphatidylglycerophosphatase A [EC:3.1.3.27]
722	K01096	LinDA	MPO	WT	0.994806	BH	0.996283	pgpB; phosphatidylglycerophosphatase B [EC:3.1.3.27 3.1.3.81 3.1.3.4 3.6.1.27]
723	K01101	LinDA	MPO	WT	0.184446	BH	0.482768	E3.1.3.41; 4-nitrophenyl phosphatase [EC:3.1.3.41]
724	K01104	LinDA	MPO	WT	0.604109	BH	0.996283	E3.1.3.48; protein-tyrosine phosphatase [EC:3.1.3.48]
725	K01113	LinDA	MPO	WT	0.0197299	BH	0.0809424	phoD; alkaline phosphatase D [EC:3.1.3.1]
726	K01114	LinDA	MPO	WT	0.113908	BH	0.334732	plc; phospholipase C [EC:3.1.4.3]
727	K01115	LinDA	MPO	WT	0.994806	BH	0.996283	PLD1_2; phospholipase D1/2 [EC:3.1.4.4]
728	K01117	LinDA	MPO	WT	0.994806	BH	0.996283	sph; sphingomyelin phosphodiesterase [EC:3.1.4.12]
729	K01118	LinDA	MPO	WT	0.21836	BH	0.547652	acpD, azoR; FMN-dependent NADH-azoreductase [EC:1.7.1.17]
730	K01119	LinDA	MPO	WT	0.256564	BH	0.616599	cpdB; 2',3'-cyclic-nucleotide 2'-phosphodiesterase / 3'-nucleotidase [EC:3.1.4.16 3.1.3.6]
731	K01120	LinDA	MPO	WT	0.994806	BH	0.996283	cpdP; 3',5'-cyclic-nucleotide phosphodiesterase [EC:3.1.4.17]
732	K01121	LinDA	MPO	WT	5.00391e-06	BH	9.95417e-05	CNP; 2',3'-cyclic-nucleotide 3'-phosphodiesterase [EC:3.1.4.37]
733	K01126	LinDA	MPO	WT	0.973881	BH	0.996283	E3.1.4.46, glpQ, ugpQ; glycerophosphoryl diester phosphodiesterase [EC:3.1.4.46]
734	K01127	LinDA	MPO	WT	0.994806	BH	0.996283	GPLD1; glycosylphosphatidylinositol phospholipase D [EC:3.1.4.50]
735	K01129	LinDA	MPO	WT	0.0631534	BH	0.205706	dgt; dGTPase [EC:3.1.5.1]
736	K01130	LinDA	MPO	WT	0.01961	BH	0.0809424	E3.1.6.1; arylsulfatase [EC:3.1.6.1]
737	K01131	LinDA	MPO	WT	0.994806	BH	0.996283	STS; steryl-sulfatase [EC:3.1.6.2]
738	K01133	LinDA	MPO	WT	0.489863	BH	0.950021	betC; choline-sulfatase [EC:3.1.6.6]
739	K01134	LinDA	MPO	WT	0.994806	BH	0.996283	ARSA; arylsulfatase A [EC:3.1.6.8]
740	K01136	LinDA	MPO	WT	4.31633e-06	BH	8.94614e-05	IDS; iduronate 2-sulfatase [EC:3.1.6.13]
741	K01137	LinDA	MPO	WT	0.994806	BH	0.996283	GNS; N-acetylglucosamine-6-sulfatase [EC:3.1.6.14]
742	K01138	LinDA	MPO	WT	0.254635	BH	0.612843	K01138; uncharacterized sulfatase [EC:3.1.6.-]
743	K01139	LinDA	MPO	WT	0.129391	BH	0.366444	spoT; GTP diphosphokinase / guanosine-3',5'-bis(diphosphate) 3'-diphosphatase [EC:2.7.6.5 3.1.7.2]
744	K01141	LinDA	MPO	WT	0.446857	BH	0.882534	sbcB, exoI; exodeoxyribonuclease I [EC:3.1.11.1]
745	K01142	LinDA	MPO	WT	0.0499686	BH	0.168307	E3.1.11.2, xthA; exodeoxyribonuclease III [EC:3.1.11.2]
746	K01144	LinDA	MPO	WT	0.994806	BH	0.996283	E3.1.11.5; exodeoxyribonuclease V [EC:3.1.11.5]
747	K01146	LinDA	MPO	WT	0.994806	BH	0.996283	xni; protein Xni
748	K01147	LinDA	MPO	WT	1.49848e-06	BH	5.80023e-05	rnb; exoribonuclease II [EC:3.1.13.1]
749	K01150	LinDA	MPO	WT	2.18149e-06	BH	5.80023e-05	endA; deoxyribonuclease I [EC:3.1.21.1]
750	K01151	LinDA	MPO	WT	0.0430016	BH	0.151362	nfo; deoxyribonuclease IV [EC:3.1.21.2]
751	K01153	LinDA	MPO	WT	0.366607	BH	0.761967	hsdR; type I restriction enzyme, R subunit [EC:3.1.21.3]
752	K01154	LinDA	MPO	WT	0.0274576	BH	0.103001	hsdS; type I restriction enzyme, S subunit [EC:3.1.21.3]
753	K01155	LinDA	MPO	WT	0.320513	BH	0.712892	E3.1.21.4; type II restriction enzyme [EC:3.1.21.4]
754	K01156	LinDA	MPO	WT	0.000763273	BH	0.00643578	res; type III restriction enzyme [EC:3.1.21.5]
755	K01159	LinDA	MPO	WT	1.57789e-05	BH	0.000264287	ruvC; crossover junction endodeoxyribonuclease RuvC [EC:3.1.22.4]
756	K01160	LinDA	MPO	WT	0.0014396	BH	0.0107463	rusA; crossover junction endodeoxyribonuclease RusA [EC:3.1.22.4]
757	K01161	LinDA	MPO	WT	0.994806	BH	0.996283	E3.1.25.1; deoxyribonuclease (pyrimidine dimer) [EC:3.1.25.1]
758	K01163	LinDA	MPO	WT	0.00187969	BH	0.0133595	K01163; uncharacterized protein
759	K01166	LinDA	MPO	WT	0.302274	BH	0.683804	RNASET2; ribonuclease T2 [EC:4.6.1.19]
760	K01167	LinDA	MPO	WT	0.994806	BH	0.996283	rnaSA; ribonuclease T1 [EC:4.6.1.24]
761	K01169	LinDA	MPO	WT	0.994806	BH	0.996283	rna; ribonuclease I (enterobacter ribonuclease) [EC:4.6.1.21]
762	K01173	LinDA	MPO	WT	0.137718	BH	0.386046	ENDOG; endonuclease G, mitochondrial
763	K01174	LinDA	MPO	WT	0.000269932	BH	0.00275123	nuc; micrococcal nuclease [EC:3.1.31.1]
764	K01175	LinDA	MPO	WT	0.994806	BH	0.996283	ybfF; esterase [EC:3.1.-.-]
765	K01176	LinDA	MPO	WT	0.00336449	BH	0.021784	AMY, amyA, malS; alpha-amylase [EC:3.2.1.1]
766	K01178	LinDA	MPO	WT	0.994806	BH	0.996283	SGA1; glucoamylase [EC:3.2.1.3]
767	K01179	LinDA	MPO	WT	0.900949	BH	0.996283	E3.2.1.4; endoglucanase [EC:3.2.1.4]
768	K01181	LinDA	MPO	WT	0.00246262	BH	0.0168411	E3.2.1.8, xynA; endo-1,4-beta-xylanase [EC:3.2.1.8]
769	K01182	LinDA	MPO	WT	0.00139004	BH	0.0104605	IMA, malL; oligo-1,6-glucosidase [EC:3.2.1.10]
770	K01183	LinDA	MPO	WT	0.0239787	BH	0.091967	E3.2.1.14; chitinase [EC:3.2.1.14]
771	K01184	LinDA	MPO	WT	0.994806	BH	0.996283	E3.2.1.15; polygalacturonase [EC:3.2.1.15]
772	K01185	LinDA	MPO	WT	1.20027e-06	BH	5.80023e-05	E3.2.1.17; lysozyme [EC:3.2.1.17]
773	K01186	LinDA	MPO	WT	2.28983e-05	BH	0.000363822	NEU1; sialidase-1 [EC:3.2.1.18]
774	K01187	LinDA	MPO	WT	0.101014	BH	0.302471	malZ; alpha-glucosidase [EC:3.2.1.20]
775	K01188	LinDA	MPO	WT	0.994806	BH	0.996283	E3.2.1.21; beta-glucosidase [EC:3.2.1.21]
776	K01190	LinDA	MPO	WT	0.350617	BH	0.740926	lacZ; beta-galactosidase [EC:3.2.1.23]
777	K01191	LinDA	MPO	WT	0.000838303	BH	0.00693484	MAN2C1; alpha-mannosidase [EC:3.2.1.24]
778	K01192	LinDA	MPO	WT	6.26628e-05	BH	0.000837763	E3.2.1.25, MANBA, manB; beta-mannosidase [EC:3.2.1.25]
779	K01193	LinDA	MPO	WT	0.000177252	BH	0.00196888	INV, sacA; beta-fructofuranosidase [EC:3.2.1.26]
780	K01194	LinDA	MPO	WT	0.994806	BH	0.996283	TREH, treA, treF; alpha,alpha-trehalase [EC:3.2.1.28]
781	K01195	LinDA	MPO	WT	2.61457e-07	BH	2.15557e-05	uidA, GUSB; beta-glucuronidase [EC:3.2.1.31]
782	K01197	LinDA	MPO	WT	5.06214e-09	BH	3.74416e-06	hya; hyaluronoglucosaminidase [EC:3.2.1.35]
783	K01198	LinDA	MPO	WT	7.9915e-08	BH	9.12261e-06	xynB; xylan 1,4-beta-xylosidase [EC:3.2.1.37]
784	K01199	LinDA	MPO	WT	0.994806	BH	0.996283	EGLC; glucan endo-1,3-beta-D-glucosidase [EC:3.2.1.39]
785	K01200	LinDA	MPO	WT	0.01342	BH	0.0675094	pulA; pullulanase [EC:3.2.1.41]
786	K01201	LinDA	MPO	WT	0.000109239	BH	0.00133976	GBA, srfJ; glucosylceramidase [EC:3.2.1.45]
787	K01202	LinDA	MPO	WT	0.994806	BH	0.996283	GALC; galactosylceramidase [EC:3.2.1.46]
788	K01205	LinDA	MPO	WT	0.994806	BH	0.996283	NAGLU; alpha-N-acetylglucosaminidase [EC:3.2.1.50]
789	K01206	LinDA	MPO	WT	0.0135857	BH	0.0682044	FUCA; alpha-L-fucosidase [EC:3.2.1.51]
790	K01207	LinDA	MPO	WT	0.178501	BH	0.473638	nagZ; beta-N-acetylhexosaminidase [EC:3.2.1.52]
791	K01208	LinDA	MPO	WT	0.994806	BH	0.996283	cd, ma, nplT; cyclomaltodextrinase / maltogenic alpha-amylase / neopullulanase [EC:3.2.1.54 3.2.1.133 3.2.1.135]
792	K01209	LinDA	MPO	WT	9.50993e-06	BH	0.000167213	abfA; alpha-L-arabinofuranosidase [EC:3.2.1.55]
793	K01210	LinDA	MPO	WT	0.00047416	BH	0.00435429	E3.2.1.58; glucan 1,3-beta-glucosidase [EC:3.2.1.58]
794	K01212	LinDA	MPO	WT	0.994806	BH	0.996283	sacC, levB; levanase [EC:3.2.1.65]
795	K01213	LinDA	MPO	WT	0.994806	BH	0.996283	E3.2.1.67; galacturan 1,4-alpha-galacturonidase [EC:3.2.1.67]
796	K01215	LinDA	MPO	WT	0.181992	BH	0.480233	dexB; glucan 1,6-alpha-glucosidase [EC:3.2.1.70]
797	K01218	LinDA	MPO	WT	1.18003e-07	BH	1.10748e-05	gmuG; mannan endo-1,4-beta-mannosidase [EC:3.2.1.78]
798	K01219	LinDA	MPO	WT	0.994806	BH	0.996283	E3.2.1.81; beta-agarase [EC:3.2.1.81]
799	K01220	LinDA	MPO	WT	0.0324999	BH	0.119392	E3.2.1.85, lacG; 6-phospho-beta-galactosidase [EC:3.2.1.85]
800	K01222	LinDA	MPO	WT	0.0203261	BH	0.0814358	E3.2.1.86A, celF; 6-phospho-beta-glucosidase [EC:3.2.1.86]
801	K01223	LinDA	MPO	WT	0.00219856	BH	0.0152461	E3.2.1.86B, bglA; 6-phospho-beta-glucosidase [EC:3.2.1.86]
802	K01224	LinDA	MPO	WT	0.00149788	BH	0.0111143	E3.2.1.89; arabinogalactan endo-1,4-beta-galactosidase [EC:3.2.1.89]
803	K01226	LinDA	MPO	WT	0.00116003	BH	0.00894739	treC; trehalose-6-phosphate hydrolase [EC:3.2.1.93]
804	K01227	LinDA	MPO	WT	2.87743e-07	BH	2.28187e-05	ENGASE; mannosyl-glycoprotein endo-beta-N-acetylglucosaminidase [EC:3.2.1.96]
805	K01232	LinDA	MPO	WT	0.629601	BH	0.996283	glvA; maltose-6'-phosphate glucosidase [EC:3.2.1.122]
806	K01233	LinDA	MPO	WT	0.371869	BH	0.771823	csn; chitosanase [EC:3.2.1.132]
807	K01235	LinDA	MPO	WT	0.0213211	BH	0.0840205	aguA; alpha-glucuronidase [EC:3.2.1.139]
808	K01236	LinDA	MPO	WT	0.0692324	BH	0.222175	treZ, glgZ; maltooligosyltrehalose trehalohydrolase [EC:3.2.1.141]
809	K01238	LinDA	MPO	WT	0.994806	BH	0.996283	SUN; SUN family beta-glucosidase [EC:3.2.1.-]
810	K01239	LinDA	MPO	WT	0.606135	BH	0.996283	iunH; purine nucleosidase [EC:3.2.2.1]
811	K01240	LinDA	MPO	WT	0.121309	BH	0.34976	URH1; uridine nucleosidase [EC:3.2.2.3]
812	K01241	LinDA	MPO	WT	0.994806	BH	0.996283	amn; AMP nucleosidase [EC:3.2.2.4]
813	K01243	LinDA	MPO	WT	0.544514	BH	0.996283	mtnN, mtn, pfs; adenosylhomocysteine nucleosidase [EC:3.2.2.9]
814	K01246	LinDA	MPO	WT	0.482266	BH	0.942838	tag; DNA-3-methyladenine glycosylase I [EC:3.2.2.20]
815	K01247	LinDA	MPO	WT	0.373689	BH	0.775166	alkA; DNA-3-methyladenine glycosylase II [EC:3.2.2.21]
816	K01250	LinDA	MPO	WT	0.000170364	BH	0.00190377	rihA; pyrimidine-specific ribonucleoside hydrolase [EC:3.2.-.-]
817	K01251	LinDA	MPO	WT	0.00805862	BH	0.0441617	E3.3.1.1, ahcY; adenosylhomocysteinase [EC:3.3.1.1]
818	K01252	LinDA	MPO	WT	0.994806	BH	0.996283	entB, dhbB, vibB, mxcF; bifunctional isochorismate lyase / aryl carrier protein [EC:3.3.2.1 6.3.2.14]
819	K01253	LinDA	MPO	WT	0.994806	BH	0.996283	EPHX1; microsomal epoxide hydrolase [EC:3.3.2.9]
820	K01255	LinDA	MPO	WT	0.138061	BH	0.386864	CARP, pepA; leucyl aminopeptidase [EC:3.4.11.1]
821	K01256	LinDA	MPO	WT	0.152842	BH	0.420968	pepN; aminopeptidase N [EC:3.4.11.2]
822	K01258	LinDA	MPO	WT	0.610864	BH	0.996283	pepT; tripeptide aminopeptidase [EC:3.4.11.4]
823	K01259	LinDA	MPO	WT	0.245794	BH	0.594261	pip; proline iminopeptidase [EC:3.4.11.5]
824	K01261	LinDA	MPO	WT	5.41099e-08	BH	8.02991e-06	pepA; glutamyl aminopeptidase [EC:3.4.11.7]
825	K01262	LinDA	MPO	WT	0.100757	BH	0.302067	pepP; Xaa-Pro aminopeptidase [EC:3.4.11.9]
826	K01263	LinDA	MPO	WT	0.648177	BH	0.996283	E3.4.11.14; cytosol alanyl aminopeptidase [EC:3.4.11.14]
827	K01265	LinDA	MPO	WT	0.152225	BH	0.419581	map; methionyl aminopeptidase [EC:3.4.11.18]
828	K01266	LinDA	MPO	WT	0.00907482	BH	0.048373	dmpA, dap; D-aminopeptidase [EC:3.4.11.19]
829	K01267	LinDA	MPO	WT	0.00233614	BH	0.0160949	DNPEP; aspartyl aminopeptidase [EC:3.4.11.21]
830	K01269	LinDA	MPO	WT	5.00391e-06	BH	9.95417e-05	E3.4.11.-; aminopeptidase [EC:3.4.11.-]
831	K01270	LinDA	MPO	WT	0.0767805	BH	0.241608	pepD; dipeptidase D [EC:3.4.13.-]
832	K01271	LinDA	MPO	WT	0.973595	BH	0.996283	pepQ; Xaa-Pro dipeptidase [EC:3.4.13.9]
833	K01273	LinDA	MPO	WT	0.0153442	BH	0.0755	DPEP; membrane dipeptidase [EC:3.4.13.19]
834	K01274	LinDA	MPO	WT	0.994806	BH	0.996283	E3.4.13.-; D-alanyl-D-alanine dipeptidase [EC:3.4.13.-]
835	K01278	LinDA	MPO	WT	0.0196047	BH	0.0809424	DPP4, CD26; dipeptidyl-peptidase 4 [EC:3.4.14.5]
836	K01280	LinDA	MPO	WT	0.994806	BH	0.996283	TPP2; tripeptidyl-peptidase II [EC:3.4.14.10]
837	K01281	LinDA	MPO	WT	0.422378	BH	0.858001	pepX; X-Pro dipeptidyl-peptidase [EC:3.4.14.11]
838	K01283	LinDA	MPO	WT	0.994806	BH	0.996283	ACE, CD143; peptidyl-dipeptidase A [EC:3.4.15.1]
839	K01284	LinDA	MPO	WT	0.446857	BH	0.882534	dcp; peptidyl-dipeptidase Dcp [EC:3.4.15.5]
840	K01286	LinDA	MPO	WT	5.15861e-05	BH	0.000719491	E3.4.16.4; D-alanyl-D-alanine carboxypeptidase [EC:3.4.16.4]
841	K01293	LinDA	MPO	WT	0.994806	BH	0.996283	E3.4.17.4; Gly-Xaa carboxypeptidase [EC:3.4.17.4]
842	K01295	LinDA	MPO	WT	0.001013	BH	0.00800473	cpg; glutamate carboxypeptidase [EC:3.4.17.11]
843	K01297	LinDA	MPO	WT	0.00037298	BH	0.0035823	ldcA; muramoyltetrapeptide carboxypeptidase [EC:3.4.17.13]
844	K01299	LinDA	MPO	WT	0.0123686	BH	0.062946	E3.4.17.19; carboxypeptidase Taq [EC:3.4.17.19]
845	K01301	LinDA	MPO	WT	0.994806	BH	0.996283	NAALAD; N-acetylated-alpha-linked acidic dipeptidase [EC:3.4.17.21]
846	K01302	LinDA	MPO	WT	0.994806	BH	0.996283	CPQ; carboxypeptidase Q [EC:3.4.17.-]
847	K01303	LinDA	MPO	WT	0.536268	BH	0.996283	APEH; acylaminoacyl-peptidase [EC:3.4.19.1]
848	K01304	LinDA	MPO	WT	9.52188e-05	BH	0.00119345	pcp; pyroglutamyl-peptidase [EC:3.4.19.3]
849	K01305	LinDA	MPO	WT	0.000211093	BH	0.00227331	iadA; beta-aspartyl-dipeptidase (metallo-type) [EC:3.4.19.-]
850	K01308	LinDA	MPO	WT	0.278451	BH	0.653211	yqgT; g-D-glutamyl-meso-diaminopimelate peptidase [EC:3.4.19.11]
851	K01317	LinDA	MPO	WT	0.994806	BH	0.996283	ACR; acrosin [EC:3.4.21.10]
852	K01318	LinDA	MPO	WT	0.994806	BH	0.996283	sspA; glutamyl endopeptidase [EC:3.4.21.19]
853	K01322	LinDA	MPO	WT	0.258356	BH	0.616599	PREP; prolyl oligopeptidase [EC:3.4.21.26]
854	K01338	LinDA	MPO	WT	0.00906631	BH	0.0483623	lon; ATP-dependent Lon protease [EC:3.4.21.53]
855	K01341	LinDA	MPO	WT	0.994806	BH	0.996283	KEX2; kexin [EC:3.4.21.61]
856	K01342	LinDA	MPO	WT	0.223563	BH	0.547652	aprE; subtilisin [EC:3.4.21.62]
857	K01347	LinDA	MPO	WT	0.994806	BH	0.996283	iga; IgA-specific serine endopeptidase [EC:3.4.21.72]
858	K01354	LinDA	MPO	WT	0.0476727	BH	0.161374	ptrB; oligopeptidase B [EC:3.4.21.83]
859	K01356	LinDA	MPO	WT	0.665792	BH	0.996283	lexA; repressor LexA [EC:3.4.21.88]
860	K01358	LinDA	MPO	WT	0.37265	BH	0.773227	clpP, CLPP; ATP-dependent Clp protease, protease subunit [EC:3.4.21.92]
861	K01361	LinDA	MPO	WT	5.76214e-08	BH	8.18777e-06	E3.4.21.96; lactocepin [EC:3.4.21.96]
862	K01364	LinDA	MPO	WT	0.994806	BH	0.996283	speB; streptopain [EC:3.4.22.10]
863	K01365	LinDA	MPO	WT	0.994806	BH	0.996283	CTSL; cathepsin L [EC:3.4.22.15]
864	K01372	LinDA	MPO	WT	0.554611	BH	0.996283	BLMH, pepC; bleomycin hydrolase [EC:3.4.22.40]
865	K01379	LinDA	MPO	WT	0.994806	BH	0.996283	CTSD; cathepsin D [EC:3.4.23.5]
866	K01387	LinDA	MPO	WT	0.994806	BH	0.996283	colA; microbial collagenase [EC:3.4.24.3]
867	K01390	LinDA	MPO	WT	5.06835e-07	BH	3.41883e-05	iga; IgA-specific metalloendopeptidase [EC:3.4.24.13]
868	K01392	LinDA	MPO	WT	0.994806	BH	0.996283	THOP1; thimet oligopeptidase [EC:3.4.24.15]
869	K01400	LinDA	MPO	WT	0.994806	BH	0.996283	nprE; bacillolysin [EC:3.4.24.28]
870	K01401	LinDA	MPO	WT	0.00095242	BH	0.00761525	aur; aureolysin [EC:3.4.24.29]
871	K01402	LinDA	MPO	WT	0.994806	BH	0.996283	MMP8; matrix metalloproteinase-8 (neutrophil collagenase) [EC:3.4.24.34]
872	K01406	LinDA	MPO	WT	0.994806	BH	0.996283	prtC; serralysin [EC:3.4.24.40]
873	K01407	LinDA	MPO	WT	0.994806	BH	0.996283	ptrA; protease III [EC:3.4.24.55]
874	K01408	LinDA	MPO	WT	0.994806	BH	0.996283	IDE, ide; insulysin [EC:3.4.24.56]
875	K01409	LinDA	MPO	WT	0.628811	BH	0.996283	KAE1, tsaD, QRI7; N6-L-threonylcarbamoyladenine synthase [EC:2.3.1.234]
876	K01414	LinDA	MPO	WT	0.13883	BH	0.387992	prlC; oligopeptidase A [EC:3.4.24.70]
877	K01415	LinDA	MPO	WT	0.994806	BH	0.996283	ECE; endothelin-converting enzyme [EC:3.4.24.71]
878	K01416	LinDA	MPO	WT	0.0196056	BH	0.0809424	snpA; snapalysin [EC:3.4.24.77]
879	K01417	LinDA	MPO	WT	0.994806	BH	0.996283	MEP; extracellular elastinolytic metalloproteinase [EC:3.4.24.-]
880	K01419	LinDA	MPO	WT	0.863599	BH	0.996283	hslV, clpQ; ATP-dependent HslUV protease, peptidase subunit HslV [EC:3.4.25.2]
881	K01420	LinDA	MPO	WT	0.247758	BH	0.598231	fnr; CRP/FNR family transcriptional regulator, anaerobic regulatory protein
882	K01421	LinDA	MPO	WT	0.543707	BH	0.996283	yhgE; putative membrane protein
883	K01424	LinDA	MPO	WT	0.811961	BH	0.996283	E3.5.1.1, ansA, ansB; L-asparaginase [EC:3.5.1.1]
884	K01425	LinDA	MPO	WT	0.47253	BH	0.927069	glsA, GLS; glutaminase [EC:3.5.1.2]
885	K01426	LinDA	MPO	WT	0.000634134	BH	0.00556287	E3.5.1.4, amiE; amidase [EC:3.5.1.4]
886	K01427	LinDA	MPO	WT	0.994806	BH	0.996283	URE; urease [EC:3.5.1.5]
887	K01428	LinDA	MPO	WT	0.0325512	BH	0.119392	ureC; urease subunit alpha [EC:3.5.1.5]
888	K01429	LinDA	MPO	WT	0.0325512	BH	0.119392	ureB; urease subunit beta [EC:3.5.1.5]
889	K01430	LinDA	MPO	WT	0.0325512	BH	0.119392	ureA; urease subunit gamma [EC:3.5.1.5]
890	K01432	LinDA	MPO	WT	0.994806	BH	0.996283	AFMID; arylformamidase [EC:3.5.1.9]
891	K01433	LinDA	MPO	WT	3.38958e-05	BH	0.000511854	purU; formyltetrahydrofolate deformylase [EC:3.5.1.10]
892	K01434	LinDA	MPO	WT	8.5029e-06	BH	0.000157335	pac; penicillin G amidase [EC:3.5.1.11]
893	K01436	LinDA	MPO	WT	0.442365	BH	0.882534	yhaA; amidohydrolase [EC:3.5.1.-]
894	K01437	LinDA	MPO	WT	0.288355	BH	0.662824	ASPA, aspA; aspartoacylase [EC:3.5.1.15]
895	K01438	LinDA	MPO	WT	0.0559732	BH	0.185577	argE; acetylornithine deacetylase [EC:3.5.1.16]
896	K01439	LinDA	MPO	WT	0.0464471	BH	0.161374	dapE; succinyl-diaminopimelate desuccinylase [EC:3.5.1.18]
897	K01442	LinDA	MPO	WT	0.734317	BH	0.996283	cbh; choloylglycine hydrolase [EC:3.5.1.24]
898	K01443	LinDA	MPO	WT	0.035612	BH	0.129087	nagA, AMDHD2; N-acetylglucosamine-6-phosphate deacetylase [EC:3.5.1.25]
899	K01444	LinDA	MPO	WT	0.498097	BH	0.963472	AGA, aspG; N4-(beta-N-acetylglucosaminyl)-L-asparaginase [EC:3.5.1.26]
900	K01446	LinDA	MPO	WT	0.994806	BH	0.996283	PGRP; peptidoglycan recognition protein
901	K01447	LinDA	MPO	WT	0.242301	BH	0.586581	xlyAB; N-acetylmuramoyl-L-alanine amidase [EC:3.5.1.28]
902	K01448	LinDA	MPO	WT	0.00215583	BH	0.0150341	amiABC; N-acetylmuramoyl-L-alanine amidase [EC:3.5.1.28]
903	K01449	LinDA	MPO	WT	0.00176476	BH	0.0126395	cwlJ, sleB; N-acetylmuramoyl-L-alanine amidase [EC:3.5.1.28]
904	K01451	LinDA	MPO	WT	0.331113	BH	0.732952	hipO; hippurate hydrolase [EC:3.5.1.32]
905	K01452	LinDA	MPO	WT	0.994806	BH	0.996283	E3.5.1.41; chitin deacetylase [EC:3.5.1.41]
906	K01453	LinDA	MPO	WT	0.994806	BH	0.996283	nylB; 6-aminohexanoate-oligomer exohydrolase [EC:3.5.1.46]
907	K01455	LinDA	MPO	WT	0.223563	BH	0.547652	E3.5.1.49; formamidase [EC:3.5.1.49]
908	K01457	LinDA	MPO	WT	0.994806	BH	0.996283	atzF; allophanate hydrolase [EC:3.5.1.54]
909	K01458	LinDA	MPO	WT	0.994806	BH	0.996283	hutG; N-formylglutamate deformylase [EC:3.5.1.68]
910	K01459	LinDA	MPO	WT	0.994806	BH	0.996283	E3.5.1.77; N-carbamoyl-D-amino-acid hydrolase [EC:3.5.1.77]
911	K01461	LinDA	MPO	WT	0.994806	BH	0.996283	E3.5.1.82; N-acyl-D-glutamate deacylase [EC:3.5.1.82]
912	K01462	LinDA	MPO	WT	0.92233	BH	0.996283	PDF, def; peptide deformylase [EC:3.5.1.88]
913	K01464	LinDA	MPO	WT	0.204322	BH	0.519024	DPYS, dht, hydA; dihydropyrimidinase [EC:3.5.2.2]
914	K01465	LinDA	MPO	WT	0.939168	BH	0.996283	URA4, pyrC; dihydroorotase [EC:3.5.2.3]
915	K01466	LinDA	MPO	WT	0.00374774	BH	0.0237069	allB; allantoinase [EC:3.5.2.5]
916	K01467	LinDA	MPO	WT	0.994806	BH	0.996283	ampC; beta-lactamase class C [EC:3.5.2.6]
917	K01468	LinDA	MPO	WT	0.102443	BH	0.305762	hutI, AMDHD1; imidazolonepropionase [EC:3.5.2.7]
918	K01469	LinDA	MPO	WT	0.0196401	BH	0.0809424	OPLAH, OXP1, oplAH; 5-oxoprolinase (ATP-hydrolysing) [EC:3.5.2.9]
919	K01470	LinDA	MPO	WT	0.00835897	BH	0.0453291	E3.5.2.10; creatinine amidohydrolase [EC:3.5.2.10]
920	K01471	LinDA	MPO	WT	0.994806	BH	0.996283	nylA; 6-aminohexanoate-cyclic-dimer hydrolase [EC:3.5.2.12]
921	K01473	LinDA	MPO	WT	0.207198	BH	0.525252	hyuA; N-methylhydantoinase A [EC:3.5.2.14]
922	K01474	LinDA	MPO	WT	0.120687	BH	0.34976	hyuB; N-methylhydantoinase B [EC:3.5.2.14]
923	K01476	LinDA	MPO	WT	0.966357	BH	0.996283	E3.5.3.1, rocF, arg; arginase [EC:3.5.3.1]
924	K01477	LinDA	MPO	WT	0.994806	BH	0.996283	alc, ALLC; allantoicase [EC:3.5.3.4]
925	K01478	LinDA	MPO	WT	2.83816e-05	BH	0.000441492	arcA; arginine deiminase [EC:3.5.3.6]
926	K01479	LinDA	MPO	WT	0.45691	BH	0.900232	hutG; formiminoglutamase [EC:3.5.3.8]
927	K01480	LinDA	MPO	WT	0.44067	BH	0.882534	speB; agmatinase [EC:3.5.3.11]
928	K01481	LinDA	MPO	WT	0.994806	BH	0.996283	E3.5.3.15; protein-arginine deiminase [EC:3.5.3.15]
929	K01482	LinDA	MPO	WT	0.223563	BH	0.547652	DDAH, ddaH; dimethylargininase [EC:3.5.3.18]
930	K01483	LinDA	MPO	WT	0.994806	BH	0.996283	allA; ureidoglycolate lyase [EC:4.3.2.3]
931	K01484	LinDA	MPO	WT	0.994806	BH	0.996283	astB; succinylarginine dihydrolase [EC:3.5.3.23]
932	K01485	LinDA	MPO	WT	0.720297	BH	0.996283	codA; cytosine/creatinine deaminase [EC:3.5.4.1 3.5.4.21]
933	K01486	LinDA	MPO	WT	0.00417215	BH	0.0260516	ade; adenine deaminase [EC:3.5.4.2]
934	K01487	LinDA	MPO	WT	1.55543e-06	BH	5.80023e-05	E3.5.4.3, guaD; guanine deaminase [EC:3.5.4.3]
935	K01488	LinDA	MPO	WT	0.678477	BH	0.996283	add, ADA; adenosine deaminase [EC:3.5.4.4]
936	K01489	LinDA	MPO	WT	0.00538828	BH	0.0323855	cdd, CDA; cytidine deaminase [EC:3.5.4.5]
937	K01491	LinDA	MPO	WT	0.653158	BH	0.996283	folD; methylenetetrahydrofolate dehydrogenase (NADP+) / methenyltetrahydrofolate cyclohydrolase [EC:1.5.1.5 3.5.4.9]
938	K01492	LinDA	MPO	WT	0.00705108	BH	0.0396056	purNH; phosphoribosylglycinamide/phosphoribosylaminoimidazolecarboxamide formyltransferase [EC:2.1.2.2 2.1.2.3]
939	K01493	LinDA	MPO	WT	0.661811	BH	0.996283	comEB; dCMP deaminase [EC:3.5.4.12]
940	K01494	LinDA	MPO	WT	0.00138869	BH	0.0104605	dcd; dCTP deaminase [EC:3.5.4.13]
941	K01495	LinDA	MPO	WT	0.838512	BH	0.996283	GCH1, folE; GTP cyclohydrolase IA [EC:3.5.4.16]
942	K01496	LinDA	MPO	WT	0.190656	BH	0.496026	hisI; phosphoribosyl-AMP cyclohydrolase [EC:3.5.4.19]
943	K01497	LinDA	MPO	WT	0.0195103	BH	0.0809424	ribA, RIB1; GTP cyclohydrolase II [EC:3.5.4.25]
944	K01499	LinDA	MPO	WT	0.994806	BH	0.996283	mch; methenyltetrahydromethanopterin cyclohydrolase [EC:3.5.4.27]
945	K01501	LinDA	MPO	WT	0.124117	BH	0.355202	E3.5.5.1; nitrilase [EC:3.5.5.1]
946	K01502	LinDA	MPO	WT	0.994806	BH	0.996283	E3.5.5.7; aliphatic nitrilase [EC:3.5.5.7]
947	K01505	LinDA	MPO	WT	0.0667653	BH	0.215766	E3.5.99.7; 1-aminocyclopropane-1-carboxylate deaminase [EC:3.5.99.7]
948	K01507	LinDA	MPO	WT	0.721058	BH	0.996283	ppa; inorganic pyrophosphatase [EC:3.6.1.1]
949	K01512	LinDA	MPO	WT	0.751797	BH	0.996283	acyP; acylphosphatase [EC:3.6.1.7]
950	K01513	LinDA	MPO	WT	0.994806	BH	0.996283	ENPP1_3, CD203; ectonucleotide pyrophosphatase/phosphodiesterase family member 1/3 [EC:3.1.4.1 3.6.1.9]
951	K01514	LinDA	MPO	WT	0.994806	BH	0.996283	PRUNE, PPX1; exopolyphosphatase [EC:3.6.1.11]
952	K01515	LinDA	MPO	WT	0.135349	BH	0.380413	nudF; ADP-ribose pyrophosphatase [EC:3.6.1.13]
953	K01518	LinDA	MPO	WT	0.994806	BH	0.996283	NUDT2; bis(5'-nucleosidyl)-tetraphosphatase [EC:3.6.1.17]
954	K01519	LinDA	MPO	WT	0.994806	BH	0.996283	ITPA; inosine triphosphate pyrophosphatase [EC:3.6.1.-]
955	K01520	LinDA	MPO	WT	0.538802	BH	0.996283	dut, DUT; dUTP pyrophosphatase [EC:3.6.1.23]
956	K01521	LinDA	MPO	WT	0.994806	BH	0.996283	cdh; CDP-diacylglycerol pyrophosphatase [EC:3.6.1.26]
957	K01522	LinDA	MPO	WT	0.994806	BH	0.996283	FHIT; bis(5'-adenosyl)-triphosphatase [EC:3.6.1.29]
958	K01523	LinDA	MPO	WT	0.159903	BH	0.436339	hisE; phosphoribosyl-ATP pyrophosphohydrolase [EC:3.6.1.31]
959	K01524	LinDA	MPO	WT	0.0230624	BH	0.0889493	ppx-gppA; exopolyphosphatase / guanosine-5'-triphosphate,3'-diphosphate pyrophosphatase [EC:3.6.1.11 3.6.1.40]
960	K01525	LinDA	MPO	WT	0.446857	BH	0.882534	apaH; bis(5'-nucleosyl)-tetraphosphatase (symmetrical) [EC:3.6.1.41]
961	K01531	LinDA	MPO	WT	0.676147	BH	0.996283	mgtA, mgtB; P-type Mg2+ transporter [EC:7.2.2.14]
962	K01533	LinDA	MPO	WT	0.00638322	BH	0.0365459	copB; P-type Cu2+ transporter [EC:7.2.2.9]
963	K01534	LinDA	MPO	WT	0.691367	BH	0.996283	zntA; Zn2+/Cd2+-exporting ATPase [EC:7.2.2.12 7.2.2.21]
964	K01535	LinDA	MPO	WT	0.313314	BH	0.70069	PMA1, PMA2; H+-transporting ATPase [EC:7.1.2.1]
965	K01537	LinDA	MPO	WT	0.0520539	BH	0.174296	ATP2C; P-type Ca2+ transporter type 2C [EC:7.2.2.10]
966	K01539	LinDA	MPO	WT	0.994806	BH	0.996283	ATP1A; sodium/potassium-transporting ATPase subunit alpha [EC:7.2.2.13]
967	K01541	LinDA	MPO	WT	0.994806	BH	0.996283	NA
968	K01545	LinDA	MPO	WT	0.994806	BH	0.996283	kdpF; potassium-transporting ATPase KdpF subunit
969	K01546	LinDA	MPO	WT	0.46496	BH	0.914635	kdpA; potassium-transporting ATPase potassium-binding subunit
970	K01547	LinDA	MPO	WT	0.446039	BH	0.882534	kdpB; potassium-transporting ATPase ATP-binding subunit [EC:7.2.2.6]
971	K01548	LinDA	MPO	WT	0.435006	BH	0.879015	kdpC; potassium-transporting ATPase KdpC subunit
972	K01551	LinDA	MPO	WT	3.8788e-05	BH	0.000564328	arsA, ASNA1, GET3; arsenite/tail-anchored protein-transporting ATPase [EC:7.3.2.7 7.3.-.-]
973	K01555	LinDA	MPO	WT	0.0196056	BH	0.0809424	FAH, fahA; fumarylacetoacetase [EC:3.7.1.2]
974	K01556	LinDA	MPO	WT	0.0476727	BH	0.161374	KYNU, kynU; kynureninase [EC:3.7.1.3]
975	K01560	LinDA	MPO	WT	0.0419111	BH	0.148156	E3.8.1.2; 2-haloacid dehalogenase [EC:3.8.1.2]
976	K01561	LinDA	MPO	WT	0.994806	BH	0.996283	dehH; haloacetate dehalogenase [EC:3.8.1.3]
977	K01563	LinDA	MPO	WT	0.0196047	BH	0.0809424	dhaA; haloalkane dehalogenase [EC:3.8.1.5]
978	K01565	LinDA	MPO	WT	0.121309	BH	0.34976	SGSH; N-sulfoglucosamine sulfohydrolase [EC:3.10.1.1]
979	K01567	LinDA	MPO	WT	0.000300248	BH	0.00301059	pdaA; peptidoglycan-N-acetylmuramic acid deacetylase [EC:3.5.1.-]
980	K01568	LinDA	MPO	WT	0.994806	BH	0.996283	PDC, pdc; pyruvate decarboxylase [EC:4.1.1.1]
981	K01569	LinDA	MPO	WT	0.355485	BH	0.740926	oxdD; oxalate decarboxylase [EC:4.1.1.2]
982	K01571	LinDA	MPO	WT	0.0144766	BH	0.0718986	oadA; oxaloacetate decarboxylase (Na+ extruding) subunit alpha [EC:7.2.4.2]
983	K01572	LinDA	MPO	WT	0.0305076	BH	0.11307	NA
984	K01573	LinDA	MPO	WT	0.0592654	BH	0.195011	oadG; oxaloacetate decarboxylase (Na+ extruding) subunit gamma
985	K01574	LinDA	MPO	WT	1.66519e-08	BH	3.74416e-06	adc; acetoacetate decarboxylase [EC:4.1.1.4]
986	K01575	LinDA	MPO	WT	0.491276	BH	0.952015	alsD, budA, aldC; acetolactate decarboxylase [EC:4.1.1.5]
987	K01576	LinDA	MPO	WT	0.018641	BH	0.0809424	mdlC; benzoylformate decarboxylase [EC:4.1.1.7]
988	K01577	LinDA	MPO	WT	0.00835607	BH	0.0453291	oxc; oxalyl-CoA decarboxylase [EC:4.1.1.8]
989	K01579	LinDA	MPO	WT	0.0197029	BH	0.0809424	panD; aspartate 1-decarboxylase [EC:4.1.1.11]
990	K01580	LinDA	MPO	WT	0.017045	BH	0.0809424	E4.1.1.15, gadB, gadA, GAD; glutamate decarboxylase [EC:4.1.1.15]
991	K01581	LinDA	MPO	WT	0.285577	BH	0.662824	E4.1.1.17, ODC1, speC, speF; ornithine decarboxylase [EC:4.1.1.17]
992	K01582	LinDA	MPO	WT	0.00133574	BH	0.0101238	E4.1.1.18, ldcC, cadA; lysine decarboxylase [EC:4.1.1.18]
993	K01583	LinDA	MPO	WT	0.0351385	BH	0.127557	E4.1.1.19; arginine decarboxylase [EC:4.1.1.19]
994	K01584	LinDA	MPO	WT	0.0673903	BH	0.217502	adiA; arginine decarboxylase [EC:4.1.1.19]
995	K01585	LinDA	MPO	WT	0.00114191	BH	0.00883519	speA; arginine decarboxylase [EC:4.1.1.19]
996	K01586	LinDA	MPO	WT	0.0197652	BH	0.0809424	lysA; diaminopimelate decarboxylase [EC:4.1.1.20]
997	K01588	LinDA	MPO	WT	0.282869	BH	0.658991	purE; 5-(carboxyamino)imidazole ribonucleotide mutase [EC:5.4.99.18]
998	K01589	LinDA	MPO	WT	0.000459584	BH	0.00424963	purK; 5-(carboxyamino)imidazole ribonucleotide synthase [EC:6.3.4.18]
999	K01590	LinDA	MPO	WT	0.887429	BH	0.996283	hdc, HDC; histidine decarboxylase [EC:4.1.1.22]
1000	K01591	LinDA	MPO	WT	0.859754	BH	0.996283	pyrF; orotidine-5'-phosphate decarboxylase [EC:4.1.1.23]
1001	K01592	LinDA	MPO	WT	0.994806	BH	0.996283	TYDC; tyrosine decarboxylase [EC:4.1.1.25]
1002	K01593	LinDA	MPO	WT	0.489863	BH	0.950021	DDC, TDC; aromatic-L-amino-acid/L-tryptophan decarboxylase [EC:4.1.1.28 4.1.1.105]
1003	K01594	LinDA	MPO	WT	0.994806	BH	0.996283	CSAD; sulfinoalanine decarboxylase [EC:4.1.1.29]
1004	K01595	LinDA	MPO	WT	0.401755	BH	0.823942	ppc; phosphoenolpyruvate carboxylase [EC:4.1.1.31]
1005	K01596	LinDA	MPO	WT	9.65685e-07	BH	5.52925e-05	E4.1.1.32, pckA, PCK; phosphoenolpyruvate carboxykinase (GTP) [EC:4.1.1.32]
1006	K01597	LinDA	MPO	WT	0.912445	BH	0.996283	MVD, mvaD; diphosphomevalonate decarboxylase [EC:4.1.1.33]
1007	K01598	LinDA	MPO	WT	0.000754334	BH	0.00638666	PPCDC, coaC; phosphopantothenoylcysteine decarboxylase [EC:4.1.1.36]
1008	K01599	LinDA	MPO	WT	0.721442	BH	0.996283	hemE, UROD; uroporphyrinogen decarboxylase [EC:4.1.1.37]
1009	K01601	LinDA	MPO	WT	0.0860025	BH	0.26424	rbcL, cbbL; ribulose-bisphosphate carboxylase large chain [EC:4.1.1.39]
1010	K01602	LinDA	MPO	WT	0.355485	BH	0.740926	rbcS, cbbS; ribulose-bisphosphate carboxylase small chain [EC:4.1.1.39]
1011	K01607	LinDA	MPO	WT	0.968009	BH	0.996283	pcaC; 4-carboxymuconolactone decarboxylase [EC:4.1.1.44]
1012	K01608	LinDA	MPO	WT	0.994806	BH	0.996283	gcl; tartronate-semialdehyde synthase [EC:4.1.1.47]
1013	K01609	LinDA	MPO	WT	0.0229917	BH	0.0888069	trpC; indole-3-glycerol phosphate synthase [EC:4.1.1.48]
1014	K01610	LinDA	MPO	WT	0.545666	BH	0.996283	E4.1.1.49, pckA; phosphoenolpyruvate carboxykinase (ATP) [EC:4.1.1.49]
1015	K01611	LinDA	MPO	WT	0.49033	BH	0.950679	speD, AMD1; S-adenosylmethionine decarboxylase [EC:4.1.1.50]
1016	K01613	LinDA	MPO	WT	0.340155	BH	0.740926	psd, PISD; phosphatidylserine decarboxylase [EC:4.1.1.65]
1017	K01615	LinDA	MPO	WT	0.650457	BH	0.996283	gcdA; glutaconyl-CoA decarboxylase subunit alpha [EC:7.2.4.5]
1018	K01616	LinDA	MPO	WT	0.0196056	BH	0.0809424	kgd; 2-oxoglutarate decarboxylase [EC:4.1.1.71]
1019	K01617	LinDA	MPO	WT	0.994806	BH	0.996283	dmpH, xylI, nahK; 2-oxo-3-hexenedioate decarboxylase [EC:4.1.1.77]
1020	K01619	LinDA	MPO	WT	0.738076	BH	0.996283	deoC, DERA; deoxyribose-phosphate aldolase [EC:4.1.2.4]
1021	K01620	LinDA	MPO	WT	0.774554	BH	0.996283	ltaE; threonine aldolase [EC:4.1.2.48]
1022	K01621	LinDA	MPO	WT	0.715213	BH	0.996283	xfp, xpk; xylulose-5-phosphate/fructose-6-phosphate phosphoketolase [EC:4.1.2.9 4.1.2.22]
1023	K01622	LinDA	MPO	WT	0.223563	BH	0.547652	K01622; fructose 1,6-bisphosphate aldolase/phosphatase [EC:4.1.2.13 3.1.3.11]
1024	K01623	LinDA	MPO	WT	0.3739	BH	0.77517	ALDO; fructose-bisphosphate aldolase, class I [EC:4.1.2.13]
1025	K01624	LinDA	MPO	WT	0.399346	BH	0.819454	FBA, fbaA; fructose-bisphosphate aldolase, class II [EC:4.1.2.13]
1026	K01625	LinDA	MPO	WT	0.0749808	BH	0.236647	eda; 2-dehydro-3-deoxyphosphogluconate aldolase / (4S)-4-hydroxy-2-oxoglutarate aldolase [EC:4.1.2.14 4.1.3.42]
1027	K01626	LinDA	MPO	WT	0.615919	BH	0.996283	E2.5.1.54, aroF, aroG, aroH; 3-deoxy-7-phosphoheptulonate synthase [EC:2.5.1.54]
1028	K01627	LinDA	MPO	WT	0.277246	BH	0.651001	kdsA; 2-dehydro-3-deoxyphosphooctonate aldolase (KDO 8-P synthase) [EC:2.5.1.55]
1029	K01628	LinDA	MPO	WT	0.083675	BH	0.257836	fucA; L-fuculose-phosphate aldolase [EC:4.1.2.17]
1030	K01629	LinDA	MPO	WT	1.58998e-06	BH	5.80023e-05	rhaD; rhamnulose-1-phosphate aldolase [EC:4.1.2.19]
1031	K01630	LinDA	MPO	WT	0.00154112	BH	0.0113556	garL; 2-dehydro-3-deoxyglucarate aldolase [EC:4.1.2.20]
1032	K01631	LinDA	MPO	WT	0.994806	BH	0.996283	dgoA; 2-dehydro-3-deoxyphosphogalactonate aldolase [EC:4.1.2.21]
1033	K01633	LinDA	MPO	WT	0.000122967	BH	0.00148602	folB; 7,8-dihydroneopterin aldolase/epimerase/oxygenase [EC:4.1.2.25 5.1.99.8 1.13.11.81]
1034	K01635	LinDA	MPO	WT	0.0125917	BH	0.0639497	lacD; tagatose 1,6-diphosphate aldolase [EC:4.1.2.40]
1035	K01637	LinDA	MPO	WT	0.0630001	BH	0.205387	E4.1.3.1, aceA; isocitrate lyase [EC:4.1.3.1]
1036	K01638	LinDA	MPO	WT	0.00574816	BH	0.0340123	aceB, glcB; malate synthase [EC:2.3.3.9]
1037	K01639	LinDA	MPO	WT	0.344647	BH	0.740926	E4.1.3.3, nanA, NPL; N-acetylneuraminate lyase [EC:4.1.3.3]
1038	K01640	LinDA	MPO	WT	0.0284115	BH	0.106096	E4.1.3.4, HMGCL, hmgL; hydroxymethylglutaryl-CoA lyase [EC:4.1.3.4]
1039	K01641	LinDA	MPO	WT	0.906211	BH	0.996283	E2.3.3.10; hydroxymethylglutaryl-CoA synthase [EC:2.3.3.10]
1040	K01643	LinDA	MPO	WT	0.0058873	BH	0.0343696	citF; citrate lyase subunit alpha / citrate CoA-transferase [EC:2.8.3.10]
1041	K01644	LinDA	MPO	WT	1.24979e-07	BH	1.1309e-05	citE; citrate lyase subunit beta / citryl-CoA lyase [EC:4.1.3.34]
1042	K01646	LinDA	MPO	WT	0.00559055	BH	0.0334531	citD; citrate lyase subunit gamma (acyl carrier protein)
1043	K01647	LinDA	MPO	WT	0.541312	BH	0.996283	CS, gltA; citrate synthase [EC:2.3.3.1]
1044	K01649	LinDA	MPO	WT	0.0404511	BH	0.143542	leuA, IMS; 2-isopropylmalate synthase [EC:2.3.3.13]
1045	K01652	LinDA	MPO	WT	0.500387	BH	0.967146	E2.2.1.6L, ilvB, ilvG, ilvI; acetolactate synthase I/II/III large subunit [EC:2.2.1.6]
1046	K01653	LinDA	MPO	WT	0.0546551	BH	0.181694	E2.2.1.6S, ilvH, ilvN; acetolactate synthase I/III small subunit [EC:2.2.1.6]
1047	K01654	LinDA	MPO	WT	0.132602	BH	0.37411	neuB, nnaB; N-acetylneuraminate synthase [EC:2.5.1.56]
1048	K01655	LinDA	MPO	WT	0.994806	BH	0.996283	LYS21, LYS20; homocitrate synthase [EC:2.3.3.14]
1049	K01656	LinDA	MPO	WT	0.994806	BH	0.996283	TRP3; anthranilate synthase / indole-3-glycerol phosphate synthase [EC:4.1.3.27 4.1.1.48]
1050	K01657	LinDA	MPO	WT	0.0172993	BH	0.0809424	trpE; anthranilate synthase component I [EC:4.1.3.27]
1051	K01658	LinDA	MPO	WT	0.000404137	BH	0.00382006	trpG; anthranilate synthase component II [EC:4.1.3.27]
1052	K01659	LinDA	MPO	WT	0.994806	BH	0.996283	prpC; 2-methylcitrate synthase [EC:2.3.3.5]
1053	K01661	LinDA	MPO	WT	1.18539e-09	BH	3.74416e-06	menB; naphthoate synthase [EC:4.1.3.36]
1054	K01662	LinDA	MPO	WT	0.219037	BH	0.547652	dxs; 1-deoxy-D-xylulose-5-phosphate synthase [EC:2.2.1.7]
1055	K01663	LinDA	MPO	WT	0.994806	BH	0.996283	HIS7; imidazole glycerol-phosphate synthase [EC:4.3.2.10]
1056	K01664	LinDA	MPO	WT	0.108163	BH	0.319748	pabA; para-aminobenzoate synthetase component II [EC:2.6.1.85]
1057	K01665	LinDA	MPO	WT	0.110131	BH	0.32505	pabB; para-aminobenzoate synthetase component I [EC:2.6.1.85]
1058	K01666	LinDA	MPO	WT	0.649789	BH	0.996283	mhpE; 4-hydroxy 2-oxovalerate aldolase [EC:4.1.3.39]
1059	K01667	LinDA	MPO	WT	0.749546	BH	0.996283	tnaA; tryptophanase [EC:4.1.99.1]
1060	K01668	LinDA	MPO	WT	0.00121426	BH	0.00929804	E4.1.99.2; tyrosine phenol-lyase [EC:4.1.99.2]
1061	K01669	LinDA	MPO	WT	0.17167	BH	0.459025	phrB; deoxyribodipyrimidine photo-lyase [EC:4.1.99.3]
1062	K01671	LinDA	MPO	WT	0.994806	BH	0.996283	yihT; sulfofructosephosphate aldolase [EC:4.1.2.57]
1063	K01673	LinDA	MPO	WT	0.01554	BH	0.0763115	cynT, can; carbonic anhydrase [EC:4.2.1.1]
1064	K01674	LinDA	MPO	WT	0.298385	BH	0.68019	cah; carbonic anhydrase [EC:4.2.1.1]
1065	K01676	LinDA	MPO	WT	0.0195841	BH	0.0809424	E4.2.1.2A, fumA, fumB; fumarate hydratase, class I [EC:4.2.1.2]
1066	K01677	LinDA	MPO	WT	0.00219562	BH	0.01524	E4.2.1.2AA, fumA; fumarate hydratase subunit alpha [EC:4.2.1.2]
1067	K01678	LinDA	MPO	WT	0.00208812	BH	0.0146584	E4.2.1.2AB, fumB; fumarate hydratase subunit beta [EC:4.2.1.2]
1068	K01679	LinDA	MPO	WT	0.0551778	BH	0.183267	E4.2.1.2B, fumC, FH; fumarate hydratase, class II [EC:4.2.1.2]
1069	K01681	LinDA	MPO	WT	0.0821673	BH	0.2534	ACO, acnA; aconitate hydratase [EC:4.2.1.3]
1070	K01682	LinDA	MPO	WT	0.141129	BH	0.393676	acnB; aconitate hydratase 2 / 2-methylisocitrate dehydratase [EC:4.2.1.3 4.2.1.99]
1071	K01683	LinDA	MPO	WT	7.34825e-06	BH	0.000138386	araD; D-arabinonate dehydratase [EC:4.2.1.5]
1072	K01684	LinDA	MPO	WT	2.51922e-06	BH	5.97208e-05	dgoD; galactonate dehydratase [EC:4.2.1.6]
1073	K01685	LinDA	MPO	WT	0.0281721	BH	0.105255	uxaA; altronate hydrolase [EC:4.2.1.7]
1074	K01686	LinDA	MPO	WT	0.0345678	BH	0.12567	uxuA; mannonate dehydratase [EC:4.2.1.8]
1075	K01687	LinDA	MPO	WT	0.022311	BH	0.0866287	ilvD; dihydroxy-acid dehydratase [EC:4.2.1.9]
1076	K01689	LinDA	MPO	WT	0.0585838	BH	0.193211	ENO, eno; enolase [EC:4.2.1.11]
1077	K01690	LinDA	MPO	WT	0.994806	BH	0.996283	edd; phosphogluconate dehydratase [EC:4.2.1.12]
1078	K01692	LinDA	MPO	WT	0.114097	BH	0.335022	paaF, echA; enoyl-CoA hydratase [EC:4.2.1.17]
1079	K01693	LinDA	MPO	WT	0.0699319	BH	0.223951	hisB; imidazoleglycerol-phosphate dehydratase [EC:4.2.1.19]
1080	K01694	LinDA	MPO	WT	0.355485	BH	0.740926	TRP; tryptophan synthase [EC:4.2.1.20]
1081	K01695	LinDA	MPO	WT	0.0238966	BH	0.0917295	trpA; tryptophan synthase alpha chain [EC:4.2.1.20]
1082	K01696	LinDA	MPO	WT	0.011475	BH	0.0589473	trpB; tryptophan synthase beta chain [EC:4.2.1.20]
1083	K01697	LinDA	MPO	WT	0.01961	BH	0.0809424	CBS; cystathionine beta-synthase [EC:4.2.1.22]
1084	K01698	LinDA	MPO	WT	0.0241238	BH	0.0923517	hemB, ALAD; porphobilinogen synthase [EC:4.2.1.24]
1085	K01699	LinDA	MPO	WT	0.000220857	BH	0.00235792	pduC; propanediol dehydratase large subunit [EC:4.2.1.28]
1086	K01703	LinDA	MPO	WT	0.176323	BH	0.469604	leuC, IPMI-L; 3-isopropylmalate/(R)-2-methylmalate dehydratase large subunit [EC:4.2.1.33 4.2.1.35]
1087	K01704	LinDA	MPO	WT	0.203913	BH	0.518341	leuD, IPMI-S; 3-isopropylmalate/(R)-2-methylmalate dehydratase small subunit [EC:4.2.1.33 4.2.1.35]
1088	K01706	LinDA	MPO	WT	0.311741	BH	0.698681	gudD; glucarate dehydratase [EC:4.2.1.40]
1089	K01707	LinDA	MPO	WT	0.994806	BH	0.996283	kdgD; 5-dehydro-4-deoxyglucarate dehydratase [EC:4.2.1.41]
1090	K01708	LinDA	MPO	WT	0.41203	BH	0.841988	garD; galactarate dehydratase [EC:4.2.1.42]
1091	K01709	LinDA	MPO	WT	0.685899	BH	0.996283	rfbG; CDP-glucose 4,6-dehydratase [EC:4.2.1.45]
1092	K01710	LinDA	MPO	WT	0.00915913	BH	0.0486621	rfbB, rmlB, rffG; dTDP-glucose 4,6-dehydratase [EC:4.2.1.46]
1093	K01711	LinDA	MPO	WT	0.173229	BH	0.462692	gmd, GMDS; GDPmannose 4,6-dehydratase [EC:4.2.1.47]
1094	K01712	LinDA	MPO	WT	0.113271	BH	0.33299	hutU, UROC1; urocanate hydratase [EC:4.2.1.49]
1095	K01713	LinDA	MPO	WT	0.446857	BH	0.882534	pheC; cyclohexadienyl dehydratase [EC:4.2.1.51 4.2.1.91]
1096	K01714	LinDA	MPO	WT	0.00158424	BH	0.0116157	dapA; 4-hydroxy-tetrahydrodipicolinate synthase [EC:4.3.3.7]
1097	K01715	LinDA	MPO	WT	0.00340066	BH	0.0219799	crt; enoyl-CoA hydratase [EC:4.2.1.17]
1098	K01716	LinDA	MPO	WT	0.994806	BH	0.996283	fabA; 3-hydroxyacyl-[acyl-carrier protein] dehydratase / trans-2-decenoyl-[acyl-carrier protein] isomerase [EC:4.2.1.59 5.3.3.14]
1099	K01719	LinDA	MPO	WT	0.0817371	BH	0.252388	hemD, UROS; uroporphyrinogen-III synthase [EC:4.2.1.75]
1100	K01720	LinDA	MPO	WT	0.282507	BH	0.658562	prpD; 2-methylcitrate dehydratase [EC:4.2.1.79]
1101	K01721	LinDA	MPO	WT	0.994806	BH	0.996283	nthA; nitrile hydratase subunit alpha [EC:4.2.1.84]
1102	K01724	LinDA	MPO	WT	0.0196148	BH	0.0809424	PCBD, phhB; 4a-hydroxytetrahydrobiopterin dehydratase [EC:4.2.1.96]
1103	K01725	LinDA	MPO	WT	0.223563	BH	0.547652	cynS; cyanate lyase [EC:4.2.1.104]
1104	K01727	LinDA	MPO	WT	2.66024e-07	BH	2.16043e-05	hysA, hylA, hylB; hyaluronate lyase [EC:4.2.2.1]
1105	K01728	LinDA	MPO	WT	2.40647e-06	BH	5.91259e-05	pel; pectate lyase [EC:4.2.2.2]
1106	K01729	LinDA	MPO	WT	0.994806	BH	0.996283	algL; poly(beta-D-mannuronate) lyase [EC:4.2.2.3]
1107	K01730	LinDA	MPO	WT	0.994806	BH	0.996283	ogl; oligogalacturonide lyase [EC:4.2.2.6]
1108	K01731	LinDA	MPO	WT	0.994806	BH	0.996283	pelW; pectate disaccharide-lyase [EC:4.2.2.9]
1109	K01732	LinDA	MPO	WT	0.994806	BH	0.996283	E4.2.2.10; pectin lyase [EC:4.2.2.10]
1110	K01733	LinDA	MPO	WT	0.144677	BH	0.401311	thrC; threonine synthase [EC:4.2.3.1]
1111	K01734	LinDA	MPO	WT	0.00085797	BH	0.00704998	mgsA; methylglyoxal synthase [EC:4.2.3.3]
1112	K01735	LinDA	MPO	WT	0.0600341	BH	0.19719	aroB; 3-dehydroquinate synthase [EC:4.2.3.4]
1113	K01736	LinDA	MPO	WT	0.0380429	BH	0.136564	aroC; chorismate synthase [EC:4.2.3.5]
1114	K01737	LinDA	MPO	WT	0.242069	BH	0.586581	queD, ptpS, PTS; 6-pyruvoyltetrahydropterin/6-carboxytetrahydropterin synthase [EC:4.2.3.12 4.1.2.50]
1115	K01738	LinDA	MPO	WT	0.0126229	BH	0.0640645	cysK; cysteine synthase [EC:2.5.1.47]
1116	K01739	LinDA	MPO	WT	0.238648	BH	0.579441	metB; cystathionine gamma-synthase [EC:2.5.1.48]
1117	K01740	LinDA	MPO	WT	0.0317509	BH	0.117151	metY; O-acetylhomoserine (thiol)-lyase [EC:2.5.1.49]
1118	K01744	LinDA	MPO	WT	0.32513	BH	0.721647	aspA; aspartate ammonia-lyase [EC:4.3.1.1]
1119	K01745	LinDA	MPO	WT	0.0921206	BH	0.280023	hutH, HAL; histidine ammonia-lyase [EC:4.3.1.3]
1120	K01746	LinDA	MPO	WT	0.000250822	BH	0.00259206	E4.3.1.4; formiminotetrahydrofolate cyclodeaminase [EC:4.3.1.4]
1121	K01749	LinDA	MPO	WT	0.0532377	BH	0.177779	hemC, HMBS; hydroxymethylbilane synthase [EC:2.5.1.61]
1122	K01750	LinDA	MPO	WT	0.631276	BH	0.996283	E4.3.1.12, ocd; ornithine cyclodeaminase [EC:4.3.1.12]
1123	K01751	LinDA	MPO	WT	0.00103913	BH	0.00817643	E4.3.1.15; diaminopropionate ammonia-lyase [EC:4.3.1.15]
1124	K01752	LinDA	MPO	WT	0.0222812	BH	0.0865997	E4.3.1.17, sdaA, sdaB, tdcG; L-serine dehydratase [EC:4.3.1.17]
1125	K01753	LinDA	MPO	WT	0.000100512	BH	0.00124757	dsdA; D-serine dehydratase [EC:4.3.1.18]
1126	K01754	LinDA	MPO	WT	0.501109	BH	0.968036	E4.3.1.19, ilvA, tdcB; threonine dehydratase [EC:4.3.1.19]
1127	K01755	LinDA	MPO	WT	0.00279578	BH	0.0187992	argH, ASL; argininosuccinate lyase [EC:4.3.2.1]
1128	K01756	LinDA	MPO	WT	0.697561	BH	0.996283	purB, ADSL; adenylosuccinate lyase [EC:4.3.2.2]
1129	K01758	LinDA	MPO	WT	0.222391	BH	0.547652	CTH; cystathionine gamma-lyase [EC:4.4.1.1]
1130	K01759	LinDA	MPO	WT	0.00403337	BH	0.0252341	GLO1, gloA; lactoylglutathione lyase [EC:4.4.1.5]
1131	K01760	LinDA	MPO	WT	0.000309119	BH	0.00306724	metC; cysteine-S-conjugate beta-lyase [EC:4.4.1.13]
1132	K01761	LinDA	MPO	WT	0.00024982	BH	0.00258791	E4.4.1.11; methionine-gamma-lyase [EC:4.4.1.11]
1133	K01762	LinDA	MPO	WT	0.129014	BH	0.366073	ACS; 1-aminocyclopropane-1-carboxylate synthase [EC:4.4.1.14]
1134	K01766	LinDA	MPO	WT	0.994806	BH	0.996283	csdA; cysteine sulfinate desulfinase [EC:4.4.1.-]
1135	K01768	LinDA	MPO	WT	0.0180417	BH	0.0809424	E4.6.1.1; adenylate cyclase [EC:4.6.1.1]
1136	K01769	LinDA	MPO	WT	0.994806	BH	0.996283	E4.6.1.2; guanylate cyclase, other [EC:4.6.1.2]
1137	K01770	LinDA	MPO	WT	0.0745655	BH	0.235437	ispF; 2-C-methyl-D-erythritol 2,4-cyclodiphosphate synthase [EC:4.6.1.12]
1138	K01771	LinDA	MPO	WT	2.83692e-06	BH	6.32334e-05	plc; 1-phosphatidylinositol phosphodiesterase [EC:4.6.1.13]
1139	K01772	LinDA	MPO	WT	6.52612e-05	BH	0.00086317	hemH, FECH; protoporphyrin/coproporphyrin ferrochelatase [EC:4.99.1.1 4.99.1.9]
1140	K01775	LinDA	MPO	WT	0.950214	BH	0.996283	alr; alanine racemase [EC:5.1.1.1]
1141	K01776	LinDA	MPO	WT	0.454413	BH	0.895787	murI; glutamate racemase [EC:5.1.1.3]
1142	K01777	LinDA	MPO	WT	0.745213	BH	0.996283	prdF; proline racemase [EC:5.1.1.4]
1143	K01778	LinDA	MPO	WT	0.039838	BH	0.141906	dapF; diaminopimelate epimerase [EC:5.1.1.7]
1144	K01779	LinDA	MPO	WT	0.0403798	BH	0.143358	racD; aspartate racemase [EC:5.1.1.13]
1145	K01781	LinDA	MPO	WT	0.994806	BH	0.996283	mdlA; mandelate racemase [EC:5.1.2.2]
1146	K01782	LinDA	MPO	WT	0.0196202	BH	0.0809424	fadJ; 3-hydroxyacyl-CoA dehydrogenase / enoyl-CoA hydratase / 3-hydroxybutyryl-CoA epimerase [EC:1.1.1.35 4.2.1.17 5.1.2.3]
1147	K01783	LinDA	MPO	WT	0.645291	BH	0.996283	rpe, RPE; ribulose-phosphate 3-epimerase [EC:5.1.3.1]
1148	K01784	LinDA	MPO	WT	0.0160139	BH	0.0783796	galE, GALE; UDP-glucose 4-epimerase [EC:5.1.3.2]
1149	K01785	LinDA	MPO	WT	0.625947	BH	0.996283	galM, GALM; aldose 1-epimerase [EC:5.1.3.3]
1150	K01787	LinDA	MPO	WT	1.83e-05	BH	0.000297776	RENBP; N-acylglucosamine 2-epimerase [EC:5.1.3.8]
1151	K01788	LinDA	MPO	WT	0.00216611	BH	0.0150916	nanE; N-acylglucosamine-6-phosphate 2-epimerase [EC:5.1.3.9]
1152	K01790	LinDA	MPO	WT	0.0139368	BH	0.0696841	rfbC, rmlC; dTDP-4-dehydrorhamnose 3,5-epimerase [EC:5.1.3.13]
1153	K01791	LinDA	MPO	WT	0.379852	BH	0.785444	wecB; UDP-N-acetylglucosamine 2-epimerase (non-hydrolysing) [EC:5.1.3.14]
1154	K01792	LinDA	MPO	WT	0.355485	BH	0.740926	E5.1.3.15; glucose-6-phosphate 1-epimerase [EC:5.1.3.15]
1155	K01793	LinDA	MPO	WT	0.994806	BH	0.996283	GLCE; heparosan-N-sulfate-glucuronate 5-epimerase [EC:5.1.3.17]
1156	K01795	LinDA	MPO	WT	0.29258	BH	0.670251	algG; mannuronan 5-epimerase [EC:5.1.3.37]
1157	K01796	LinDA	MPO	WT	0.0201321	BH	0.0810293	E5.1.99.4, AMACR, mcr; alpha-methylacyl-CoA racemase [EC:5.1.99.4]
1158	K01799	LinDA	MPO	WT	0.0444265	BH	0.156069	nicE, maiA; maleate isomerase [EC:5.2.1.1]
1159	K01800	LinDA	MPO	WT	0.994806	BH	0.996283	maiA, GSTZ1; maleylacetoacetate isomerase [EC:5.2.1.2]
1160	K01801	LinDA	MPO	WT	0.994806	BH	0.996283	nagL; maleylpyruvate isomerase [EC:5.2.1.4]
1161	K01802	LinDA	MPO	WT	3.96932e-05	BH	0.00057189	E5.2.1.8; peptidylprolyl isomerase [EC:5.2.1.8]
1162	K01803	LinDA	MPO	WT	0.149106	BH	0.412514	TPI, tpiA; triosephosphate isomerase (TIM) [EC:5.3.1.1]
1163	K01804	LinDA	MPO	WT	0.79307	BH	0.996283	araA; L-arabinose isomerase [EC:5.3.1.4]
1164	K01805	LinDA	MPO	WT	0.717726	BH	0.996283	xylA; xylose isomerase [EC:5.3.1.5]
1165	K01807	LinDA	MPO	WT	0.889925	BH	0.996283	rpiA; ribose 5-phosphate isomerase A [EC:5.3.1.6]
1166	K01808	LinDA	MPO	WT	0.142477	BH	0.396258	rpiB; ribose 5-phosphate isomerase B [EC:5.3.1.6]
1167	K01809	LinDA	MPO	WT	0.398622	BH	0.818196	manA, MPI; mannose-6-phosphate isomerase [EC:5.3.1.8]
1168	K01810	LinDA	MPO	WT	0.264529	BH	0.629306	GPI, pgi; glucose-6-phosphate isomerase [EC:5.3.1.9]
1169	K01811	LinDA	MPO	WT	0.00759729	BH	0.0419746	xylS, yicI; alpha-D-xyloside xylohydrolase [EC:3.2.1.177]
1170	K01812	LinDA	MPO	WT	0.0112584	BH	0.058133	uxaC; glucuronate isomerase [EC:5.3.1.12]
1171	K01813	LinDA	MPO	WT	1.4717e-06	BH	5.80023e-05	rhaA; L-rhamnose isomerase [EC:5.3.1.14]
1172	K01814	LinDA	MPO	WT	0.00836939	BH	0.0453291	hisA; phosphoribosylformimino-5-aminoimidazole carboxamide ribotide isomerase [EC:5.3.1.16]
1173	K01815	LinDA	MPO	WT	0.246606	BH	0.595643	kduI; 4-deoxy-L-threo-5-hexosulose-uronate ketol-isomerase [EC:5.3.1.17]
1174	K01816	LinDA	MPO	WT	0.0425333	BH	0.149999	hyi, gip; hydroxypyruvate isomerase [EC:5.3.1.22]
1175	K01817	LinDA	MPO	WT	0.0297971	BH	0.110769	trpF; phosphoribosylanthranilate isomerase [EC:5.3.1.24]
1176	K01818	LinDA	MPO	WT	3.2824e-07	BH	2.52895e-05	fucI; L-fucose/D-arabinose isomerase [EC:5.3.1.25 5.3.1.3]
1177	K01819	LinDA	MPO	WT	0.119855	BH	0.348071	E5.3.1.26, lacA, lacB; galactose-6-phosphate isomerase [EC:5.3.1.26]
1178	K01820	LinDA	MPO	WT	0.994806	BH	0.996283	rhaA; L-rhamnose isomerase / sugar isomerase [EC:5.3.1.14 5.3.1.-]
1179	K01821	LinDA	MPO	WT	0.385922	BH	0.796534	praC, xylH; 4-oxalocrotonate tautomerase [EC:5.3.2.6]
1180	K01822	LinDA	MPO	WT	0.994806	BH	0.996283	E5.3.3.1; steroid Delta-isomerase [EC:5.3.3.1]
1181	K01823	LinDA	MPO	WT	0.653954	BH	0.996283	idi, IDI; isopentenyl-diphosphate Delta-isomerase [EC:5.3.3.2]
1182	K01825	LinDA	MPO	WT	0.994806	BH	0.996283	fadB; 3-hydroxyacyl-CoA dehydrogenase / enoyl-CoA hydratase / 3-hydroxybutyryl-CoA epimerase / enoyl-CoA isomerase [EC:1.1.1.35 4.2.1.17 5.1.2.3 5.3.3.8]
1183	K01826	LinDA	MPO	WT	0.994806	BH	0.996283	hpaF, hpcD; 5-carboxymethyl-2-hydroxymuconate isomerase [EC:5.3.3.10]
1184	K01829	LinDA	MPO	WT	0.994806	BH	0.996283	E5.3.4.1; protein disulfide-isomerase [EC:5.3.4.1]
1185	K01834	LinDA	MPO	WT	0.435675	BH	0.879888	PGAM, gpmA; 2,3-bisphosphoglycerate-dependent phosphoglycerate mutase [EC:5.4.2.11]
1186	K01835	LinDA	MPO	WT	0.580698	BH	0.996283	pgm; phosphoglucomutase [EC:5.4.2.2]
1187	K01836	LinDA	MPO	WT	0.994806	BH	0.996283	PGM3; phosphoacetylglucosamine mutase [EC:5.4.2.3]
1188	K01838	LinDA	MPO	WT	0.534776	BH	0.996283	pgmB; beta-phosphoglucomutase [EC:5.4.2.6]
1189	K01839	LinDA	MPO	WT	0.807588	BH	0.996283	deoB; phosphopentomutase [EC:5.4.2.7]
1190	K01840	LinDA	MPO	WT	1.56501e-06	BH	5.80023e-05	manB; phosphomannomutase [EC:5.4.2.8]
1191	K01841	LinDA	MPO	WT	0.00310192	BH	0.0203684	pepM; phosphoenolpyruvate phosphomutase [EC:5.4.2.9]
1192	K01843	LinDA	MPO	WT	0.0040929	BH	0.0255849	kamA; lysine 2,3-aminomutase [EC:5.4.3.2]
1193	K01844	LinDA	MPO	WT	0.00020085	BH	0.00217881	kamD; beta-lysine 5,6-aminomutase alpha subunit [EC:5.4.3.3]
1194	K01845	LinDA	MPO	WT	0.00305744	BH	0.0201297	hemL; glutamate-1-semialdehyde 2,1-aminomutase [EC:5.4.3.8]
1195	K01846	LinDA	MPO	WT	1.26881e-05	BH	0.000217427	glmS, mutS, mamA; methylaspartate mutase sigma subunit [EC:5.4.99.1]
1196	K01847	LinDA	MPO	WT	0.0200027	BH	0.0809424	MUT; methylmalonyl-CoA mutase [EC:5.4.99.2]
1197	K01848	LinDA	MPO	WT	0.223215	BH	0.547652	E5.4.99.2A, mcmA1; methylmalonyl-CoA mutase, N-terminal domain [EC:5.4.99.2]
1198	K01849	LinDA	MPO	WT	0.1618	BH	0.439925	E5.4.99.2B, mcmA2; methylmalonyl-CoA mutase, C-terminal domain [EC:5.4.99.2]
1199	K01851	LinDA	MPO	WT	1.77764e-05	BH	0.000291259	pchA; salicylate biosynthesis isochorismate synthase [EC:5.4.4.2]
1200	K01852	LinDA	MPO	WT	0.994806	BH	0.996283	LSS, ERG7; lanosterol synthase [EC:5.4.99.7]
1201	K01853	LinDA	MPO	WT	0.994806	BH	0.996283	CAS1; cycloartenol synthase [EC:5.4.99.8]
1202	K01854	LinDA	MPO	WT	0.16146	BH	0.439483	glf; UDP-galactopyranose mutase [EC:5.4.99.9]
1203	K01856	LinDA	MPO	WT	0.994806	BH	0.996283	catB; muconate cycloisomerase [EC:5.5.1.1]
1204	K01857	LinDA	MPO	WT	8.96754e-06	BH	0.000158805	pcaB; 3-carboxy-cis,cis-muconate cycloisomerase [EC:5.5.1.2]
1205	K01858	LinDA	MPO	WT	0.0196481	BH	0.0809424	INO1, ISYNA1; myo-inositol-1-phosphate synthase [EC:5.5.1.4]
1206	K01865	LinDA	MPO	WT	0.994806	BH	0.996283	hab; (hydroxyamino)benzene mutase [EC:5.4.4.1]
1207	K01866	LinDA	MPO	WT	0.153235	BH	0.421414	YARS, tyrS; tyrosyl-tRNA synthetase [EC:6.1.1.1]
1208	K01867	LinDA	MPO	WT	0.419039	BH	0.851854	WARS, trpS; tryptophanyl-tRNA synthetase [EC:6.1.1.2]
1209	K01868	LinDA	MPO	WT	0.274921	BH	0.645748	TARS, thrS; threonyl-tRNA synthetase [EC:6.1.1.3]
1210	K01869	LinDA	MPO	WT	0.750436	BH	0.996283	LARS, leuS; leucyl-tRNA synthetase [EC:6.1.1.4]
1211	K01870	LinDA	MPO	WT	0.980511	BH	0.996283	IARS, ileS; isoleucyl-tRNA synthetase [EC:6.1.1.5]
1212	K01872	LinDA	MPO	WT	0.16313	BH	0.443002	AARS, alaS; alanyl-tRNA synthetase [EC:6.1.1.7]
1213	K01873	LinDA	MPO	WT	0.923204	BH	0.996283	VARS, valS; valyl-tRNA synthetase [EC:6.1.1.9]
1214	K01874	LinDA	MPO	WT	0.138439	BH	0.387482	MARS, metG; methionyl-tRNA synthetase [EC:6.1.1.10]
1215	K01875	LinDA	MPO	WT	0.795946	BH	0.996283	SARS, serS; seryl-tRNA synthetase [EC:6.1.1.11]
1216	K01876	LinDA	MPO	WT	0.346326	BH	0.740926	DARS2, aspS; aspartyl-tRNA synthetase [EC:6.1.1.12]
1217	K01878	LinDA	MPO	WT	0.417512	BH	0.849681	glyQ; glycyl-tRNA synthetase alpha chain [EC:6.1.1.14]
1218	K01879	LinDA	MPO	WT	0.406255	BH	0.832252	glyS; glycyl-tRNA synthetase beta chain [EC:6.1.1.14]
1219	K01880	LinDA	MPO	WT	0.0409593	BH	0.145137	GARS, glyS1; glycyl-tRNA synthetase [EC:6.1.1.14]
1220	K01881	LinDA	MPO	WT	0.932468	BH	0.996283	PARS, proS; prolyl-tRNA synthetase [EC:6.1.1.15]
1221	K01883	LinDA	MPO	WT	0.751894	BH	0.996283	CARS, cysS; cysteinyl-tRNA synthetase [EC:6.1.1.16]
1222	K01884	LinDA	MPO	WT	1.12922e-06	BH	5.80023e-05	cysS1; cysteinyl-tRNA synthetase, unknown class [EC:6.1.1.16]
1223	K01885	LinDA	MPO	WT	0.0666627	BH	0.215528	EARS, gltX; glutamyl-tRNA synthetase [EC:6.1.1.17]
1224	K01886	LinDA	MPO	WT	0.00182924	BH	0.0130134	QARS, glnS; glutaminyl-tRNA synthetase [EC:6.1.1.18]
1225	K01887	LinDA	MPO	WT	0.471718	BH	0.92572	RARS, argS; arginyl-tRNA synthetase [EC:6.1.1.19]
1226	K01889	LinDA	MPO	WT	0.741183	BH	0.996283	FARSA, pheS; phenylalanyl-tRNA synthetase alpha chain [EC:6.1.1.20]
1227	K01890	LinDA	MPO	WT	0.820024	BH	0.996283	FARSB, pheT; phenylalanyl-tRNA synthetase beta chain [EC:6.1.1.20]
1228	K01892	LinDA	MPO	WT	0.380589	BH	0.786402	HARS, hisS; histidyl-tRNA synthetase [EC:6.1.1.21]
1229	K01893	LinDA	MPO	WT	0.596467	BH	0.996283	NARS, asnS; asparaginyl-tRNA synthetase [EC:6.1.1.22]
1230	K01894	LinDA	MPO	WT	0.446857	BH	0.882534	gluQ; glutamyl-Q tRNA(Asp) synthetase [EC:6.1.1.-]
1231	K01895	LinDA	MPO	WT	0.0054301	BH	0.0325718	ACSS1_2, acs; acetyl-CoA synthetase [EC:6.2.1.1]
1232	K01896	LinDA	MPO	WT	0.994806	BH	0.996283	ACSM; medium-chain acyl-CoA synthetase [EC:6.2.1.2]
1233	K01897	LinDA	MPO	WT	0.836397	BH	0.996283	ACSL, fadD; long-chain acyl-CoA synthetase [EC:6.2.1.3]
1234	K01900	LinDA	MPO	WT	0.994806	BH	0.996283	LSC2; succinyl-CoA synthetase beta subunit [EC:6.2.1.4 6.2.1.5]
1235	K01902	LinDA	MPO	WT	0.000459899	BH	0.00424963	sucD; succinyl-CoA synthetase alpha subunit [EC:6.2.1.5]
1236	K01903	LinDA	MPO	WT	0.00046259	BH	0.00426387	sucC; succinyl-CoA synthetase beta subunit [EC:6.2.1.5]
1237	K01904	LinDA	MPO	WT	0.994806	BH	0.996283	4CL; 4-coumarate--CoA ligase [EC:6.2.1.12]
1238	K01905	LinDA	MPO	WT	1.26932e-06	BH	5.80023e-05	acdA; acetate---CoA ligase (ADP-forming) subunit alpha [EC:6.2.1.13]
1239	K01906	LinDA	MPO	WT	0.574397	BH	0.996283	bioW; 6-carboxyhexanoate--CoA ligase [EC:6.2.1.14]
1240	K01907	LinDA	MPO	WT	0.0196056	BH	0.0809424	AACS, acsA; acetoacetyl-CoA synthetase [EC:6.2.1.16]
1241	K01908	LinDA	MPO	WT	0.994806	BH	0.996283	ACSS3, prpE; propionyl-CoA synthetase [EC:6.2.1.17]
1242	K01910	LinDA	MPO	WT	0.00575949	BH	0.0340126	citC; [citrate (pro-3S)-lyase] ligase [EC:6.2.1.22]
1243	K01911	LinDA	MPO	WT	3.95407e-08	BH	6.668e-06	menE; o-succinylbenzoate---CoA ligase [EC:6.2.1.26]
1244	K01912	LinDA	MPO	WT	0.0366107	BH	0.132191	paaK; phenylacetate-CoA ligase [EC:6.2.1.30]
1245	K01914	LinDA	MPO	WT	0.669406	BH	0.996283	asnA; aspartate--ammonia ligase [EC:6.3.1.1]
1246	K01915	LinDA	MPO	WT	0.00140711	BH	0.0105527	glnA, GLUL; glutamine synthetase [EC:6.3.1.2]
1247	K01916	LinDA	MPO	WT	0.887787	BH	0.996283	nadE; NAD+ synthase [EC:6.3.1.5]
1248	K01918	LinDA	MPO	WT	0.0162492	BH	0.0794261	panC; pantoate--beta-alanine ligase [EC:6.3.2.1]
1249	K01919	LinDA	MPO	WT	0.235477	BH	0.572489	gshA; glutamate--cysteine ligase [EC:6.3.2.2]
1250	K01920	LinDA	MPO	WT	0.0476727	BH	0.161374	gshB; glutathione synthase [EC:6.3.2.3]
1251	K01921	LinDA	MPO	WT	0.470581	BH	0.923977	ddl; D-alanine-D-alanine ligase [EC:6.3.2.4]
1252	K01922	LinDA	MPO	WT	0.000819443	BH	0.00680411	PPCS, COAB; phosphopantothenate---cysteine ligase (ATP) [EC:6.3.2.51]
1253	K01923	LinDA	MPO	WT	0.409865	BH	0.838026	purC; phosphoribosylaminoimidazole-succinocarboxamide synthase [EC:6.3.2.6]
1254	K01924	LinDA	MPO	WT	0.79398	BH	0.996283	murC; UDP-N-acetylmuramate--alanine ligase [EC:6.3.2.8]
1255	K01925	LinDA	MPO	WT	0.484722	BH	0.946733	murD; UDP-N-acetylmuramoylalanine--D-glutamate ligase [EC:6.3.2.9]
1256	K01926	LinDA	MPO	WT	0.450673	BH	0.889124	rex; redox-sensing transcriptional repressor
1257	K01928	LinDA	MPO	WT	0.483694	BH	0.944973	murE; UDP-N-acetylmuramoyl-L-alanyl-D-glutamate--2,6-diaminopimelate ligase [EC:6.3.2.13]
1258	K01929	LinDA	MPO	WT	0.830372	BH	0.996283	murF; UDP-N-acetylmuramoyl-tripeptide--D-alanyl-D-alanine ligase [EC:6.3.2.10]
1259	K01933	LinDA	MPO	WT	0.377323	BH	0.781613	purM; phosphoribosylformylglycinamidine cyclo-ligase [EC:6.3.3.1]
1260	K01934	LinDA	MPO	WT	0.850458	BH	0.996283	MTHFS; 5-formyltetrahydrofolate cyclo-ligase [EC:6.3.3.2]
1261	K01935	LinDA	MPO	WT	0.910815	BH	0.996283	bioD; dethiobiotin synthetase [EC:6.3.3.3]
1262	K01937	LinDA	MPO	WT	0.880036	BH	0.996283	pyrG, CTPS; CTP synthase [EC:6.3.4.2]
1263	K01938	LinDA	MPO	WT	0.499322	BH	0.965338	fhs; formate--tetrahydrofolate ligase [EC:6.3.4.3]
1264	K01939	LinDA	MPO	WT	0.813904	BH	0.996283	purA, ADSS; adenylosuccinate synthase [EC:6.3.4.4]
1265	K01940	LinDA	MPO	WT	0.00232679	BH	0.0160453	argG, ASS1; argininosuccinate synthase [EC:6.3.4.5]
1266	K01941	LinDA	MPO	WT	0.994806	BH	0.996283	E6.3.4.6; urea carboxylase [EC:6.3.4.6]
1267	K01945	LinDA	MPO	WT	0.161255	BH	0.439409	purD; phosphoribosylamine---glycine ligase [EC:6.3.4.13]
1268	K01950	LinDA	MPO	WT	0.0538967	BH	0.179656	E6.3.5.1, NADSYN1, QNS1, nadE; NAD+ synthase (glutamine-hydrolysing) [EC:6.3.5.1]
1269	K01951	LinDA	MPO	WT	0.927496	BH	0.996283	guaA, GMPS; GMP synthase (glutamine-hydrolysing) [EC:6.3.5.2]
1270	K01952	LinDA	MPO	WT	7.30442e-05	BH	0.00094423	PFAS, purL; phosphoribosylformylglycinamidine synthase [EC:6.3.5.3]
1271	K01953	LinDA	MPO	WT	0.769611	BH	0.996283	asnB, ASNS; asparagine synthase (glutamine-hydrolysing) [EC:6.3.5.4]
1272	K01955	LinDA	MPO	WT	0.682293	BH	0.996283	carB, CPA2; carbamoyl-phosphate synthase large subunit [EC:6.3.5.5]
1273	K01956	LinDA	MPO	WT	0.464638	BH	0.914243	carA, CPA1; carbamoyl-phosphate synthase small subunit [EC:6.3.5.5]
1274	K01958	LinDA	MPO	WT	0.0033334	BH	0.0216205	PC, pyc; pyruvate carboxylase [EC:6.4.1.1]
1275	K01959	LinDA	MPO	WT	0.273679	BH	0.643032	pycA; pyruvate carboxylase subunit A [EC:6.4.1.1]
1276	K01960	LinDA	MPO	WT	6.41111e-05	BH	0.000852517	pycB; pyruvate carboxylase subunit B [EC:6.4.1.1]
1277	K01961	LinDA	MPO	WT	0.570967	BH	0.996283	accC; acetyl-CoA carboxylase, biotin carboxylase subunit [EC:6.4.1.2 6.3.4.14]
1278	K01962	LinDA	MPO	WT	0.4325	BH	0.875382	accA; acetyl-CoA carboxylase carboxyl transferase subunit alpha [EC:6.4.1.2 2.1.3.15]
1279	K01963	LinDA	MPO	WT	0.369671	BH	0.76769	accD; acetyl-CoA carboxylase carboxyl transferase subunit beta [EC:6.4.1.2 2.1.3.15]
1280	K01965	LinDA	MPO	WT	0.0196056	BH	0.0809424	PCCA, pccA; propionyl-CoA carboxylase alpha chain [EC:6.4.1.3]
1281	K01966	LinDA	MPO	WT	0.309389	BH	0.695609	PCCB, pccB; propionyl-CoA carboxylase beta chain [EC:6.4.1.3 2.1.3.15]
1282	K01968	LinDA	MPO	WT	0.355485	BH	0.740926	E6.4.1.4A; 3-methylcrotonyl-CoA carboxylase alpha subunit [EC:6.4.1.4]
1283	K01969	LinDA	MPO	WT	0.0196229	BH	0.0809424	E6.4.1.4B; 3-methylcrotonyl-CoA carboxylase beta subunit [EC:6.4.1.4]
1284	K01971	LinDA	MPO	WT	0.000522171	BH	0.00472218	ligD; bifunctional non-homologous end joining protein LigD [EC:6.5.1.1]
1285	K01972	LinDA	MPO	WT	0.882571	BH	0.996283	E6.5.1.2, ligA, ligB; DNA ligase (NAD+) [EC:6.5.1.2]
1286	K01974	LinDA	MPO	WT	0.446857	BH	0.882534	RTCA, rtcA; RNA 3'-terminal phosphate cyclase (ATP) [EC:6.5.1.4]
1287	K01975	LinDA	MPO	WT	0.01145	BH	0.0588764	thpR; RNA 2',3'-cyclic 3'-phosphodiesterase [EC:3.1.4.58]
1288	K01989	LinDA	MPO	WT	0.617022	BH	0.996283	K01989; putative tryptophan/tyrosine transport system substrate-binding protein
1289	K01990	LinDA	MPO	WT	0.0728288	BH	0.23095	ABC-2.A; ABC-2 type transport system ATP-binding protein
1290	K01991	LinDA	MPO	WT	0.0203699	BH	0.0814358	wza, gfcE; polysaccharide biosynthesis/export protein
1291	K01992	LinDA	MPO	WT	0.421519	BH	0.856662	ABC-2.P; ABC-2 type transport system permease protein
1292	K01993	LinDA	MPO	WT	1.32513e-06	BH	5.80023e-05	ABC-2.TX; HlyD family secretion protein
1293	K01994	LinDA	MPO	WT	4.1924e-07	BH	3.09797e-05	gerE; LuxR family transcriptional regulator, transcriptional regulator of spore coat protein
1294	K01995	LinDA	MPO	WT	0.011242	BH	0.0580889	livG; branched-chain amino acid transport system ATP-binding protein
1295	K01996	LinDA	MPO	WT	0.00715794	BH	0.0400986	livF; branched-chain amino acid transport system ATP-binding protein
1296	K01997	LinDA	MPO	WT	0.00845592	BH	0.0457643	livH; branched-chain amino acid transport system permease protein
1297	K01998	LinDA	MPO	WT	0.00853106	BH	0.0461373	livM; branched-chain amino acid transport system permease protein
1298	K01999	LinDA	MPO	WT	0.00916186	BH	0.0486621	livK; branched-chain amino acid transport system substrate-binding protein
1299	K02000	LinDA	MPO	WT	0.161588	BH	0.439671	proV; glycine betaine/proline transport system ATP-binding protein [EC:7.6.2.9]
1300	K02001	LinDA	MPO	WT	0.114059	BH	0.335022	proW; glycine betaine/proline transport system permease protein
1301	K02002	LinDA	MPO	WT	0.134276	BH	0.377827	proX; glycine betaine/proline transport system substrate-binding protein
1302	K02003	LinDA	MPO	WT	0.661025	BH	0.996283	ABC.CD.A; putative ABC transport system ATP-binding protein
1303	K02004	LinDA	MPO	WT	0.0375009	BH	0.13501	ABC.CD.P; putative ABC transport system permease protein
1304	K02005	LinDA	MPO	WT	0.0636615	BH	0.206726	ABC.CD.TX; HlyD family secretion protein
1305	K02006	LinDA	MPO	WT	0.627396	BH	0.996283	cbiO; cobalt/nickel transport system ATP-binding protein
1306	K02007	LinDA	MPO	WT	0.555055	BH	0.996283	cbiM; cobalt/nickel transport system permease protein
1307	K02008	LinDA	MPO	WT	0.525297	BH	0.996283	cbiQ; cobalt/nickel transport system permease protein
1308	K02009	LinDA	MPO	WT	0.0027835	BH	0.0187419	cbiN; cobalt/nickel transport protein
1309	K02010	LinDA	MPO	WT	0.461555	BH	0.908659	afuC, fbpC; iron(III) transport system ATP-binding protein [EC:7.2.2.7]
1310	K02011	LinDA	MPO	WT	0.349707	BH	0.740926	afuB, fbpB; iron(III) transport system permease protein
1311	K02012	LinDA	MPO	WT	0.334898	BH	0.740448	afuA, fbpA; iron(III) transport system substrate-binding protein
1312	K02013	LinDA	MPO	WT	0.00173879	BH	0.0124703	ABC.FEV.A; iron complex transport system ATP-binding protein [EC:7.2.2.-]
1313	K02014	LinDA	MPO	WT	0.0289193	BH	0.10783	TC.FEV.OM; iron complex outermembrane recepter protein
1314	K02015	LinDA	MPO	WT	0.00255001	BH	0.017321	ABC.FEV.P; iron complex transport system permease protein
1315	K02016	LinDA	MPO	WT	0.00230632	BH	0.015919	ABC.FEV.S; iron complex transport system substrate-binding protein
1316	K02017	LinDA	MPO	WT	0.00740205	BH	0.0411297	modC; molybdate transport system ATP-binding protein [EC:7.3.2.5]
1317	K02018	LinDA	MPO	WT	0.0140635	BH	0.0701756	modB; molybdate transport system permease protein
1318	K02019	LinDA	MPO	WT	0.0410371	BH	0.145344	modE; molybdate transport system regulatory protein
1319	K02020	LinDA	MPO	WT	0.0165617	BH	0.0807409	modA; molybdate transport system substrate-binding protein
1320	K02021	LinDA	MPO	WT	0.0196056	BH	0.0809424	ABC.MR; putative ABC transport system ATP-binding protein
1321	K02022	LinDA	MPO	WT	0.0476727	BH	0.161374	ABC.MR.TX; HlyD family secretion protein
1322	K02024	LinDA	MPO	WT	0.994806	BH	0.996283	lamB; maltoporin
1323	K02025	LinDA	MPO	WT	0.000687477	BH	0.00590403	ABC.MS.P; multiple sugar transport system permease protein
1324	K02026	LinDA	MPO	WT	0.000739182	BH	0.00626826	ABC.MS.P1; multiple sugar transport system permease protein
1325	K02027	LinDA	MPO	WT	0.0013227	BH	0.0100352	ABC.MS.S; multiple sugar transport system substrate-binding protein
1326	K02028	LinDA	MPO	WT	0.786616	BH	0.996283	ABC.PA.A; polar amino acid transport system ATP-binding protein [EC:7.4.2.1]
1327	K02029	LinDA	MPO	WT	0.0607212	BH	0.199183	ABC.PA.P; polar amino acid transport system permease protein
1328	K02030	LinDA	MPO	WT	0.477869	BH	0.936306	ABC.PA.S; polar amino acid transport system substrate-binding protein
1329	K02031	LinDA	MPO	WT	0.167112	BH	0.450406	ddpD; peptide/nickel transport system ATP-binding protein
1330	K02032	LinDA	MPO	WT	0.0571516	BH	0.189027	ddpF; peptide/nickel transport system ATP-binding protein
1331	K02033	LinDA	MPO	WT	0.0405301	BH	0.143685	ABC.PE.P; peptide/nickel transport system permease protein
1332	K02034	LinDA	MPO	WT	0.765168	BH	0.996283	ABC.PE.P1; peptide/nickel transport system permease protein
1333	K02035	LinDA	MPO	WT	0.222839	BH	0.547652	ABC.PE.S; peptide/nickel transport system substrate-binding protein
1334	K02036	LinDA	MPO	WT	0.189593	BH	0.493781	pstB; phosphate transport system ATP-binding protein [EC:7.3.2.1]
1335	K02037	LinDA	MPO	WT	0.108063	BH	0.31958	pstC; phosphate transport system permease protein
1336	K02038	LinDA	MPO	WT	0.0886016	BH	0.270991	pstA; phosphate transport system permease protein
1337	K02039	LinDA	MPO	WT	0.425437	BH	0.862839	phoU; phosphate transport system protein
1338	K02040	LinDA	MPO	WT	0.142699	BH	0.396521	pstS; phosphate transport system substrate-binding protein
1339	K02041	LinDA	MPO	WT	0.496185	BH	0.960683	phnC; phosphonate transport system ATP-binding protein [EC:7.3.2.2]
1340	K02042	LinDA	MPO	WT	0.560103	BH	0.996283	phnE; phosphonate transport system permease protein
1341	K02043	LinDA	MPO	WT	0.994806	BH	0.996283	phnF; GntR family transcriptional regulator, phosphonate transport system regulatory protein
1342	K02044	LinDA	MPO	WT	0.188643	BH	0.491996	phnD; phosphonate transport system substrate-binding protein
1343	K02045	LinDA	MPO	WT	0.414168	BH	0.843901	cysA; sulfate/thiosulfate transport system ATP-binding protein [EC:7.3.2.3]
1344	K02046	LinDA	MPO	WT	0.946201	BH	0.996283	cysU; sulfate/thiosulfate transport system permease protein
1345	K02047	LinDA	MPO	WT	0.946201	BH	0.996283	cysW; sulfate/thiosulfate transport system permease protein
1346	K02048	LinDA	MPO	WT	0.946201	BH	0.996283	cysP; sulfate/thiosulfate transport system substrate-binding protein
1347	K02049	LinDA	MPO	WT	0.108703	BH	0.321088	ABC.SN.A; NitT/TauT family transport system ATP-binding protein
1348	K02050	LinDA	MPO	WT	0.321793	BH	0.715096	ABC.SN.P; NitT/TauT family transport system permease protein
1349	K02051	LinDA	MPO	WT	0.0375412	BH	0.13509	ABC.SN.S; NitT/TauT family transport system substrate-binding protein
1350	K02052	LinDA	MPO	WT	0.0491872	BH	0.166121	ABC.SP.A; putative spermidine/putrescine transport system ATP-binding protein
1351	K02053	LinDA	MPO	WT	0.630585	BH	0.996283	ABC.SP.P; putative spermidine/putrescine transport system permease protein
1352	K02054	LinDA	MPO	WT	0.904551	BH	0.996283	ABC.SP.P1; putative spermidine/putrescine transport system permease protein
1353	K02055	LinDA	MPO	WT	0.887962	BH	0.996283	ABC.SP.S; putative spermidine/putrescine transport system substrate-binding protein
1354	K02056	LinDA	MPO	WT	0.0268185	BH	0.100909	ABC.SS.A; simple sugar transport system ATP-binding protein [EC:7.5.2.-]
1355	K02057	LinDA	MPO	WT	0.000552668	BH	0.00495265	ABC.SS.P; simple sugar transport system permease protein
1356	K02058	LinDA	MPO	WT	0.134852	BH	0.379302	ABC.SS.S; simple sugar transport system substrate-binding protein
1357	K02062	LinDA	MPO	WT	0.994806	BH	0.996283	thiQ; thiamine transport system ATP-binding protein [EC:7.6.2.15]
1358	K02063	LinDA	MPO	WT	8.96754e-06	BH	0.000158805	thiP; thiamine transport system permease protein
1359	K02064	LinDA	MPO	WT	0.150424	BH	0.415087	thiB, tbpA; thiamine transport system substrate-binding protein
1360	K02065	LinDA	MPO	WT	4.24238e-08	BH	6.88876e-06	mlaF, linL, mkl; phospholipid/cholesterol/gamma-HCH transport system ATP-binding protein
1361	K02066	LinDA	MPO	WT	2.6787e-07	BH	2.16043e-05	mlaE, linK; phospholipid/cholesterol/gamma-HCH transport system permease protein
1362	K02067	LinDA	MPO	WT	1.77817e-05	BH	0.000291259	mlaD, linM; phospholipid/cholesterol/gamma-HCH transport system substrate-binding protein
1363	K02068	LinDA	MPO	WT	0.00912024	BH	0.0485453	ABC.X2.A; putative ABC transport system ATP-binding protein
1364	K02069	LinDA	MPO	WT	0.0510584	BH	0.171504	ABC.X2.P; putative ABC transport system permease protein
1365	K02071	LinDA	MPO	WT	0.827886	BH	0.996283	metN; D-methionine transport system ATP-binding protein
1366	K02072	LinDA	MPO	WT	0.534741	BH	0.996283	metI; D-methionine transport system permease protein
1367	K02073	LinDA	MPO	WT	0.52169	BH	0.996283	metQ; D-methionine transport system substrate-binding protein
1368	K02074	LinDA	MPO	WT	0.234149	BH	0.569636	ABC.ZM.A; zinc/manganese transport system ATP-binding protein
1369	K02075	LinDA	MPO	WT	0.230749	BH	0.562654	ABC.ZM.P; zinc/manganese transport system permease protein
1370	K02076	LinDA	MPO	WT	0.057896	BH	0.191183	zurR, zur; Fur family transcriptional regulator, zinc uptake regulator
1371	K02077	LinDA	MPO	WT	0.927177	BH	0.996283	ABC.ZM.S; zinc/manganese transport system substrate-binding protein
1372	K02078	LinDA	MPO	WT	0.314944	BH	0.702189	acpP; acyl carrier protein
1373	K02079	LinDA	MPO	WT	2.65252e-06	BH	6.11233e-05	agaA; N-acetylgalactosamine-6-phosphate deacetylase [EC:3.5.1.25]
1374	K02080	LinDA	MPO	WT	3.13698e-06	BH	6.76639e-05	agaI; galactosamine-6-phosphate isomerase [EC:5.3.1.-]
1375	K02081	LinDA	MPO	WT	0.0724628	BH	0.230169	agaR; DeoR family transcriptional regulator, aga operon transcriptional repressor
1376	K02082	LinDA	MPO	WT	0.000573806	BH	0.00511121	agaS; tagatose-6-phosphate ketose/aldose isomerase [EC:5.-.-.-]
1377	K02083	LinDA	MPO	WT	0.0429216	BH	0.151224	allC; allantoate deiminase [EC:3.5.3.9]
1378	K02086	LinDA	MPO	WT	0.768345	BH	0.996283	dnaD; DNA replication protein
1379	K02092	LinDA	MPO	WT	0.355485	BH	0.740926	apcA; allophycocyanin alpha subunit
1380	K02093	LinDA	MPO	WT	0.355485	BH	0.740926	apcB; allophycocyanin beta subunit
1381	K02094	LinDA	MPO	WT	0.355485	BH	0.740926	apcC; phycobilisome core linker protein
1382	K02095	LinDA	MPO	WT	0.355485	BH	0.740926	apcD; allophycocyanin-B
1383	K02096	LinDA	MPO	WT	0.355485	BH	0.740926	apcE; phycobilisome core-membrane linker protein
1384	K02097	LinDA	MPO	WT	0.994806	BH	0.996283	apcF; phycobilisome core component
1385	K02099	LinDA	MPO	WT	9.27531e-09	BH	3.74416e-06	araC; AraC family transcriptional regulator, arabinose operon regulatory protein
1386	K02100	LinDA	MPO	WT	0.994806	BH	0.996283	araE; MFS transporter, SP family, arabinose:H+ symporter
1387	K02101	LinDA	MPO	WT	0.994806	BH	0.996283	araL; arabinose operon protein AraL
1388	K02103	LinDA	MPO	WT	0.989311	BH	0.996283	araR; GntR family transcriptional regulator, arabinose operon transcriptional repressor
1389	K02106	LinDA	MPO	WT	0.00254074	BH	0.0172798	atoE; short-chain fatty acids transporter
1390	K02107	LinDA	MPO	WT	2.99252e-05	BH	0.000462593	ATPVG, ahaH, atpH; V/A-type H+/Na+-transporting ATPase subunit G/H
1391	K02108	LinDA	MPO	WT	0.756223	BH	0.996283	ATPF0A, atpB; F-type H+-transporting ATPase subunit a
1392	K02109	LinDA	MPO	WT	0.56657	BH	0.996283	ATPF0B, atpF; F-type H+-transporting ATPase subunit b
1393	K02110	LinDA	MPO	WT	0.759642	BH	0.996283	ATPF0C, atpE; F-type H+-transporting ATPase subunit c
1394	K02111	LinDA	MPO	WT	0.8145	BH	0.996283	ATPF1A, atpA; F-type H+/Na+-transporting ATPase subunit alpha [EC:7.1.2.2 7.2.2.1]
1395	K02112	LinDA	MPO	WT	0.757714	BH	0.996283	ATPF1B, atpD; F-type H+/Na+-transporting ATPase subunit beta [EC:7.1.2.2 7.2.2.1]
1396	K02113	LinDA	MPO	WT	0.914572	BH	0.996283	ATPF1D, atpH; F-type H+-transporting ATPase subunit delta
1397	K02114	LinDA	MPO	WT	0.748281	BH	0.996283	ATPF1E, atpC; F-type H+-transporting ATPase subunit epsilon
1398	K02115	LinDA	MPO	WT	0.757258	BH	0.996283	ATPF1G, atpG; F-type H+-transporting ATPase subunit gamma
1399	K02116	LinDA	MPO	WT	0.00120752	BH	0.00925599	atpI; ATP synthase protein I
1400	K02117	LinDA	MPO	WT	0.00040345	BH	0.00382006	ATPVA, ntpA, atpA; V/A-type H+/Na+-transporting ATPase subunit A [EC:7.1.2.2 7.2.2.1]
1401	K02118	LinDA	MPO	WT	0.000325771	BH	0.00320162	ATPVB, ntpB, atpB; V/A-type H+/Na+-transporting ATPase subunit B
1402	K02119	LinDA	MPO	WT	0.000485145	BH	0.00443869	ATPVC, ntpC, atpC; V/A-type H+/Na+-transporting ATPase subunit C
1403	K02120	LinDA	MPO	WT	0.000503356	BH	0.0045827	ATPVD, ntpD, atpD; V/A-type H+/Na+-transporting ATPase subunit D
1404	K02121	LinDA	MPO	WT	0.000187317	BH	0.00206522	ATPVE, ntpE, atpE; V/A-type H+/Na+-transporting ATPase subunit E
1405	K02122	LinDA	MPO	WT	0.000485145	BH	0.00443869	ATPVF, ntpF, atpF; V/A-type H+/Na+-transporting ATPase subunit F
1406	K02123	LinDA	MPO	WT	0.000309205	BH	0.00306724	ATPVI, ntpI, atpI; V/A-type H+/Na+-transporting ATPase subunit I
1407	K02124	LinDA	MPO	WT	0.00040345	BH	0.00382006	ATPVK, ntpK, atpK; V/A-type H+/Na+-transporting ATPase subunit K
1408	K02126	LinDA	MPO	WT	0.994806	BH	0.996283	ATPeF0A, MTATP6, ATP6; F-type H+-transporting ATPase subunit a
1409	K02133	LinDA	MPO	WT	0.994806	BH	0.996283	ATPeF1B, ATP5B, ATP2; F-type H+-transporting ATPase subunit beta [EC:7.1.2.2]
1410	K02134	LinDA	MPO	WT	0.994806	BH	0.996283	ATPeF1D, ATP5D, ATP16; F-type H+-transporting ATPase subunit delta
1411	K02137	LinDA	MPO	WT	0.994806	BH	0.996283	ATPeF0O, ATP5O, ATP5; F-type H+-transporting ATPase subunit O
1412	K02152	LinDA	MPO	WT	0.342083	BH	0.740926	ATPeV1G, ATP6G; V-type H+-transporting ATPase subunit G
1413	K02156	LinDA	MPO	WT	0.994806	BH	0.996283	AUB, PIWI; aubergine
1414	K02160	LinDA	MPO	WT	0.533732	BH	0.996283	accB, bccP; acetyl-CoA carboxylase biotin carboxyl carrier protein
1415	K02164	LinDA	MPO	WT	0.994806	BH	0.996283	norE; nitric oxide reductase NorE protein
1416	K02167	LinDA	MPO	WT	0.994806	BH	0.996283	betI; TetR/AcrR family transcriptional regulator, transcriptional repressor of bet genes
1417	K02168	LinDA	MPO	WT	0.340125	BH	0.740926	betT, betS; choline/glycine/proline betaine transport protein
1418	K02169	LinDA	MPO	WT	0.110795	BH	0.32675	bioC; malonyl-CoA O-methyltransferase [EC:2.1.1.197]
1419	K02170	LinDA	MPO	WT	0.0740484	BH	0.233903	bioH; pimeloyl-[acyl-carrier protein] methyl ester esterase [EC:3.1.1.85]
1420	K02171	LinDA	MPO	WT	0.0107998	BH	0.0559778	blaI; BlaI family transcriptional regulator, penicillinase repressor
1421	K02172	LinDA	MPO	WT	0.000232456	BH	0.0024383	blaR1; bla regulator protein blaR1
1422	K02173	LinDA	MPO	WT	0.000133074	BH	0.00157733	yggC; putative kinase
1423	K02182	LinDA	MPO	WT	0.0203464	BH	0.0814358	caiC; carnitine-CoA ligase [EC:6.2.1.48]
1424	K02183	LinDA	MPO	WT	0.994806	BH	0.996283	CALM; calmodulin
1425	K02188	LinDA	MPO	WT	0.707396	BH	0.996283	cbiD; cobalt-precorrin-5B (C1)-methyltransferase [EC:2.1.1.195]
1426	K02189	LinDA	MPO	WT	0.918658	BH	0.996283	cbiG; cobalt-precorrin 5A hydrolase [EC:3.7.1.12]
1427	K02190	LinDA	MPO	WT	0.180083	BH	0.47671	cbiK; sirohydrochlorin cobaltochelatase [EC:4.99.1.3]
1428	K02191	LinDA	MPO	WT	0.613688	BH	0.996283	cbiT; cobalt-precorrin-6B (C15)-methyltransferase [EC:2.1.1.196]
1429	K02192	LinDA	MPO	WT	7.41607e-09	BH	3.74416e-06	bfd; bacterioferritin-associated ferredoxin
1430	K02193	LinDA	MPO	WT	5.38345e-05	BH	0.000742476	ccmA; heme exporter protein A [EC:7.6.2.5]
1431	K02194	LinDA	MPO	WT	1.7109e-06	BH	5.80023e-05	ccmB; heme exporter protein B
1432	K02195	LinDA	MPO	WT	1.7109e-06	BH	5.80023e-05	ccmC; heme exporter protein C
1433	K02196	LinDA	MPO	WT	0.446857	BH	0.882534	ccmD; heme exporter protein D
1434	K02197	LinDA	MPO	WT	1.63327e-06	BH	5.80023e-05	ccmE; cytochrome c-type biogenesis protein CcmE
1435	K02198	LinDA	MPO	WT	1.40542e-06	BH	5.80023e-05	ccmF; cytochrome c-type biogenesis protein CcmF
1436	K02199	LinDA	MPO	WT	0.446857	BH	0.882534	ccmG, dsbE; cytochrome c biogenesis protein CcmG, thiol:disulfide interchange protein DsbE
1437	K02200	LinDA	MPO	WT	0.160977	BH	0.438976	ccmH; cytochrome c-type biogenesis protein CcmH
1438	K02203	LinDA	MPO	WT	0.0220677	BH	0.0860442	thrH; phosphoserine / homoserine phosphotransferase [EC:3.1.3.3 2.7.1.39]
1439	K02204	LinDA	MPO	WT	0.00257348	BH	0.0174067	thrB2; homoserine kinase type II [EC:2.7.1.39]
1440	K02205	LinDA	MPO	WT	0.994806	BH	0.996283	rocE, rocC; arginine/ornithine permease
1441	K02217	LinDA	MPO	WT	0.0125087	BH	0.0636153	ftnA, ftn; ferritin [EC:1.16.3.2]
1442	K02221	LinDA	MPO	WT	0.242145	BH	0.586581	yggT; YggT family protein
1443	K02224	LinDA	MPO	WT	0.000173087	BH	0.00192838	cobB-cbiA; cobyrinic acid a,c-diamide synthase [EC:6.3.5.9 6.3.5.11]
1444	K02225	LinDA	MPO	WT	0.994806	BH	0.996283	cobC1, cobC; cobalamin biosynthesis protein CobC
1445	K02226	LinDA	MPO	WT	0.34613	BH	0.740926	cobC, phpB; alpha-ribazole phosphatase [EC:3.1.3.73]
1446	K02227	LinDA	MPO	WT	0.0180478	BH	0.0809424	cbiB, cobD; adenosylcobinamide-phosphate synthase [EC:6.3.1.10]
1447	K02228	LinDA	MPO	WT	0.0198352	BH	0.0809424	cobF; precorrin-6A synthase [EC:2.1.1.152]
1448	K02229	LinDA	MPO	WT	0.0198352	BH	0.0809424	cobG; precorrin-3B synthase [EC:1.14.13.83]
1449	K02230	LinDA	MPO	WT	0.0721237	BH	0.229386	cobN; cobaltochelatase CobN [EC:6.6.1.2]
1450	K02231	LinDA	MPO	WT	0.506841	BH	0.977583	cobP, cobU; adenosylcobinamide kinase / adenosylcobinamide-phosphate guanylyltransferase [EC:2.7.1.156 2.7.7.62]
1451	K02232	LinDA	MPO	WT	0.00151214	BH	0.0111977	cobQ, cbiP; adenosylcobyric acid synthase [EC:6.3.5.10]
1452	K02233	LinDA	MPO	WT	0.408063	BH	0.835494	E2.7.8.26, cobS, cobV; adenosylcobinamide-GDP ribazoletransferase [EC:2.7.8.26]
1453	K02234	LinDA	MPO	WT	0.183097	BH	0.480233	cobW; cobalamin biosynthesis protein CobW
1454	K02236	LinDA	MPO	WT	0.737224	BH	0.996283	comC; leader peptidase (prepilin peptidase) / N-methyltransferase [EC:3.4.23.43 2.1.1.-]
1455	K02237	LinDA	MPO	WT	0.8446	BH	0.996283	comEA; competence protein ComEA
1456	K02238	LinDA	MPO	WT	0.963727	BH	0.996283	comEC; competence protein ComEC
1457	K02239	LinDA	MPO	WT	0.223563	BH	0.547652	comER; competence protein ComER
1458	K02240	LinDA	MPO	WT	0.202497	BH	0.515271	comFA; competence protein ComFA
1459	K02241	LinDA	MPO	WT	0.18628	BH	0.486843	comFB; competence protein ComFB
1460	K02242	LinDA	MPO	WT	0.676028	BH	0.996283	comFC; competence protein ComFC
1461	K02243	LinDA	MPO	WT	0.311021	BH	0.697634	comGA; competence protein ComGA
1462	K02244	LinDA	MPO	WT	0.895501	BH	0.996283	comGB; competence protein ComGB
1463	K02245	LinDA	MPO	WT	0.311922	BH	0.698811	comGC; competence protein ComGC
1464	K02246	LinDA	MPO	WT	0.269002	BH	0.638514	comGD; competence protein ComGD
1465	K02247	LinDA	MPO	WT	0.994806	BH	0.996283	comGE; competence protein ComGE
1466	K02248	LinDA	MPO	WT	0.865015	BH	0.996283	comGF; competence protein ComGF
1467	K02249	LinDA	MPO	WT	0.994806	BH	0.996283	comGG; competence protein ComGG
1468	K02250	LinDA	MPO	WT	2.51603e-06	BH	5.97208e-05	comK; competence protein ComK
1469	K02251	LinDA	MPO	WT	0.994806	BH	0.996283	comQ; competence protein ComQ
1470	K02253	LinDA	MPO	WT	0.994806	BH	0.996283	comX; competence protein ComX
1471	K02254	LinDA	MPO	WT	0.994806	BH	0.996283	comZ; competence protein ComZ
1472	K02256	LinDA	MPO	WT	0.994806	BH	0.996283	COX1; cytochrome c oxidase subunit 1 [EC:7.1.1.9]
1473	K02259	LinDA	MPO	WT	0.0196168	BH	0.0809424	COX15, ctaA; cytochrome c oxidase assembly protein subunit 15
1474	K02261	LinDA	MPO	WT	0.994806	BH	0.996283	COX2; cytochrome c oxidase subunit 2
1475	K02274	LinDA	MPO	WT	0.00371199	BH	0.0235611	coxA, ctaD; cytochrome c oxidase subunit I [EC:7.1.1.9]
1476	K02275	LinDA	MPO	WT	0.00281556	BH	0.018849	coxB, ctaC; cytochrome c oxidase subunit II [EC:7.1.1.9]
1477	K02276	LinDA	MPO	WT	0.00281003	BH	0.0188435	coxC, ctaE; cytochrome c oxidase subunit III [EC:7.1.1.9]
1478	K02277	LinDA	MPO	WT	0.530367	BH	0.996283	coxD, ctaF; cytochrome c oxidase subunit IV [EC:7.1.1.9]
1479	K02278	LinDA	MPO	WT	0.00570239	BH	0.0338765	cpaA, tadV; prepilin peptidase CpaA [EC:3.4.23.43]
1480	K02279	LinDA	MPO	WT	0.00050914	BH	0.00461836	cpaB, rcpC; pilus assembly protein CpaB
1481	K02280	LinDA	MPO	WT	0.202205	BH	0.51488	cpaC, rcpA; pilus assembly protein CpaC
1482	K02282	LinDA	MPO	WT	0.0822452	BH	0.253535	cpaE, tadZ; pilus assembly protein CpaE
1483	K02283	LinDA	MPO	WT	0.565598	BH	0.996283	cpaF, tadA; pilus assembly protein CpaF [EC:7.4.2.8]
1484	K02284	LinDA	MPO	WT	0.355485	BH	0.740926	cpcA; phycocyanin alpha chain
1485	K02285	LinDA	MPO	WT	0.355485	BH	0.740926	cpcB; phycocyanin beta chain
1486	K02286	LinDA	MPO	WT	0.355485	BH	0.740926	cpcC; phycocyanin-associated rod linker protein
1487	K02287	LinDA	MPO	WT	0.355485	BH	0.740926	cpcD; phycocyanin-associated, rod
1488	K02288	LinDA	MPO	WT	0.355485	BH	0.740926	cpcE; phycocyanobilin lyase subunit alpha [EC:4.4.1.32]
1489	K02289	LinDA	MPO	WT	0.355485	BH	0.740926	cpcF; phycocyanobilin lyase subunit beta [EC:4.4.1.32]
1490	K02290	LinDA	MPO	WT	0.355485	BH	0.740926	cpcG; phycobilisome rod-core linker protein
1491	K02291	LinDA	MPO	WT	6.24085e-05	BH	0.000835868	crtB; 15-cis-phytoene synthase [EC:2.5.1.32]
1492	K02292	LinDA	MPO	WT	0.994806	BH	0.996283	crtO; beta-carotene ketolase (CrtO type)
1493	K02293	LinDA	MPO	WT	0.355485	BH	0.740926	PDS, crtP; 15-cis-phytoene desaturase [EC:1.3.5.5]
1494	K02294	LinDA	MPO	WT	0.994806	BH	0.996283	crtR; beta-carotene hydroxylase [EC:1.14.13.-]
1495	K02295	LinDA	MPO	WT	0.994806	BH	0.996283	CRY; cryptochrome
1496	K02297	LinDA	MPO	WT	0.994806	BH	0.996283	cyoA; cytochrome o ubiquinol oxidase subunit II [EC:7.1.1.3]
1497	K02298	LinDA	MPO	WT	0.994806	BH	0.996283	cyoB; cytochrome o ubiquinol oxidase subunit I [EC:7.1.1.3]
1498	K02299	LinDA	MPO	WT	0.223563	BH	0.547652	cyoC; cytochrome o ubiquinol oxidase subunit III
1499	K02300	LinDA	MPO	WT	0.994806	BH	0.996283	cyoD; cytochrome o ubiquinol oxidase subunit IV
1500	K02302	LinDA	MPO	WT	0.175314	BH	0.467428	cysG; uroporphyrin-III C-methyltransferase / precorrin-2 dehydrogenase / sirohydrochlorin ferrochelatase [EC:2.1.1.107 1.3.1.76 4.99.1.4]
1501	K02303	LinDA	MPO	WT	0.0195523	BH	0.0809424	cobA; uroporphyrin-III C-methyltransferase [EC:2.1.1.107]
1502	K02304	LinDA	MPO	WT	0.569986	BH	0.996283	MET8; precorrin-2 dehydrogenase / sirohydrochlorin ferrochelatase [EC:1.3.1.76 4.99.1.4]
1503	K02305	LinDA	MPO	WT	0.288355	BH	0.662824	norC; nitric oxide reductase subunit C
1504	K02313	LinDA	MPO	WT	0.466569	BH	0.917071	dnaA; chromosomal replication initiator protein
1505	K02314	LinDA	MPO	WT	0.25585	BH	0.615565	dnaB; replicative DNA helicase [EC:3.6.4.12]
1506	K02315	LinDA	MPO	WT	0.00624643	BH	0.0359013	dnaC; DNA replication protein DnaC
1507	K02316	LinDA	MPO	WT	0.720414	BH	0.996283	dnaG; DNA primase [EC:2.7.7.101]
1508	K02317	LinDA	MPO	WT	0.994806	BH	0.996283	dnaT; DNA replication protein DnaT
1509	K02318	LinDA	MPO	WT	0.994806	BH	0.996283	COASY; phosphopantetheine adenylyltransferase / dephospho-CoA kinase [EC:2.7.7.3 2.7.1.24]
1510	K02326	LinDA	MPO	WT	0.994806	BH	0.996283	POLE3; DNA polymerase epsilon subunit 3 [EC:2.7.7.7]
1511	K02334	LinDA	MPO	WT	0.0884571	BH	0.270726	dpo; DNA polymerase bacteriophage-type [EC:2.7.7.7]
1512	K02335	LinDA	MPO	WT	0.354293	BH	0.740926	polA; DNA polymerase I [EC:2.7.7.7]
1513	K02336	LinDA	MPO	WT	0.994806	BH	0.996283	polB; DNA polymerase II [EC:2.7.7.7]
1514	K02337	LinDA	MPO	WT	0.0257335	BH	0.0973205	dnaE; DNA polymerase III subunit alpha [EC:2.7.7.7]
1515	K02338	LinDA	MPO	WT	0.91553	BH	0.996283	dnaN; DNA polymerase III subunit beta [EC:2.7.7.7]
1516	K02339	LinDA	MPO	WT	0.446857	BH	0.882534	holC; DNA polymerase III subunit chi [EC:2.7.7.7]
1517	K02340	LinDA	MPO	WT	0.805865	BH	0.996283	holA; DNA polymerase III subunit delta [EC:2.7.7.7]
1518	K02341	LinDA	MPO	WT	0.718718	BH	0.996283	holB; DNA polymerase III subunit delta' [EC:2.7.7.7]
1519	K02342	LinDA	MPO	WT	0.809087	BH	0.996283	dnaQ; DNA polymerase III subunit epsilon [EC:2.7.7.7]
1520	K02343	LinDA	MPO	WT	0.946508	BH	0.996283	dnaX; DNA polymerase III subunit gamma/tau [EC:2.7.7.7]
1521	K02344	LinDA	MPO	WT	0.994806	BH	0.996283	holD; DNA polymerase III subunit psi [EC:2.7.7.7]
1522	K02345	LinDA	MPO	WT	0.994806	BH	0.996283	holE; DNA polymerase III subunit theta [EC:2.7.7.7]
1523	K02346	LinDA	MPO	WT	0.666605	BH	0.996283	dinB; DNA polymerase IV [EC:2.7.7.7]
1524	K02347	LinDA	MPO	WT	0.165802	BH	0.448343	polX, dpx; DNA polymerase (family X)
1525	K02348	LinDA	MPO	WT	0.0571666	BH	0.189027	elaA; ElaA protein
1526	K02351	LinDA	MPO	WT	0.0196056	BH	0.0809424	K02351; putative membrane protein
1527	K02352	LinDA	MPO	WT	0.994806	BH	0.996283	drp35; lactonase [EC:3.1.1.-]
1528	K02355	LinDA	MPO	WT	0.244408	BH	0.591104	fusA, GFM, EFG; elongation factor G
1529	K02356	LinDA	MPO	WT	0.949157	BH	0.996283	efp; elongation factor P
1530	K02357	LinDA	MPO	WT	0.851175	BH	0.996283	tsf, TSFM; elongation factor Ts
1531	K02358	LinDA	MPO	WT	0.651979	BH	0.996283	tuf, TUFM; elongation factor Tu
1532	K02361	LinDA	MPO	WT	0.0057336	BH	0.0340074	entC; isochorismate synthase [EC:5.4.4.2]
1533	K02362	LinDA	MPO	WT	0.994806	BH	0.996283	entD; enterobactin synthetase component D [EC:6.3.2.14 2.7.8.-]
1534	K02363	LinDA	MPO	WT	0.0252296	BH	0.0957073	entE, dhbE, vibE, mxcE; 2,3-dihydroxybenzoate-AMP ligase [EC:6.3.2.14 2.7.7.58]
1535	K02364	LinDA	MPO	WT	0.994806	BH	0.996283	entF; enterobactin synthetase component F [EC:6.3.2.14]
1536	K02371	LinDA	MPO	WT	0.898572	BH	0.996283	fabK; enoyl-[acyl-carrier protein] reductase II [EC:1.3.1.9]
1537	K02372	LinDA	MPO	WT	0.641141	BH	0.996283	fabZ; 3-hydroxyacyl-[acyl-carrier-protein] dehydratase [EC:4.2.1.59]
1538	K02375	LinDA	MPO	WT	0.994806	BH	0.996283	FZD5_8, fz2; frizzled 5/8
1539	K02377	LinDA	MPO	WT	0.126434	BH	0.360407	TSTA3, fcl; GDP-L-fucose synthase [EC:1.1.1.271]
1540	K02379	LinDA	MPO	WT	0.00022857	BH	0.00242747	fdhD; FdhD protein
1541	K02380	LinDA	MPO	WT	1.04122e-06	BH	5.80023e-05	fdhE; FdhE protein
1542	K02381	LinDA	MPO	WT	0.489863	BH	0.950021	fdrA; FdrA protein
1543	K02383	LinDA	MPO	WT	0.994806	BH	0.996283	flbB; flagellar protein FlbB
1544	K02385	LinDA	MPO	WT	0.500619	BH	0.967342	flbD; flagellar protein FlbD
1545	K02386	LinDA	MPO	WT	2.4581e-06	BH	5.92178e-05	flgA; flagellar basal body P-ring formation protein FlgA
1546	K02387	LinDA	MPO	WT	0.168941	BH	0.453898	flgB; flagellar basal-body rod protein FlgB
1547	K02388	LinDA	MPO	WT	0.0723805	BH	0.230006	flgC; flagellar basal-body rod protein FlgC
1548	K02389	LinDA	MPO	WT	0.145105	BH	0.402197	flgD; flagellar basal-body rod modification protein FlgD
1549	K02390	LinDA	MPO	WT	0.0700781	BH	0.224226	flgE; flagellar hook protein FlgE
1550	K02391	LinDA	MPO	WT	0.994806	BH	0.996283	flgF; flagellar basal-body rod protein FlgF
1551	K02392	LinDA	MPO	WT	0.166583	BH	0.44947	flgG; flagellar basal-body rod protein FlgG
1552	K02393	LinDA	MPO	WT	2.10115e-06	BH	5.80023e-05	flgH; flagellar L-ring protein FlgH
1553	K02394	LinDA	MPO	WT	2.19076e-06	BH	5.80023e-05	flgI; flagellar P-ring protein FlgI
1554	K02395	LinDA	MPO	WT	0.349359	BH	0.740926	flgJ; peptidoglycan hydrolase FlgJ
1555	K02396	LinDA	MPO	WT	0.21492	BH	0.541497	flgK; flagellar hook-associated protein 1
1556	K02397	LinDA	MPO	WT	0.417659	BH	0.849747	flgL; flagellar hook-associated protein 3 FlgL
1557	K02398	LinDA	MPO	WT	0.0953271	BH	0.288426	flgM; negative regulator of flagellin synthesis FlgM
1558	K02399	LinDA	MPO	WT	0.994806	BH	0.996283	flgN; flagellar biosynthesis protein FlgN
1559	K02400	LinDA	MPO	WT	0.166781	BH	0.449842	flhA; flagellar biosynthesis protein FlhA
1560	K02401	LinDA	MPO	WT	0.217927	BH	0.547652	flhB; flagellar biosynthesis protein FlhB
1561	K02402	LinDA	MPO	WT	0.994806	BH	0.996283	flhC; flagellar transcriptional activator FlhC
1562	K02403	LinDA	MPO	WT	0.994806	BH	0.996283	flhD; flagellar transcriptional activator FlhD
1563	K02404	LinDA	MPO	WT	0.133405	BH	0.375946	flhF; flagellar biosynthesis protein FlhF
1564	K02405	LinDA	MPO	WT	0.0395696	BH	0.141157	fliA, whiG; RNA polymerase sigma factor FliA
1565	K02406	LinDA	MPO	WT	0.475623	BH	0.932398	fliC, hag; flagellin
1566	K02407	LinDA	MPO	WT	0.582174	BH	0.996283	fliD; flagellar hook-associated protein 2
1567	K02408	LinDA	MPO	WT	0.168941	BH	0.453898	fliE; flagellar hook-basal body complex protein FliE
1568	K02409	LinDA	MPO	WT	0.168941	BH	0.453898	fliF; flagellar M-ring protein FliF
1569	K02410	LinDA	MPO	WT	0.170055	BH	0.455034	fliG; flagellar motor switch protein FliG
1570	K02411	LinDA	MPO	WT	0.579438	BH	0.996283	fliH; flagellar assembly protein FliH
1571	K02412	LinDA	MPO	WT	0.165432	BH	0.447994	fliI; flagellum-specific ATP synthase [EC:7.4.2.8]
1572	K02413	LinDA	MPO	WT	0.401964	BH	0.824142	fliJ; flagellar protein FliJ
1573	K02414	LinDA	MPO	WT	0.0274115	BH	0.10288	fliK; flagellar hook-length control protein FliK
1574	K02415	LinDA	MPO	WT	0.0221112	BH	0.0861258	fliL; flagellar protein FliL
1575	K02416	LinDA	MPO	WT	0.181598	BH	0.480035	fliM; flagellar motor switch protein FliM
1576	K02417	LinDA	MPO	WT	0.00102624	BH	0.00808357	fliN; flagellar motor switch protein FliN
1577	K02418	LinDA	MPO	WT	0.0729262	BH	0.231146	fliO, fliZ; flagellar protein FliO/FliZ
1578	K02419	LinDA	MPO	WT	0.165432	BH	0.447994	fliP; flagellar biosynthesis protein FliP
1579	K02420	LinDA	MPO	WT	0.16785	BH	0.452103	fliQ; flagellar biosynthesis protein FliQ
1580	K02421	LinDA	MPO	WT	0.21703	BH	0.545884	fliR; flagellar biosynthesis protein FliR
1581	K02422	LinDA	MPO	WT	0.324487	BH	0.720434	fliS; flagellar secretion chaperone FliS
1582	K02423	LinDA	MPO	WT	0.994806	BH	0.996283	fliT; flagellar protein FliT
1583	K02424	LinDA	MPO	WT	0.00342313	BH	0.0220674	fliY, tcyA; L-cystine transport system substrate-binding protein
1584	K02425	LinDA	MPO	WT	0.994806	BH	0.996283	fliZ; regulator of sigma S factor FliZ
1585	K02426	LinDA	MPO	WT	0.116509	BH	0.339951	sufE; cysteine desulfuration protein SufE
1586	K02427	LinDA	MPO	WT	1.92779e-06	BH	5.80023e-05	rlmE, rrmJ, ftsJ; 23S rRNA (uridine2552-2'-O)-methyltransferase [EC:2.1.1.166]
1587	K02428	LinDA	MPO	WT	0.0726337	BH	0.230613	rdgB; XTP/dITP diphosphohydrolase [EC:3.6.1.66]
1588	K02429	LinDA	MPO	WT	0.000161768	BH	0.00182419	fucP; MFS transporter, FHS family, L-fucose permease
1589	K02430	LinDA	MPO	WT	0.994806	BH	0.996283	fucR; DeoR family transcriptional regulator, L-fucose operon activator
1590	K02431	LinDA	MPO	WT	0.0147085	BH	0.0729524	fucU, FUOM; L-fucose mutarotase [EC:5.1.3.29]
1591	K02433	LinDA	MPO	WT	0.00457547	BH	0.0281276	gatA, QRSL1; aspartyl-tRNA(Asn)/glutamyl-tRNA(Gln) amidotransferase subunit A [EC:6.3.5.6 6.3.5.7]
1592	K02434	LinDA	MPO	WT	0.0492132	BH	0.166134	gatB, PET112; aspartyl-tRNA(Asn)/glutamyl-tRNA(Gln) amidotransferase subunit B [EC:6.3.5.6 6.3.5.7]
1593	K02435	LinDA	MPO	WT	0.0495551	BH	0.16706	gatC, GATC; aspartyl-tRNA(Asn)/glutamyl-tRNA(Gln) amidotransferase subunit C [EC:6.3.5.6 6.3.5.7]
1594	K02436	LinDA	MPO	WT	0.994806	BH	0.996283	gatR; DeoR family transcriptional regulator, galactitol utilization operon repressor
1595	K02437	LinDA	MPO	WT	0.000158537	BH	0.00179595	gcvH, GCSH; glycine cleavage system H protein
1596	K02438	LinDA	MPO	WT	0.00163565	BH	0.0118869	glgX; glycogen debranching enzyme [EC:3.2.1.196]
1597	K02439	LinDA	MPO	WT	6.68884e-05	BH	0.000878428	glpE; thiosulfate sulfurtransferase [EC:2.8.1.1]
1598	K02440	LinDA	MPO	WT	0.0328785	BH	0.120414	GLPF; glycerol uptake facilitator protein
1599	K02441	LinDA	MPO	WT	0.0227439	BH	0.0879874	glpG; GlpG protein
1600	K02442	LinDA	MPO	WT	0.994806	BH	0.996283	glpM; membrane protein GlpM
1601	K02443	LinDA	MPO	WT	0.000195747	BH	0.00214224	glpP; glycerol uptake operon antiterminator
1602	K02444	LinDA	MPO	WT	0.149229	BH	0.412701	glpR; DeoR family transcriptional regulator, glycerol-3-phosphate regulon repressor
1603	K02445	LinDA	MPO	WT	0.126332	BH	0.360254	glpT; MFS transporter, OPA family, glycerol-3-phosphate transporter
1604	K02446	LinDA	MPO	WT	5.27698e-05	BH	0.000731872	glpX; fructose-1,6-bisphosphatase II [EC:3.1.3.11]
1605	K02448	LinDA	MPO	WT	0.994806	BH	0.996283	norD; nitric oxide reductase NorD protein
1606	K02450	LinDA	MPO	WT	0.155764	BH	0.426168	gspA; general secretion pathway protein A
1607	K02452	LinDA	MPO	WT	0.29258	BH	0.670251	gspC; general secretion pathway protein C
1608	K02453	LinDA	MPO	WT	0.0695249	BH	0.222744	gspD; general secretion pathway protein D
1609	K02454	LinDA	MPO	WT	0.574168	BH	0.996283	gspE; general secretion pathway protein E [EC:7.4.2.8]
1610	K02455	LinDA	MPO	WT	0.608367	BH	0.996283	gspF; general secretion pathway protein F
1611	K02456	LinDA	MPO	WT	0.0482418	BH	0.163152	gspG; general secretion pathway protein G
1612	K02458	LinDA	MPO	WT	0.994806	BH	0.996283	gspI; general secretion pathway protein I
1613	K02459	LinDA	MPO	WT	0.994806	BH	0.996283	gspJ; general secretion pathway protein J
1614	K02460	LinDA	MPO	WT	0.994806	BH	0.996283	gspK; general secretion pathway protein K
1615	K02461	LinDA	MPO	WT	0.994806	BH	0.996283	gspL; general secretion pathway protein L
1616	K02462	LinDA	MPO	WT	0.994806	BH	0.996283	gspM; general secretion pathway protein M
1617	K02463	LinDA	MPO	WT	0.994806	BH	0.996283	gspN; general secretion pathway protein N
1618	K02464	LinDA	MPO	WT	0.994806	BH	0.996283	gspO; general secretion pathway protein O [EC:3.4.23.43 2.1.1.-]
1619	K02465	LinDA	MPO	WT	0.994806	BH	0.996283	gspS; general secretion pathway protein S
1620	K02466	LinDA	MPO	WT	0.994806	BH	0.996283	gutM; glucitol operon activator protein
1621	K02467	LinDA	MPO	WT	0.994806	BH	0.996283	gutQ; arabinose 5-phosphate isomerase [EC:5.3.1.13]
1622	K02468	LinDA	MPO	WT	0.994806	BH	0.996283	srlR, gutR; DeoR family transcriptional regulator, glucitol operon repressor
1623	K02469	LinDA	MPO	WT	0.669388	BH	0.996283	gyrA; DNA gyrase subunit A [EC:5.6.2.2]
1624	K02470	LinDA	MPO	WT	0.635321	BH	0.996283	gyrB; DNA gyrase subunit B [EC:5.6.2.2]
1625	K02471	LinDA	MPO	WT	0.0172973	BH	0.0809424	bacA; vitamin B12/bleomycin/antimicrobial peptide transport system ATP-binding/permease protein
1626	K02472	LinDA	MPO	WT	0.000429975	BH	0.00400303	wecC; UDP-N-acetyl-D-mannosaminuronic acid dehydrogenase [EC:1.1.1.336]
1627	K02473	LinDA	MPO	WT	0.079904	BH	0.250216	wbpP; UDP-N-acetylglucosamine/UDP-N-acetylgalactosamine 4-epimerase [EC:5.1.3.7 5.1.3.-]
1628	K02474	LinDA	MPO	WT	0.314776	BH	0.702189	wbpO; UDP-N-acetyl-D-glucosamine/UDP-N-acetyl-D-galactosamine dehydrogenase [EC:1.1.1.136 1.1.1.-]
1629	K02475	LinDA	MPO	WT	1.20782e-08	BH	3.74416e-06	K02475; two-component system, CitB family, response regulator
1630	K02476	LinDA	MPO	WT	1.34856e-08	BH	3.74416e-06	K02476; two-component system, CitB family, sensor kinase [EC:2.7.13.3]
1631	K02477	LinDA	MPO	WT	0.0164673	BH	0.0804394	K02477; two-component system, LytTR family, response regulator
1632	K02478	LinDA	MPO	WT	0.450866	BH	0.889268	K02478; two-component system, LytTR family, sensor kinase [EC:2.7.13.3]
1633	K02479	LinDA	MPO	WT	0.0740484	BH	0.233903	K02479; two-component system, NarL family, response regulator
1634	K02480	LinDA	MPO	WT	0.355485	BH	0.740926	K02480; two-component system, NarL family, sensor kinase [EC:2.7.13.3]
1635	K02481	LinDA	MPO	WT	0.00010527	BH	0.00130401	flgR; two-component system, NtrC family, response regulator
1636	K02482	LinDA	MPO	WT	1.09838e-06	BH	5.80023e-05	flgS; two-component system, NtrC family, sensor kinase [EC:2.7.13.3]
1637	K02483	LinDA	MPO	WT	0.0385184	BH	0.137871	K02483; two-component system, OmpR family, response regulator
1638	K02484	LinDA	MPO	WT	0.0198497	BH	0.0809424	K02484; two-component system, OmpR family, sensor kinase [EC:2.7.13.3]
1639	K02485	LinDA	MPO	WT	0.0476727	BH	0.161374	rssB, hnr; two-component system, response regulator
1640	K02486	LinDA	MPO	WT	0.994806	BH	0.996283	K02486; two-component system, sensor kinase [EC:2.7.13.3]
1641	K02487	LinDA	MPO	WT	0.355485	BH	0.740926	NA
1642	K02488	LinDA	MPO	WT	0.30731	BH	0.69203	pleD; two-component system, cell cycle response regulator [EC:2.7.7.65]
1643	K02490	LinDA	MPO	WT	0.0878022	BH	0.269212	spo0F; two-component system, response regulator, stage 0 sporulation protein F
1644	K02491	LinDA	MPO	WT	0.994806	BH	0.996283	kinA; two-component system, sporulation sensor kinase A [EC:2.7.13.3]
1645	K02492	LinDA	MPO	WT	0.0258265	BH	0.0975728	hemA; glutamyl-tRNA reductase [EC:1.2.1.70]
1646	K02493	LinDA	MPO	WT	0.00343557	BH	0.0221092	hemK, prmC, HEMK; release factor glutamine methyltransferase [EC:2.1.1.297]
1647	K02494	LinDA	MPO	WT	0.994806	BH	0.996283	lolB; outer membrane lipoprotein LolB
1648	K02495	LinDA	MPO	WT	0.00676647	BH	0.0382094	hemN, hemZ; oxygen-independent coproporphyrinogen III oxidase [EC:1.3.98.3]
1649	K02496	LinDA	MPO	WT	0.994806	BH	0.996283	hemX; uroporphyrin-III C-methyltransferase [EC:2.1.1.107]
1650	K02497	LinDA	MPO	WT	0.994806	BH	0.996283	hemX; HemX protein
1651	K02498	LinDA	MPO	WT	0.994806	BH	0.996283	hemY; HemY protein
1652	K02499	LinDA	MPO	WT	0.000344619	BH	0.00335134	yabN; tetrapyrrole methylase family protein / MazG family protein
1653	K02500	LinDA	MPO	WT	0.0661198	BH	0.214146	hisF; imidazole glycerol-phosphate synthase subunit HisF [EC:4.3.2.10]
1654	K02501	LinDA	MPO	WT	0.0651094	BH	0.211058	hisH; imidazole glycerol-phosphate synthase subunit HisH [EC:4.3.2.10]
1655	K02502	LinDA	MPO	WT	0.00758677	BH	0.0419746	hisZ; ATP phosphoribosyltransferase regulatory subunit
1656	K02503	LinDA	MPO	WT	0.982501	BH	0.996283	HINT1, hinT, hit; histidine triad (HIT) family protein
1657	K02504	LinDA	MPO	WT	0.994806	BH	0.996283	hofB; protein transport protein HofB
1658	K02505	LinDA	MPO	WT	0.994806	BH	0.996283	hofC; protein transport protein HofC
1659	K02507	LinDA	MPO	WT	0.994806	BH	0.996283	hofQ; protein transport protein HofQ
1660	K02508	LinDA	MPO	WT	0.994806	BH	0.996283	hpaA; AraC family transcriptional regulator, 4-hydroxyphenylacetate 3-monooxygenase operon regulatory protein
1661	K02509	LinDA	MPO	WT	5.17256e-07	BH	3.4577e-05	hpaH; 2-oxo-hept-3-ene-1,7-dioate hydratase [EC:4.2.1.-]
1662	K02510	LinDA	MPO	WT	0.000193735	BH	0.00212335	hpaI, hpcH; 4-hydroxy-2-oxoheptanedioate aldolase [EC:4.1.2.52]
1663	K02511	LinDA	MPO	WT	0.994806	BH	0.996283	hpaX; MFS transporter, ACS family, 4-hydroxyphenylacetate permease
1664	K02517	LinDA	MPO	WT	0.252684	BH	0.608542	lpxL, htrB; Kdo2-lipid IVA lauroyltransferase/acyltransferase [EC:2.3.1.241 2.3.1.-]
1665	K02518	LinDA	MPO	WT	0.740171	BH	0.996283	infA; translation initiation factor IF-1
1666	K02519	LinDA	MPO	WT	0.805828	BH	0.996283	infB, MTIF2; translation initiation factor IF-2
1667	K02520	LinDA	MPO	WT	0.741923	BH	0.996283	infC, MTIF3; translation initiation factor IF-3
1668	K02521	LinDA	MPO	WT	0.994806	BH	0.996283	ilvY; LysR family transcriptional regulator, positive regulator for ilvC
1669	K02523	LinDA	MPO	WT	2.21164e-06	BH	5.80023e-05	ispB; octaprenyl-diphosphate synthase [EC:2.5.1.90]
1670	K02525	LinDA	MPO	WT	0.00613271	BH	0.0354465	kdgR; LacI family transcriptional regulator, kdg operon repressor
1671	K02526	LinDA	MPO	WT	0.722663	BH	0.996283	kdgT; 2-keto-3-deoxygluconate permease
1672	K02527	LinDA	MPO	WT	0.338147	BH	0.740926	kdtA, waaA; 3-deoxy-D-manno-octulosonic-acid transferase [EC:2.4.99.12 2.4.99.13 2.4.99.14 2.4.99.15]
1673	K02528	LinDA	MPO	WT	0.82597	BH	0.996283	ksgA; 16S rRNA (adenine1518-N6/adenine1519-N6)-dimethyltransferase [EC:2.1.1.182]
1674	K02529	LinDA	MPO	WT	0.174382	BH	0.465437	lacI, galR; LacI family transcriptional regulator
1675	K02530	LinDA	MPO	WT	0.874366	BH	0.996283	lacR; DeoR family transcriptional regulator, lactose phosphotransferase system repressor
1676	K02531	LinDA	MPO	WT	0.0222034	BH	0.0863466	lacT; transcriptional antiterminator
1677	K02532	LinDA	MPO	WT	0.0403125	BH	0.143256	lacY; MFS transporter, OHS family, lactose permease
1678	K02533	LinDA	MPO	WT	1.93193e-06	BH	5.80023e-05	lasT; tRNA/rRNA methyltransferase [EC:2.1.1.-]
1679	K02535	LinDA	MPO	WT	0.350456	BH	0.740926	lpxC; UDP-3-O-[3-hydroxymyristoyl] N-acetylglucosamine deacetylase [EC:3.5.1.108]
1680	K02536	LinDA	MPO	WT	0.0446606	BH	0.156607	lpxD; UDP-3-O-[3-hydroxymyristoyl] glucosamine N-acyltransferase [EC:2.3.1.191]
1681	K02538	LinDA	MPO	WT	2.01141e-05	BH	0.000323044	manR; activator of the mannose operon, transcriptional antiterminator
1682	K02545	LinDA	MPO	WT	0.994806	BH	0.996283	mecA; penicillin-binding protein 2 prime [EC:3.4.16.4]
1683	K02546	LinDA	MPO	WT	5.00391e-06	BH	9.95417e-05	mecI; BlaI family transcriptional regulator, methicillin resistance regulatory protein
1684	K02547	LinDA	MPO	WT	0.994806	BH	0.996283	mecR1; methicillin resistance protein
1685	K02548	LinDA	MPO	WT	0.118668	BH	0.345573	menA; 1,4-dihydroxy-2-naphthoate polyprenyltransferase [EC:2.5.1.74]
1686	K02549	LinDA	MPO	WT	0.0196108	BH	0.0809424	menC; o-succinylbenzoate synthase [EC:4.2.1.113]
1687	K02550	LinDA	MPO	WT	0.994806	BH	0.996283	glcA; glycolate permease
1688	K02551	LinDA	MPO	WT	0.0460692	BH	0.161318	menD; 2-succinyl-5-enolpyruvyl-6-hydroxy-3-cyclohexene-1-carboxylate synthase [EC:2.2.1.9]
1689	K02552	LinDA	MPO	WT	0.0476727	BH	0.161374	menF; menaquinone-specific isochorismate synthase [EC:5.4.4.2]
1690	K02553	LinDA	MPO	WT	0.994806	BH	0.996283	rraA, menG; regulator of ribonuclease activity A
1691	K02554	LinDA	MPO	WT	6.79295e-05	BH	0.000890524	mhpD; 2-keto-4-pentenoate hydratase [EC:4.2.1.80]
1692	K02556	LinDA	MPO	WT	0.0837968	BH	0.258104	motA; chemotaxis protein MotA
1693	K02557	LinDA	MPO	WT	0.0898585	BH	0.274157	motB; chemotaxis protein MotB
1694	K02558	LinDA	MPO	WT	0.446857	BH	0.882534	mpl; UDP-N-acetylmuramate: L-alanyl-gamma-D-glutamyl-meso-diaminopimelate ligase [EC:6.3.2.45]
1695	K02560	LinDA	MPO	WT	0.994806	BH	0.996283	lpxM, msbB; lauroyl-Kdo2-lipid IVA myristoyltransferase [EC:2.3.1.243]
1696	K02562	LinDA	MPO	WT	0.994806	BH	0.996283	mtlR; mannitol operon repressor
1697	K02563	LinDA	MPO	WT	0.716812	BH	0.996283	murG; UDP-N-acetylglucosamine--N-acetylmuramyl-(pentapeptide) pyrophosphoryl-undecaprenol N-acetylglucosamine transferase [EC:2.4.1.227]
1698	K02564	LinDA	MPO	WT	0.777795	BH	0.996283	nagB, GNPDA; glucosamine-6-phosphate deaminase [EC:3.5.99.6]
1699	K02565	LinDA	MPO	WT	1.36928e-05	BH	0.000231304	nagC; N-acetylglucosamine repressor
1700	K02566	LinDA	MPO	WT	0.737545	BH	0.996283	nagD; NagD protein
1701	K02567	LinDA	MPO	WT	2.43996e-06	BH	5.91932e-05	napA; nitrate reductase (cytochrome) [EC:1.9.6.1]
1702	K02568	LinDA	MPO	WT	0.302274	BH	0.683804	napB; nitrate reductase (cytochrome), electron transfer subunit
1703	K02569	LinDA	MPO	WT	0.282507	BH	0.658562	napC; cytochrome c-type protein NapC
1704	K02570	LinDA	MPO	WT	2.83783e-06	BH	6.32334e-05	napD; periplasmic nitrate reductase NapD
1705	K02572	LinDA	MPO	WT	0.302274	BH	0.683804	napF; ferredoxin-type protein NapF
1706	K02573	LinDA	MPO	WT	2.30541e-06	BH	5.80023e-05	napG; ferredoxin-type protein NapG
1707	K02574	LinDA	MPO	WT	1.21367e-06	BH	5.80023e-05	napH; ferredoxin-type protein NapH
1708	K02575	LinDA	MPO	WT	0.0350817	BH	0.127476	NRT, narK, nrtP, nasA; MFS transporter, NNP family, nitrate/nitrite transporter
1709	K02584	LinDA	MPO	WT	2.26772e-06	BH	5.80023e-05	nifA; Nif-specific regulatory protein
1710	K02585	LinDA	MPO	WT	0.314379	BH	0.702189	nifB; nitrogen fixation protein NifB
1711	K02586	LinDA	MPO	WT	0.100721	BH	0.302067	nifD; nitrogenase molybdenum-iron protein alpha chain [EC:1.18.6.1]
1712	K02587	LinDA	MPO	WT	0.215687	BH	0.542875	nifE; nitrogenase molybdenum-cofactor synthesis protein NifE
1713	K02588	LinDA	MPO	WT	0.554492	BH	0.996283	nifH; nitrogenase iron protein NifH
1714	K02589	LinDA	MPO	WT	5.07021e-06	BH	0.000100323	nifHD1, nifI1; nitrogen regulatory protein PII 1
1715	K02590	LinDA	MPO	WT	5.07021e-06	BH	0.000100323	nifHD2, nifI2; nitrogen regulatory protein PII 2
1716	K02591	LinDA	MPO	WT	0.102765	BH	0.306478	nifK; nitrogenase molybdenum-iron protein beta chain [EC:1.18.6.1]
1717	K02592	LinDA	MPO	WT	0.0175957	BH	0.0809424	nifN; nitrogenase molybdenum-iron protein NifN
1718	K02593	LinDA	MPO	WT	0.994806	BH	0.996283	nifT; nitrogen fixation protein NifT
1719	K02594	LinDA	MPO	WT	0.000256833	BH	0.0026468	nifV; homocitrate synthase NifV [EC:2.3.3.14]
1720	K02595	LinDA	MPO	WT	0.223563	BH	0.547652	nifW; nitrogenase-stabilizing/protective protein
1721	K02596	LinDA	MPO	WT	0.258288	BH	0.616599	nifX; nitrogen fixation protein NifX
1722	K02597	LinDA	MPO	WT	0.223563	BH	0.547652	nifZ; nitrogen fixation protein NifZ
1723	K02598	LinDA	MPO	WT	0.0152148	BH	0.0749829	nirC; nitrite transporter
1724	K02600	LinDA	MPO	WT	0.817708	BH	0.996283	nusA; transcription termination/antitermination protein NusA
1725	K02601	LinDA	MPO	WT	0.712914	BH	0.996283	nusG; transcription termination/antitermination protein NusG
1726	K02609	LinDA	MPO	WT	0.0196168	BH	0.0809424	paaA; ring-1,2-phenylacetyl-CoA epoxidase subunit PaaA [EC:1.14.13.149]
1727	K02610	LinDA	MPO	WT	0.0196116	BH	0.0809424	paaB; ring-1,2-phenylacetyl-CoA epoxidase subunit PaaB
1728	K02611	LinDA	MPO	WT	0.0196116	BH	0.0809424	paaC; ring-1,2-phenylacetyl-CoA epoxidase subunit PaaC [EC:1.14.13.149]
1729	K02612	LinDA	MPO	WT	0.0196116	BH	0.0809424	paaD; ring-1,2-phenylacetyl-CoA epoxidase subunit PaaD
1730	K02613	LinDA	MPO	WT	0.0196056	BH	0.0809424	paaE; ring-1,2-phenylacetyl-CoA epoxidase subunit PaaE
1731	K02614	LinDA	MPO	WT	0.342813	BH	0.740926	paaI; acyl-CoA thioesterase [EC:3.1.2.-]
1732	K02615	LinDA	MPO	WT	0.223563	BH	0.547652	paaJ; 3-oxo-5,6-didehydrosuberyl-CoA/3-oxoadipyl-CoA thiolase [EC:2.3.1.223 2.3.1.174]
1733	K02616	LinDA	MPO	WT	0.0196116	BH	0.0809424	paaX; phenylacetic acid degradation operon negative regulatory protein
1734	K02617	LinDA	MPO	WT	0.994806	BH	0.996283	paaY; phenylacetic acid degradation protein
1735	K02618	LinDA	MPO	WT	0.0196056	BH	0.0809424	paaZ; oxepin-CoA hydrolase / 3-oxo-5,6-dehydrosuberyl-CoA semialdehyde dehydrogenase [EC:3.3.2.12 1.2.1.91]
1736	K02619	LinDA	MPO	WT	0.108903	BH	0.321553	pabC; 4-amino-4-deoxychorismate lyase [EC:4.1.3.38]
1737	K02621	LinDA	MPO	WT	0.810864	BH	0.996283	parC; topoisomerase IV subunit A [EC:5.6.2.2]
1738	K02622	LinDA	MPO	WT	0.98967	BH	0.996283	parE; topoisomerase IV subunit B [EC:5.6.2.2]
1739	K02624	LinDA	MPO	WT	2.31669e-06	BH	5.80023e-05	pcaR; IclR family transcriptional regulator, pca regulon regulatory protein
1740	K02625	LinDA	MPO	WT	0.994806	BH	0.996283	pcaT; MFS transporter, MHS family, dicarboxylic acid transporter PcaT
1741	K02626	LinDA	MPO	WT	2.72418e-06	BH	6.20043e-05	pdaD; arginine decarboxylase [EC:4.1.1.19]
1742	K02628	LinDA	MPO	WT	0.994806	BH	0.996283	pecA; phycoerythrocyanin alpha chain
1743	K02629	LinDA	MPO	WT	0.994806	BH	0.996283	pecB; phycoerythrocyanin beta chain
1744	K02630	LinDA	MPO	WT	0.994806	BH	0.996283	pecC; phycoerythrocyanin-associated rod linker protein
1745	K02631	LinDA	MPO	WT	0.994806	BH	0.996283	pecE; phycoerythrocyanin alpha-cysteine-84 phycoviolobilin lyase/isomerase subunit PecE [EC:4.4.1.31]
1746	K02632	LinDA	MPO	WT	0.994806	BH	0.996283	pecF; phycoerythrocyanin alpha-cysteine-84 phycoviolobilin lyase/isomerase subunit PecF [EC:4.4.1.31]
1747	K02634	LinDA	MPO	WT	0.355485	BH	0.740926	petA; apocytochrome f
1748	K02635	LinDA	MPO	WT	0.104447	BH	0.310743	petB; cytochrome b6
1749	K02636	LinDA	MPO	WT	0.120097	BH	0.348503	petC; cytochrome b6-f complex iron-sulfur subunit [EC:7.1.1.6]
1750	K02637	LinDA	MPO	WT	0.355485	BH	0.740926	petD; cytochrome b6-f complex subunit 4
1751	K02638	LinDA	MPO	WT	0.355485	BH	0.740926	petE; plastocyanin
1752	K02639	LinDA	MPO	WT	0.0808381	BH	0.250216	petF; ferredoxin
1753	K02640	LinDA	MPO	WT	0.355485	BH	0.740926	petG; cytochrome b6-f complex subunit 5
1754	K02641	LinDA	MPO	WT	0.355485	BH	0.740926	petH; ferredoxin--NADP+ reductase [EC:1.18.1.2]
1755	K02642	LinDA	MPO	WT	0.994806	BH	0.996283	petL; cytochrome b6-f complex subunit 6
1756	K02643	LinDA	MPO	WT	0.994806	BH	0.996283	petM; cytochrome b6-f complex subunit 7
1757	K02647	LinDA	MPO	WT	0.224659	BH	0.550155	cdaR; carbohydrate diacid regulator
1758	K02650	LinDA	MPO	WT	5.87447e-05	BH	0.000795412	pilA; type IV pilus assembly protein PilA
1759	K02651	LinDA	MPO	WT	0.0403671	BH	0.143358	flp, pilA; pilus assembly protein Flp/PilA
1760	K02652	LinDA	MPO	WT	0.000109812	BH	0.00134456	pilB; type IV pilus assembly protein PilB
1761	K02653	LinDA	MPO	WT	0.000265406	BH	0.00272005	pilC; type IV pilus assembly protein PilC
1762	K02654	LinDA	MPO	WT	0.00535442	BH	0.032222	pilD, pppA; leader peptidase (prepilin peptidase) / N-methyltransferase [EC:3.4.23.43 2.1.1.-]
1763	K02655	LinDA	MPO	WT	0.994806	BH	0.996283	pilE; type IV pilus assembly protein PilE
1764	K02656	LinDA	MPO	WT	0.994806	BH	0.996283	pilF; type IV pilus assembly protein PilF
1765	K02657	LinDA	MPO	WT	0.0808381	BH	0.250216	pilG; twitching motility two-component system response regulator PilG
1766	K02658	LinDA	MPO	WT	0.104447	BH	0.310743	pilH; twitching motility two-component system response regulator PilH
1767	K02659	LinDA	MPO	WT	0.355485	BH	0.740926	pilI; twitching motility protein PilI
1768	K02660	LinDA	MPO	WT	0.847251	BH	0.996283	pilJ; twitching motility protein PilJ
1769	K02662	LinDA	MPO	WT	0.00109181	BH	0.00851863	pilM; type IV pilus assembly protein PilM
1770	K02663	LinDA	MPO	WT	0.00256742	BH	0.0173975	pilN; type IV pilus assembly protein PilN
1771	K02664	LinDA	MPO	WT	0.00256742	BH	0.0173975	pilO; type IV pilus assembly protein PilO
1772	K02665	LinDA	MPO	WT	0.994806	BH	0.996283	pilP; type IV pilus assembly protein PilP
1773	K02666	LinDA	MPO	WT	0.0315032	BH	0.116411	pilQ; type IV pilus assembly protein PilQ
1774	K02667	LinDA	MPO	WT	0.994806	BH	0.996283	pilR, pehR; two-component system, NtrC family, response regulator PilR
1775	K02668	LinDA	MPO	WT	0.994806	BH	0.996283	pilS, pehS; two-component system, NtrC family, sensor histidine kinase PilS [EC:2.7.13.3]
1776	K02669	LinDA	MPO	WT	0.00204544	BH	0.0144132	pilT; twitching motility protein PilT
1777	K02671	LinDA	MPO	WT	0.309837	BH	0.695609	pilV; type IV pilus assembly protein PilV
1778	K02672	LinDA	MPO	WT	0.258288	BH	0.616599	pilW; type IV pilus assembly protein PilW
1779	K02674	LinDA	MPO	WT	0.31177	BH	0.698681	pilY1; type IV pilus assembly protein PilY1
1780	K02676	LinDA	MPO	WT	0.994806	BH	0.996283	pilZ; type IV pilus assembly protein PilZ
1781	K02679	LinDA	MPO	WT	0.994806	BH	0.996283	ppdA; prepilin peptidase dependent protein A
1782	K02680	LinDA	MPO	WT	0.994806	BH	0.996283	ppdB; prepilin peptidase dependent protein B
1783	K02681	LinDA	MPO	WT	0.994806	BH	0.996283	ppdC; prepilin peptidase dependent protein C
1784	K02682	LinDA	MPO	WT	0.295811	BH	0.675568	ppdD; prepilin peptidase dependent protein D
1785	K02684	LinDA	MPO	WT	0.994806	BH	0.996283	PRI1; DNA primase small subunit [EC:2.7.7.102]
1786	K02686	LinDA	MPO	WT	0.446857	BH	0.882534	priB; primosomal replication protein N
1787	K02687	LinDA	MPO	WT	0.307678	BH	0.69265	prmA; ribosomal protein L11 methyltransferase [EC:2.1.1.-]
1788	K02688	LinDA	MPO	WT	1.28886e-05	BH	0.000219847	prpR; transcriptional regulator, propionate catabolism operon regulatory protein
1789	K02689	LinDA	MPO	WT	0.355485	BH	0.740926	psaA; photosystem I P700 chlorophyll a apoprotein A1
1790	K02690	LinDA	MPO	WT	0.355485	BH	0.740926	psaB; photosystem I P700 chlorophyll a apoprotein A2
1791	K02691	LinDA	MPO	WT	0.355485	BH	0.740926	psaC; photosystem I subunit VII
1792	K02692	LinDA	MPO	WT	0.355485	BH	0.740926	psaD; photosystem I subunit II
1793	K02693	LinDA	MPO	WT	0.355485	BH	0.740926	psaE; photosystem I subunit IV
1794	K02694	LinDA	MPO	WT	0.355485	BH	0.740926	psaF; photosystem I subunit III
1795	K02696	LinDA	MPO	WT	0.994806	BH	0.996283	psaI; photosystem I subunit VIII
1796	K02697	LinDA	MPO	WT	0.994806	BH	0.996283	psaJ; photosystem I subunit IX
1797	K02698	LinDA	MPO	WT	0.355485	BH	0.740926	psaK; photosystem I subunit X
1798	K02699	LinDA	MPO	WT	0.355485	BH	0.740926	psaL; photosystem I subunit XI
1799	K02700	LinDA	MPO	WT	0.355485	BH	0.740926	psaM; photosystem I subunit XII
1800	K02702	LinDA	MPO	WT	0.994806	BH	0.996283	psaX; photosystem I 4.8kDa protein
1801	K02703	LinDA	MPO	WT	0.0808381	BH	0.250216	psbA; photosystem II P680 reaction center D1 protein [EC:1.10.3.9]
1802	K02704	LinDA	MPO	WT	0.355485	BH	0.740926	psbB; photosystem II CP47 chlorophyll apoprotein
1803	K02705	LinDA	MPO	WT	0.0476727	BH	0.161374	psbC; photosystem II CP43 chlorophyll apoprotein
1804	K02706	LinDA	MPO	WT	0.355485	BH	0.740926	psbD; photosystem II P680 reaction center D2 protein [EC:1.10.3.9]
1805	K02707	LinDA	MPO	WT	0.355485	BH	0.740926	psbE; photosystem II cytochrome b559 subunit alpha
1806	K02708	LinDA	MPO	WT	0.355485	BH	0.740926	psbF; photosystem II cytochrome b559 subunit beta
1807	K02709	LinDA	MPO	WT	0.355485	BH	0.740926	psbH; photosystem II PsbH protein
1808	K02710	LinDA	MPO	WT	0.355485	BH	0.740926	psbI; photosystem II PsbI protein
1809	K02711	LinDA	MPO	WT	0.355485	BH	0.740926	psbJ; photosystem II PsbJ protein
1810	K02712	LinDA	MPO	WT	0.355485	BH	0.740926	psbK; photosystem II PsbK protein
1811	K02713	LinDA	MPO	WT	0.994806	BH	0.996283	psbL; photosystem II PsbL protein
1812	K02714	LinDA	MPO	WT	0.355485	BH	0.740926	psbM; photosystem II PsbM protein
1813	K02715	LinDA	MPO	WT	0.355485	BH	0.740926	psbN; PsbN protein
1814	K02716	LinDA	MPO	WT	0.355485	BH	0.740926	psbO; photosystem II oxygen-evolving enhancer protein 1
1815	K02717	LinDA	MPO	WT	0.355485	BH	0.740926	psbP; photosystem II oxygen-evolving enhancer protein 2
1816	K02718	LinDA	MPO	WT	0.355485	BH	0.740926	psbT; photosystem II PsbT protein
1817	K02719	LinDA	MPO	WT	0.994806	BH	0.996283	psbU; photosystem II PsbU protein
1818	K02720	LinDA	MPO	WT	0.355485	BH	0.740926	psbV; photosystem II cytochrome c550
1819	K02722	LinDA	MPO	WT	0.355485	BH	0.740926	psbX; photosystem II PsbX protein
1820	K02723	LinDA	MPO	WT	0.994806	BH	0.996283	psbY; photosystem II PsbY protein
1821	K02724	LinDA	MPO	WT	0.994806	BH	0.996283	psbZ; photosystem II PsbZ protein
1822	K02736	LinDA	MPO	WT	0.994806	BH	0.996283	PSMB4; 20S proteasome subunit beta 7 [EC:3.4.25.1]
1823	K02742	LinDA	MPO	WT	0.994806	BH	0.996283	sprT; SprT protein
1824	K02744	LinDA	MPO	WT	0.0617283	BH	0.202021	agaF; N-acetylgalactosamine PTS system EIIA component [EC:2.7.1.-]
1825	K02745	LinDA	MPO	WT	0.319658	BH	0.711417	agaV; N-acetylgalactosamine PTS system EIIB component [EC:2.7.1.-]
1826	K02746	LinDA	MPO	WT	0.215893	BH	0.543209	agaW; N-acetylgalactosamine PTS system EIIC component
1827	K02747	LinDA	MPO	WT	0.244352	BH	0.591104	agaE; N-acetylgalactosamine PTS system EIID component
1828	K02750	LinDA	MPO	WT	0.169531	BH	0.454456	glvC, malP, aglA; alpha-glucoside PTS system EIICB component [EC:2.7.1.208 2.7.1.-]
1829	K02753	LinDA	MPO	WT	0.593863	BH	0.996283	ascF; beta-glucoside (arbutin/salicin/cellobiose) PTS system EIICB component [EC:2.7.1.-]
1830	K02755	LinDA	MPO	WT	0.994806	BH	0.996283	bglFa; beta-glucoside PTS system EIIA component [EC:2.7.1.-]
1831	K02756	LinDA	MPO	WT	0.994806	BH	0.996283	NA
1832	K02757	LinDA	MPO	WT	0.000493887	BH	0.0045131	bglF, bglP; beta-glucoside PTS system EIICBA component [EC:2.7.1.-]
1833	K02759	LinDA	MPO	WT	0.00156084	BH	0.0114554	celC, chbA; cellobiose PTS system EIIA component [EC:2.7.1.196 2.7.1.205]
1834	K02760	LinDA	MPO	WT	0.0165878	BH	0.0808152	celA, chbB; cellobiose PTS system EIIB component [EC:2.7.1.196 2.7.1.205]
1835	K02761	LinDA	MPO	WT	0.0942086	BH	0.285784	celB, chbC; cellobiose PTS system EIIC component
1836	K02763	LinDA	MPO	WT	1.99209e-05	BH	0.000322032	NA
1837	K02765	LinDA	MPO	WT	0.0102464	BH	0.0536546	gamP; D-glucosamine PTS system EIICBA component [EC:2.7.1.-]
1838	K02768	LinDA	MPO	WT	0.00452216	BH	0.0279155	fruB; fructose PTS system EIIA component [EC:2.7.1.202]
1839	K02769	LinDA	MPO	WT	0.394398	BH	0.811771	fruAb; fructose PTS system EIIB component [EC:2.7.1.202]
1840	K02770	LinDA	MPO	WT	0.000681166	BH	0.00585706	fruA; fructose PTS system EIIBC or EIIC component [EC:2.7.1.202]
1841	K02771	LinDA	MPO	WT	0.0203627	BH	0.0814358	levG; fructose PTS system EIID component
1842	K02773	LinDA	MPO	WT	0.55448	BH	0.996283	gatA, sgcA; galactitol PTS system EIIA component [EC:2.7.1.200]
1843	K02774	LinDA	MPO	WT	0.0190567	BH	0.0809424	gatB, sgcB; galactitol PTS system EIIB component [EC:2.7.1.200]
1844	K02775	LinDA	MPO	WT	0.314722	BH	0.702189	gatC, sgcC; galactitol PTS system EIIC component
1845	K02777	LinDA	MPO	WT	0.0391617	BH	0.139836	crr; sugar PTS system EIIA component [EC:2.7.1.-]
1846	K02779	LinDA	MPO	WT	0.00592571	BH	0.0345197	ptsG; glucose PTS system EIICB or EIICBA component [EC:2.7.1.199]
1847	K02781	LinDA	MPO	WT	0.685696	BH	0.996283	srlB; glucitol/sorbitol PTS system EIIA component [EC:2.7.1.198]
1848	K02782	LinDA	MPO	WT	0.994806	BH	0.996283	srlE; glucitol/sorbitol PTS system EIIB component [EC:2.7.1.198]
1849	K02783	LinDA	MPO	WT	0.00115678	BH	0.00894092	srlA; glucitol/sorbitol PTS system EIIC component
1850	K02784	LinDA	MPO	WT	0.00212534	BH	0.0148634	ptsH; phosphocarrier protein HPr
1851	K02786	LinDA	MPO	WT	0.817123	BH	0.996283	lacF; lactose PTS system EIIA component [EC:2.7.1.207]
1852	K02788	LinDA	MPO	WT	0.683846	BH	0.996283	lacE; lactose PTS system EIICB component [EC:2.7.1.207]
1853	K02791	LinDA	MPO	WT	5.32115e-08	BH	8.02991e-06	malX; maltose/glucose PTS system EIICB component [EC:2.7.1.199 2.7.1.208]
1854	K02793	LinDA	MPO	WT	0.115907	BH	0.339263	manXa; mannose PTS system EIIA component [EC:2.7.1.191]
1855	K02794	LinDA	MPO	WT	0.202713	BH	0.515642	manX; mannose PTS system EIIAB component [EC:2.7.1.191]
1856	K02795	LinDA	MPO	WT	0.169674	BH	0.454456	manY; mannose PTS system EIIC component
1857	K02796	LinDA	MPO	WT	0.47722	BH	0.935281	manZ; mannose PTS system EIID component
1858	K02798	LinDA	MPO	WT	0.000427913	BH	0.00399386	cmtB; mannitol PTS system EIIA component [EC:2.7.1.197]
1859	K02799	LinDA	MPO	WT	0.0196056	BH	0.0809424	NA
1860	K02800	LinDA	MPO	WT	0.000173687	BH	0.00193217	mtlA, cmtA; mannitol PTS system EIICBA or EIICB component [EC:2.7.1.197]
1861	K02803	LinDA	MPO	WT	0.223563	BH	0.547652	nagEb; N-acetylglucosamine PTS system EIIB component [EC:2.7.1.193]
1862	K02804	LinDA	MPO	WT	0.00494334	BH	0.0300899	nagE; N-acetylglucosamine PTS system EIICBA or EIICB component [EC:2.7.1.193]
1863	K02805	LinDA	MPO	WT	0.780618	BH	0.996283	wecE, rffA; dTDP-4-amino-4,6-dideoxygalactose transaminase [EC:2.6.1.59]
1864	K02806	LinDA	MPO	WT	0.0153953	BH	0.0757012	ptsN; nitrogen PTS system EIIA component [EC:2.7.1.-]
1865	K02808	LinDA	MPO	WT	0.994806	BH	0.996283	NA
1866	K02810	LinDA	MPO	WT	5.78951e-05	BH	0.00078678	scrA, sacP, sacX, ptsS; sucrose PTS system EIIBCA or EIIBC component [EC:2.7.1.211]
1867	K02812	LinDA	MPO	WT	8.96754e-06	BH	0.000158805	sorF, sorA; sorbose PTS system EIIA component [EC:2.7.1.206]
1868	K02813	LinDA	MPO	WT	8.45389e-06	BH	0.00015682	sorB; sorbose PTS system EIIB component [EC:2.7.1.206]
1869	K02814	LinDA	MPO	WT	0.994806	BH	0.996283	sorA, sorC; sorbose PTS system EIIC component
1870	K02815	LinDA	MPO	WT	0.994806	BH	0.996283	sorM, sorD; sorbose PTS system EIID component
1871	K02817	LinDA	MPO	WT	0.994806	BH	0.996283	NA
1872	K02818	LinDA	MPO	WT	0.994806	BH	0.996283	NA
1873	K02819	LinDA	MPO	WT	0.00653737	BH	0.0371418	treB, treP; trehalose PTS system EIIBC or EIIBCA component [EC:2.7.1.201]
1874	K02821	LinDA	MPO	WT	0.00359804	BH	0.0230194	ulaC, sgaA; ascorbate PTS system EIIA or EIIAB component [EC:2.7.1.194]
1875	K02822	LinDA	MPO	WT	0.204678	BH	0.519572	ulaB, sgaB; ascorbate PTS system EIIB component [EC:2.7.1.194]
1876	K02823	LinDA	MPO	WT	0.00490362	BH	0.0298972	pyrDII; dihydroorotate dehydrogenase electron transfer subunit
1877	K02824	LinDA	MPO	WT	0.694298	BH	0.996283	uraA, pyrP; uracil permease
1878	K02825	LinDA	MPO	WT	0.968014	BH	0.996283	pyrR; pyrimidine operon attenuation protein / uracil phosphoribosyltransferase [EC:2.4.2.9]
1879	K02826	LinDA	MPO	WT	0.994806	BH	0.996283	qoxA; cytochrome aa3-600 menaquinol oxidase subunit II [EC:7.1.1.5]
1880	K02827	LinDA	MPO	WT	0.994806	BH	0.996283	qoxB; cytochrome aa3-600 menaquinol oxidase subunit I [EC:7.1.1.5]
1881	K02828	LinDA	MPO	WT	0.994806	BH	0.996283	qoxC; cytochrome aa3-600 menaquinol oxidase subunit III [EC:7.1.1.5]
1882	K02829	LinDA	MPO	WT	0.994806	BH	0.996283	qoxD; cytochrome aa3-600 menaquinol oxidase subunit IV [EC:7.1.1.5]
1883	K02834	LinDA	MPO	WT	0.955274	BH	0.996283	rbfA; ribosome-binding factor A
1884	K02835	LinDA	MPO	WT	0.741183	BH	0.996283	prfA, MTRF1, MRF1; peptide chain release factor 1
1885	K02836	LinDA	MPO	WT	0.741923	BH	0.996283	prfB; peptide chain release factor 2
1886	K02837	LinDA	MPO	WT	0.706292	BH	0.996283	prfC; peptide chain release factor 3
1887	K02838	LinDA	MPO	WT	0.741183	BH	0.996283	frr, MRRF, RRF; ribosome recycling factor
1888	K02839	LinDA	MPO	WT	0.0062	BH	0.0357174	prfH; peptide chain release factor
1889	K02840	LinDA	MPO	WT	3.26989e-05	BH	0.000497184	waaB, rfaB; UDP-D-galactose:(glucosyl)LPS alpha-1,6-D-galactosyltransferase [EC:2.4.1.-]
1890	K02841	LinDA	MPO	WT	0.0264997	BH	0.0998112	waaC, rfaC; heptosyltransferase I [EC:2.4.-.-]
1891	K02843	LinDA	MPO	WT	0.308691	BH	0.694719	waaF, rfaF; heptosyltransferase II [EC:2.4.-.-]
1892	K02844	LinDA	MPO	WT	0.0378553	BH	0.136022	waaG, rfaG; UDP-glucose:(heptosyl)LPS alpha-1,3-glucosyltransferase [EC:2.4.1.-]
1893	K02846	LinDA	MPO	WT	0.994806	BH	0.996283	solA; N-methyl-L-tryptophan oxidase [EC:1.5.3.-]
1894	K02847	LinDA	MPO	WT	0.0295474	BH	0.109951	waaL, rfaL; O-antigen ligase [EC:2.4.1.-]
1895	K02848	LinDA	MPO	WT	0.994806	BH	0.996283	waaP, rfaP; heptose I phosphotransferase [EC:2.7.1.-]
1896	K02849	LinDA	MPO	WT	0.0499705	BH	0.168307	waaQ, rfaQ; heptosyltransferase III [EC:2.4.-.-]
1897	K02850	LinDA	MPO	WT	7.26033e-07	BH	4.37981e-05	waaY, rfaY; heptose II phosphotransferase [EC:2.7.1.-]
1898	K02851	LinDA	MPO	WT	0.246319	BH	0.595145	wecA, tagO, rfe; UDP-GlcNAc:undecaprenyl-phosphate/decaprenyl-phosphate GlcNAc-1-phosphate transferase [EC:2.7.8.33 2.7.8.35]
1899	K02852	LinDA	MPO	WT	0.994806	BH	0.996283	wecG, rffM; UDP-N-acetyl-D-mannosaminouronate:lipid I N-acetyl-D-mannosaminouronosyltransferase [EC:2.4.1.180]
1900	K02853	LinDA	MPO	WT	0.994806	BH	0.996283	wzyE, rffT; enterobacterial common antigen polymerase [EC:2.4.1.-]
1901	K02854	LinDA	MPO	WT	0.994806	BH	0.996283	rhaR; AraC family transcriptional regulator, L-rhamnose operon transcriptional activator RhaR
1902	K02855	LinDA	MPO	WT	0.994806	BH	0.996283	rhaS; AraC family transcriptional regulator, L-rhamnose operon regulatory protein RhaS
1903	K02856	LinDA	MPO	WT	0.994806	BH	0.996283	rhaT; L-rhamnose-H+ transport protein
1904	K02858	LinDA	MPO	WT	1.9259e-06	BH	5.80023e-05	ribB, RIB3; 3,4-dihydroxy 2-butanone 4-phosphate synthase [EC:4.1.99.12]
1905	K02859	LinDA	MPO	WT	0.682541	BH	0.996283	ribT; riboflavin biosynthesis RibT protein
1906	K02860	LinDA	MPO	WT	0.408586	BH	0.836156	rimM; 16S rRNA processing protein RimM
1907	K02862	LinDA	MPO	WT	0.223563	BH	0.547652	ctaG; putative membrane protein
1908	K02863	LinDA	MPO	WT	0.751657	BH	0.996283	RP-L1, MRPL1, rplA; large subunit ribosomal protein L1
1909	K02864	LinDA	MPO	WT	0.741923	BH	0.996283	RP-L10, MRPL10, rplJ; large subunit ribosomal protein L10
1910	K02865	LinDA	MPO	WT	0.994806	BH	0.996283	RP-L10Ae, RPL10A; large subunit ribosomal protein L10Ae
1911	K02867	LinDA	MPO	WT	0.741923	BH	0.996283	RP-L11, MRPL11, rplK; large subunit ribosomal protein L11
1912	K02871	LinDA	MPO	WT	0.741923	BH	0.996283	RP-L13, MRPL13, rplM; large subunit ribosomal protein L13
1913	K02872	LinDA	MPO	WT	0.994806	BH	0.996283	RP-L13Ae, RPL13A; large subunit ribosomal protein L13Ae
1914	K02874	LinDA	MPO	WT	0.742952	BH	0.996283	RP-L14, MRPL14, rplN; large subunit ribosomal protein L14
1915	K02876	LinDA	MPO	WT	0.746037	BH	0.996283	RP-L15, MRPL15, rplO; large subunit ribosomal protein L15
1916	K02878	LinDA	MPO	WT	0.742952	BH	0.996283	RP-L16, MRPL16, rplP; large subunit ribosomal protein L16
1917	K02879	LinDA	MPO	WT	0.594605	BH	0.996283	RP-L17, MRPL17, rplQ; large subunit ribosomal protein L17
1918	K02880	LinDA	MPO	WT	0.994806	BH	0.996283	RP-L17e, RPL17; large subunit ribosomal protein L17e
1919	K02881	LinDA	MPO	WT	0.746037	BH	0.996283	RP-L18, MRPL18, rplR; large subunit ribosomal protein L18
1920	K02884	LinDA	MPO	WT	0.742525	BH	0.996283	RP-L19, MRPL19, rplS; large subunit ribosomal protein L19
1921	K02886	LinDA	MPO	WT	0.742952	BH	0.996283	RP-L2, MRPL2, rplB; large subunit ribosomal protein L2
1922	K02887	LinDA	MPO	WT	0.741923	BH	0.996283	RP-L20, MRPL20, rplT; large subunit ribosomal protein L20
1923	K02888	LinDA	MPO	WT	0.742952	BH	0.996283	RP-L21, MRPL21, rplU; large subunit ribosomal protein L21
1924	K02890	LinDA	MPO	WT	0.741923	BH	0.996283	RP-L22, MRPL22, rplV; large subunit ribosomal protein L22
1925	K02891	LinDA	MPO	WT	0.994806	BH	0.996283	RP-L22e, RPL22; large subunit ribosomal protein L22e
1926	K02892	LinDA	MPO	WT	0.741923	BH	0.996283	RP-L23, MRPL23, rplW; large subunit ribosomal protein L23
1927	K02893	LinDA	MPO	WT	0.994806	BH	0.996283	RP-L23Ae, RPL23A; large subunit ribosomal protein L23Ae
1928	K02894	LinDA	MPO	WT	0.994806	BH	0.996283	RP-L23e, RPL23; large subunit ribosomal protein L23e
1929	K02895	LinDA	MPO	WT	0.741923	BH	0.996283	RP-L24, MRPL24, rplX; large subunit ribosomal protein L24
1930	K02896	LinDA	MPO	WT	0.994806	BH	0.996283	RP-L24e, RPL24; large subunit ribosomal protein L24e
1931	K02897	LinDA	MPO	WT	0.00169264	BH	0.0122173	RP-L25, rplY; large subunit ribosomal protein L25
1932	K02899	LinDA	MPO	WT	0.743693	BH	0.996283	RP-L27, MRPL27, rpmA; large subunit ribosomal protein L27
1933	K02902	LinDA	MPO	WT	0.656825	BH	0.996283	RP-L28, MRPL28, rpmB; large subunit ribosomal protein L28
1934	K02904	LinDA	MPO	WT	0.744221	BH	0.996283	RP-L29, rpmC; large subunit ribosomal protein L29
1935	K02906	LinDA	MPO	WT	0.815227	BH	0.996283	RP-L3, MRPL3, rplC; large subunit ribosomal protein L3
1936	K02907	LinDA	MPO	WT	0.960996	BH	0.996283	RP-L30, MRPL30, rpmD; large subunit ribosomal protein L30
1937	K02909	LinDA	MPO	WT	0.795156	BH	0.996283	RP-L31, rpmE; large subunit ribosomal protein L31
1938	K02910	LinDA	MPO	WT	0.994806	BH	0.996283	RP-L31e, RPL31; large subunit ribosomal protein L31e
1939	K02911	LinDA	MPO	WT	0.75095	BH	0.996283	RP-L32, MRPL32, rpmF; large subunit ribosomal protein L32
1940	K02913	LinDA	MPO	WT	0.695177	BH	0.996283	RP-L33, MRPL33, rpmG; large subunit ribosomal protein L33
1941	K02914	LinDA	MPO	WT	0.489123	BH	0.950021	RP-L34, MRPL34, rpmH; large subunit ribosomal protein L34
1942	K02916	LinDA	MPO	WT	0.741923	BH	0.996283	RP-L35, MRPL35, rpmI; large subunit ribosomal protein L35
1943	K02918	LinDA	MPO	WT	0.994806	BH	0.996283	RP-L35e, RPL35; large subunit ribosomal protein L35e
1944	K02919	LinDA	MPO	WT	0.154601	BH	0.423545	RP-L36, MRPL36, rpmJ; large subunit ribosomal protein L36
1945	K02926	LinDA	MPO	WT	0.751821	BH	0.996283	RP-L4, MRPL4, rplD; large subunit ribosomal protein L4
1946	K02927	LinDA	MPO	WT	0.994806	BH	0.996283	RP-L40e, RPL40, UBA52; ubiquitin-large subunit ribosomal protein L40e
1947	K02929	LinDA	MPO	WT	0.994806	BH	0.996283	RP-L44e, RPL44; large subunit ribosomal protein L44e
1948	K02931	LinDA	MPO	WT	0.742952	BH	0.996283	RP-L5, MRPL5, rplE; large subunit ribosomal protein L5
1949	K02933	LinDA	MPO	WT	0.740477	BH	0.996283	RP-L6, MRPL6, rplF; large subunit ribosomal protein L6
1950	K02935	LinDA	MPO	WT	0.741923	BH	0.996283	RP-L7, MRPL12, rplL; large subunit ribosomal protein L7/L12
1951	K02936	LinDA	MPO	WT	0.994806	BH	0.996283	RP-L7Ae, RPL7A; large subunit ribosomal protein L7Ae
1952	K02939	LinDA	MPO	WT	0.787872	BH	0.996283	RP-L9, MRPL9, rplI; large subunit ribosomal protein L9
1953	K02941	LinDA	MPO	WT	0.994806	BH	0.996283	RP-LP0, RPLP0; large subunit ribosomal protein LP0
1954	K02943	LinDA	MPO	WT	0.994806	BH	0.996283	RP-LP2, RPLP2; large subunit ribosomal protein LP2
1955	K02945	LinDA	MPO	WT	0.848412	BH	0.996283	RP-S1, rpsA; small subunit ribosomal protein S1
1956	K02946	LinDA	MPO	WT	0.742246	BH	0.996283	RP-S10, MRPS10, rpsJ; small subunit ribosomal protein S10
1957	K02948	LinDA	MPO	WT	0.518196	BH	0.996283	RP-S11, MRPS11, rpsK; small subunit ribosomal protein S11
1958	K02950	LinDA	MPO	WT	0.741923	BH	0.996283	RP-S12, MRPS12, rpsL; small subunit ribosomal protein S12
1959	K02952	LinDA	MPO	WT	0.596389	BH	0.996283	RP-S13, rpsM; small subunit ribosomal protein S13
1960	K02954	LinDA	MPO	WT	0.925165	BH	0.996283	RP-S14, MRPS14, rpsN; small subunit ribosomal protein S14
1961	K02956	LinDA	MPO	WT	0.779086	BH	0.996283	RP-S15, MRPS15, rpsO; small subunit ribosomal protein S15
1962	K02957	LinDA	MPO	WT	0.994806	BH	0.996283	RP-S15Ae, RPS15A; small subunit ribosomal protein S15Ae
1963	K02958	LinDA	MPO	WT	0.994806	BH	0.996283	RP-S15e, RPS15; small subunit ribosomal protein S15e
1964	K02959	LinDA	MPO	WT	0.748955	BH	0.996283	RP-S16, MRPS16, rpsP; small subunit ribosomal protein S16
1965	K02961	LinDA	MPO	WT	0.742952	BH	0.996283	RP-S17, MRPS17, rpsQ; small subunit ribosomal protein S17
1966	K02963	LinDA	MPO	WT	0.732548	BH	0.996283	RP-S18, MRPS18, rpsR; small subunit ribosomal protein S18
1967	K02965	LinDA	MPO	WT	0.741923	BH	0.996283	RP-S19, rpsS; small subunit ribosomal protein S19
1968	K02966	LinDA	MPO	WT	0.994806	BH	0.996283	RP-S19e, RPS19; small subunit ribosomal protein S19e
1969	K02967	LinDA	MPO	WT	0.389334	BH	0.802791	RP-S2, MRPS2, rpsB; small subunit ribosomal protein S2
1970	K02968	LinDA	MPO	WT	0.730718	BH	0.996283	RP-S20, rpsT; small subunit ribosomal protein S20
1971	K02970	LinDA	MPO	WT	0.9855	BH	0.996283	RP-S21, MRPS21, rpsU; small subunit ribosomal protein S21
1972	K02977	LinDA	MPO	WT	0.994806	BH	0.996283	RP-S27Ae, RPS27A, UBA80; ubiquitin-small subunit ribosomal protein S27Ae
1973	K02982	LinDA	MPO	WT	0.798155	BH	0.996283	RP-S3, rpsC; small subunit ribosomal protein S3
1974	K02986	LinDA	MPO	WT	0.329623	BH	0.730308	RP-S4, rpsD; small subunit ribosomal protein S4
1975	K02988	LinDA	MPO	WT	0.746777	BH	0.996283	RP-S5, MRPS5, rpsE; small subunit ribosomal protein S5
1976	K02989	LinDA	MPO	WT	0.994806	BH	0.996283	RP-S5e, RPS5; small subunit ribosomal protein S5e
1977	K02990	LinDA	MPO	WT	0.743693	BH	0.996283	RP-S6, MRPS6, rpsF; small subunit ribosomal protein S6
1978	K02992	LinDA	MPO	WT	0.741923	BH	0.996283	RP-S7, MRPS7, rpsG; small subunit ribosomal protein S7
1979	K02994	LinDA	MPO	WT	0.741923	BH	0.996283	RP-S8, rpsH; small subunit ribosomal protein S8
1980	K02996	LinDA	MPO	WT	0.798427	BH	0.996283	RP-S9, MRPS9, rpsI; small subunit ribosomal protein S9
1981	K03006	LinDA	MPO	WT	0.994806	BH	0.996283	RPB1, POLR2A; DNA-directed RNA polymerase II subunit RPB1 [EC:2.7.7.6]
1982	K03010	LinDA	MPO	WT	0.994806	BH	0.996283	RPB2, POLR2B; DNA-directed RNA polymerase II subunit RPB2 [EC:2.7.7.6]
1983	K03013	LinDA	MPO	WT	0.994806	BH	0.996283	RPB5, POLR2E; DNA-directed RNA polymerases I, II, and III subunit RPABC1
1984	K03015	LinDA	MPO	WT	0.994806	BH	0.996283	RPB7, POLR2G; DNA-directed RNA polymerase II subunit RPB7
1985	K03018	LinDA	MPO	WT	0.994806	BH	0.996283	RPC1, POLR3A; DNA-directed RNA polymerase III subunit RPC1 [EC:2.7.7.6]
1986	K03021	LinDA	MPO	WT	0.994806	BH	0.996283	RPC2, POLR3B; DNA-directed RNA polymerase III subunit RPC2 [EC:2.7.7.6]
1987	K03030	LinDA	MPO	WT	0.994806	BH	0.996283	PSMD14, RPN11, POH1; 26S proteasome regulatory subunit N11
1988	K03032	LinDA	MPO	WT	0.994806	BH	0.996283	PSMD1, RPN2; 26S proteasome regulatory subunit N2
1989	K03034	LinDA	MPO	WT	0.994806	BH	0.996283	RPN4; protein RPN4
1990	K03040	LinDA	MPO	WT	0.463842	BH	0.912919	rpoA; DNA-directed RNA polymerase subunit alpha [EC:2.7.7.6]
1991	K03041	LinDA	MPO	WT	0.994806	BH	0.996283	rpoA1; DNA-directed RNA polymerase subunit A' [EC:2.7.7.6]
1992	K03043	LinDA	MPO	WT	0.850976	BH	0.996283	rpoB; DNA-directed RNA polymerase subunit beta [EC:2.7.7.6]
1993	K03045	LinDA	MPO	WT	0.994806	BH	0.996283	rpoB2; DNA-directed RNA polymerase subunit B" [EC:2.7.7.6]
1994	K03046	LinDA	MPO	WT	0.740972	BH	0.996283	rpoC; DNA-directed RNA polymerase subunit beta' [EC:2.7.7.6]
1995	K03048	LinDA	MPO	WT	0.333649	BH	0.737907	rpoE; DNA-directed RNA polymerase subunit delta
1996	K03060	LinDA	MPO	WT	0.976196	BH	0.996283	rpoZ; DNA-directed RNA polymerase subunit omega [EC:2.7.7.6]
1997	K03063	LinDA	MPO	WT	0.994806	BH	0.996283	PSMC4, RPT3; 26S proteasome regulatory subunit T3
1998	K03068	LinDA	MPO	WT	0.994806	BH	0.996283	LRP5_6; low density lipoprotein receptor-related protein 5/6
1999	K03070	LinDA	MPO	WT	0.981868	BH	0.996283	secA; preprotein translocase subunit SecA [EC:7.4.2.8]
[truncated: 5,421 more rows]

## Sheet: KEGG pathway
	feature	method	group1	group2	p_values	adj_method	p_adjust	pathway_name	pathway_description	pathway_class	pathway_map
1	ko00020	LinDA	MPO	WT	5.55133e-05	BH	0.00132769	Citrate cycle (TCA cycle)	The citrate cycle (TCA cycle, Krebs cycle) is an important aerobic pathway for the final steps of the oxidation of carbohydrates and fatty acids. The cycle starts with acetyl-CoA, the activated form of acetate, derived from glycolysis and pyruvate oxidation for carbohydrates and from beta oxidation of fatty acids. The two-carbon acetyl group in acetyl-CoA is transferred to the four-carbon compoun…	Metabolism; Carbohydrate metabolism	Citrate cycle (TCA cycle)
2	ko00071	LinDA	MPO	WT	0.00133203	BH	0.012332	Fatty acid degradation	NA	Metabolism; Lipid metabolism	Fatty acid degradation
3	ko00072	LinDA	MPO	WT	0.000914495	BH	0.00972074	NA	NA	NA	NA
4	ko00312	LinDA	MPO	WT	0.00339981	BH	0.0216833	NA	NA	NA	NA
5	ko00350	LinDA	MPO	WT	0.000347942	BH	0.00434171	Tyrosine metabolism	NA	Metabolism; Amino acid metabolism	Tyrosine metabolism
6	ko00362	LinDA	MPO	WT	0.000130205	BH	0.0022777	Benzoate degradation	NA	Metabolism; Xenobiotics biodegradation and metabolism	Benzoate degradation
7	ko00363	LinDA	MPO	WT	0.00631847	BH	0.036268	Bisphenol degradation	NA	Metabolism; Xenobiotics biodegradation and metabolism	Bisphenol degradation
8	ko00380	LinDA	MPO	WT	0.00761317	BH	0.0420189	Tryptophan metabolism	NA	Metabolism; Amino acid metabolism	Tryptophan metabolism
9	ko00400	LinDA	MPO	WT	0.00790282	BH	0.0427945	Phenylalanine, tyrosine and tryptophan biosynthesis	NA	Metabolism; Amino acid metabolism	Phenylalanine, tyrosine and tryptophan biosynthesis
10	ko00472	LinDA	MPO	WT	0.000155184	BH	0.00234974	NA	NA	NA	NA
11	ko00511	LinDA	MPO	WT	0.00249015	BH	0.0188273	Other glycan degradation	NA	Metabolism; Glycan biosynthesis and metabolism	Other glycan degradation
12	ko00513	LinDA	MPO	WT	3.87496e-06	BH	0.000158873	Various types of N-glycan biosynthesis	NA	Metabolism; Glycan biosynthesis and metabolism	Various types of N-glycan biosynthesis
13	ko00514	LinDA	MPO	WT	5.38606e-07	BH	3.0916e-05	Other types of O-glycan biosynthesis	O-linked glycosylation is the attachment of monosaccharides to the hydroxyl groups of amino acids, mostly serine and threonine, and is found in eukaryotes, archaea and bacteria. O-glycans exhibit diverse types of modifications where the innermost monosaccharide is N-acetylgalactosamine (map00512), mannose in mammals (map00515), and others (this map) including N-acetylglucosamine, fucose, glucose,…	Metabolism; Glycan biosynthesis and metabolism	Other types of O-glycan biosynthesis
14	ko00540	LinDA	MPO	WT	1.64927e-05	BH	0.000591675	Lipopolysaccharide biosynthesis	Lipopolysaccharide (LPS) is the major component of the outer membrane of Gram-negative bacteria consisting of three domains: a hydrophobic anchor called lipid A, a non-repeating core oligosaccharide (OS) and a repetitive glycan polymer called O-antigen or O-polysaccharide (O-PS). The enzymes for the biosynthesis of lipid A are well conserved among Gram-negative bacterial species [MD:M00060 M00866…	Metabolism; Glycan biosynthesis and metabolism	Lipopolysaccharide biosynthesis
15	ko00562	LinDA	MPO	WT	2.88521e-05	BH	0.000920063	Inositol phosphate metabolism	NA	Metabolism; Carbohydrate metabolism	Inositol phosphate metabolism
16	ko00565	LinDA	MPO	WT	0.00311744	BH	0.0203342	Ether lipid metabolism	NA	Metabolism; Lipid metabolism	Ether lipid metabolism
17	ko00591	LinDA	MPO	WT	0.00132332	BH	0.012332	Linoleic acid metabolism	NA	Metabolism; Lipid metabolism	Linoleic acid metabolism
18	ko00592	LinDA	MPO	WT	0.00141383	BH	0.0126803	alpha-Linolenic acid metabolism	NA	Metabolism; Lipid metabolism	alpha-Linolenic acid metabolism
19	ko00603	LinDA	MPO	WT	0.00120252	BH	0.0123258	Glycosphingolipid biosynthesis - globo and isoglobo series	NA	Metabolism; Glycan biosynthesis and metabolism	Glycosphingolipid biosynthesis - globo and isoglobo series
20	ko00623	LinDA	MPO	WT	0.00652842	BH	0.0367384	Toluene degradation	NA	Metabolism; Xenobiotics biodegradation and metabolism	Toluene degradation
21	ko00624	LinDA	MPO	WT	0.000134916	BH	0.0022777	Polycyclic aromatic hydrocarbon degradation	NA	Metabolism; Xenobiotics biodegradation and metabolism	Polycyclic aromatic hydrocarbon degradation
22	ko00626	LinDA	MPO	WT	0.00204436	BH	0.0167638	Naphthalene degradation	NA	Metabolism; Xenobiotics biodegradation and metabolism	Naphthalene degradation
23	ko00627	LinDA	MPO	WT	0.000126441	BH	0.0022777	Aminobenzoate degradation	NA	Metabolism; Xenobiotics biodegradation and metabolism	Aminobenzoate degradation
24	ko00630	LinDA	MPO	WT	0.00047816	BH	0.00548928	Glyoxylate and dicarboxylate metabolism	NA	Metabolism; Carbohydrate metabolism	Glyoxylate and dicarboxylate metabolism
25	ko00640	LinDA	MPO	WT	0.00282519	BH	0.0188565	Propanoate metabolism	NA	Metabolism; Carbohydrate metabolism	Propanoate metabolism
26	ko00642	LinDA	MPO	WT	8.26621e-05	BH	0.00169457	Ethylbenzene degradation	NA	Metabolism; Xenobiotics biodegradation and metabolism	Ethylbenzene degradation
27	ko00643	LinDA	MPO	WT	5.15699e-05	BH	0.00132769	Styrene degradation	NA	Metabolism; Xenobiotics biodegradation and metabolism	Styrene degradation
28	ko00650	LinDA	MPO	WT	0.00583674	BH	0.0348695	Butanoate metabolism	NA	Metabolism; Carbohydrate metabolism	Butanoate metabolism
29	ko00785	LinDA	MPO	WT	7.84499e-05	BH	0.00169457	Lipoic acid metabolism	NA	Metabolism; Metabolism of cofactors and vitamins	Lipoic acid metabolism
30	ko00830	LinDA	MPO	WT	0.000155558	BH	0.00234974	Retinol metabolism	NA	Metabolism; Metabolism of cofactors and vitamins	Retinol metabolism
31	ko00906	LinDA	MPO	WT	3.50239e-05	BH	0.00100519	Carotenoid biosynthesis	NA	Metabolism; Metabolism of terpenoids and polyketides	Carotenoid biosynthesis
32	ko00930	LinDA	MPO	WT	3.59656e-06	BH	0.000158873	Caprolactam degradation	NA	Metabolism; Xenobiotics biodegradation and metabolism	Caprolactam degradation
33	ko00941	LinDA	MPO	WT	0.0025485	BH	0.0188273	Flavonoid biosynthesis	Flavonoids are a major class of plant secondary metabolites that serves a multitude of functions including pigments and antioxidant activity. Flavonoids are synthesized from phenylpropanoid derivatives by condensation with malonyl-CoA. For example, condensation of p-coumaroyl-CoA (C6-C3) with three malonyl-CoA (C3) molecules results in naringenin chalcone with a diphenylpropane (C6-C3-C6) unit, w…	Metabolism; Biosynthesis of other secondary metabolites	Flavonoid biosynthesis
34	ko00944	LinDA	MPO	WT	3.31335e-07	BH	2.37733e-05	Flavone and flavonol biosynthesis	Flavones and flavonols (3-hydroxyflavones) are common flavonoids in the plant kingdom. They are synthesized as part of the flavonoid modification pathways in aglycone and glucoside forms.	Metabolism; Biosynthesis of other secondary metabolites	Flavone and flavonol biosynthesis
35	ko00980	LinDA	MPO	WT	0.000215616	BH	0.00294675	Metabolism of xenobiotics by cytochrome P450	NA	Metabolism; Xenobiotics biodegradation and metabolism	Metabolism of xenobiotics by cytochrome P450
36	ko00982	LinDA	MPO	WT	0.000215227	BH	0.00294675	Drug metabolism - cytochrome P450	NA	Metabolism; Xenobiotics biodegradation and metabolism	Drug metabolism - cytochrome P450
37	ko01040	LinDA	MPO	WT	0.00280977	BH	0.0188565	Biosynthesis of unsaturated fatty acids	NA	Metabolism; Lipid metabolism	Biosynthesis of unsaturated fatty acids
38	ko01051	LinDA	MPO	WT	0.00595333	BH	0.0348695	Biosynthesis of ansamycins	NA	Metabolism; Metabolism of terpenoids and polyketides	Biosynthesis of ansamycins
39	ko02060	LinDA	MPO	WT	0.00407262	BH	0.0254096	Phosphotransferase system (PTS)	The phosphoenolpyruvate (PEP)-dependent phosphotransferase system (PTS) is a major mechanism used by bacteria for uptake of carbohydrates, particularly hexoses, hexitols, and disaccharides, where the source of energy is from PEP. The PTS consists of two general components, enzyme I (EI) and histidine phosphocarrier protein (HPr), and of membrane-bound sugar specific permeases (enzymes II). Each e…	Environmental Information Processing; Membrane transport	Phosphotransferase system (PTS)
40	ko03015	LinDA	MPO	WT	9.36305e-08	BH	1.25067e-05	mRNA surveillance pathway	The mRNA surveillance pathway is a quality control mechanism that detects and degrades abnormal mRNAs. These pathways include nonsense-mediated mRNA decay (NMD), nonstop mRNA decay (NSD), and no-go decay (NGD). NMD is a mechanism that eliminates mRNAs containing premature translation-termination codons (PTCs). In vertebrates, PTCs trigger efficient NMD when located upstream of an exon junction co…	Genetic Information Processing; Translation	mRNA surveillance pathway
41	ko03320	LinDA	MPO	WT	0.00521262	BH	0.0318303	PPAR signaling pathway	Peroxisome proliferator-activated receptors (PPARs) are nuclear hormone receptors that are activated by fatty acids and their derivatives. PPAR has three subtypes (PPARalpha, beta/delta, and gamma) showing different expression patterns in vertebrates. Each of them is encoded in a separate gene and binds fatty acids and eicosanoids. PPARalpha plays a role in the clearance of circulating or cellula…	Organismal Systems; Endocrine system	PPAR signaling pathway
42	ko03450	LinDA	MPO	WT	0.000509203	BH	0.00562081	Non-homologous end-joining	Nonhomologous end joining (NHEJ) eliminates DNA double-strand breaks (DSBs) by direct ligation. NHEJ involves binding of the KU heterodimer to double-stranded DNA ends, recruitment of DNA-PKcs (MRX complex in yeast), processing of ends, and recruitment of the DNA ligase IV (LIG4)-XRCC4 complex, which brings about ligation. A recent study shows that bacteria accomplish NHEJ using just two proteins…	Genetic Information Processing; Replication and repair	Non-homologous end-joining
43	ko04011	LinDA	MPO	WT	0.00168326	BH	0.0146393	MAPK signaling pathway - yeast	The S. cerevisiae genome encodes multiple MAP kinase orthologs. One (Fus3) mediates cellular response to peptide pheromones. Another (Kss1) permits adjustment to nutrient limiting conditions. A third (Hog1) is necessary for survival under hyperosmotic conditions. A fourth (Slt2/Mpk1) is required for repair of injuries to the cell wall. As in mammalian cells, these pathways consist of a conserved …	Environmental Information Processing; Signal transduction	MAPK signaling pathway - yeast
44	ko04130	LinDA	MPO	WT	1.10431e-07	BH	1.25067e-05	SNARE interactions in vesicular transport	NA	Genetic Information Processing; Folding, sorting and degradation	SNARE interactions in vesicular transport
45	ko04144	LinDA	MPO	WT	0.00200087	BH	0.0167638	Endocytosis	Endocytosis is a mechanism for cells to remove ligands, nutrients, and plasma membrane (PM) proteins, and lipids from the cell surface, bringing them into the cell interior. Transmembrane proteins entering through clathrin-dependent endocytosis (CDE) have sequences in their cytoplasmic domains that bind to the APs (adaptor-related protein complexes) and enable their rapid removal from the PM. In …	Cellular Processes; Transport and catabolism	Endocytosis
46	ko04145	LinDA	MPO	WT	1.30732e-07	BH	1.25067e-05	Phagosome	Phagocytosis is the process of taking in relatively large particles by a cell, and is a central mechanism in the tissue remodeling, inflammation, and defense against infectious agents. A phagosome is formed when the specific receptors on the phagocyte surface recognize ligands on the particle surface. After formation, nascent phagosomes progressively acquire digestive characteristics. This matura…	Cellular Processes; Transport and catabolism	Phagosome
47	ko04612	LinDA	MPO	WT	0.00268961	BH	0.0188273	Antigen processing and presentation	NA	Organismal Systems; Immune system	Antigen processing and presentation
48	ko04621	LinDA	MPO	WT	0.00264159	BH	0.0188273	NOD-like receptor signaling pathway	Specific families of pattern recognition receptors are responsible for detecting various pathogens and generating innate immune responses. The intracellular NOD-like receptor (NLR) family contains more than 20 members in mammals and plays a pivotal role in the recognition of intracellular ligands. NOD1 and NOD2, two prototypic NLRs, sense the cytosolic presence of the bacterial peptidoglycan frag…	Organismal Systems; Immune system	NOD-like receptor signaling pathway
49	ko04914	LinDA	MPO	WT	0.00268961	BH	0.0188273	Progesterone-mediated oocyte maturation	Xenopus oocytes are naturally arrested at G2 of meiosis I. Exposure to either insulin/IGF-1 or the steroid hormone progesterone breaks this arrest and induces resumption of the two meiotic division cycles and maturation of the oocyte into a mature, fertilizable egg. This process is termed oocyte maturation. The transition is accompanied by an increase in maturation promoting factor (MPF or Cdc2/c…	Organismal Systems; Endocrine system	Progesterone-mediated oocyte maturation
50	ko04973	LinDA	MPO	WT	0.00129869	BH	0.012332	Carbohydrate digestion and absorption	Dietary carbohydrate in humans and omnivorous animals is a major nutrient. The carbohydrates that we ingest vary from the lactose in milk to complex carbohydrates. These carbohydrates are digested to monosaccharides, mostly glucose, galactose and fructose, prior to absorption in the small intestine. Glucose and galactose are initially transported into the enterocyte by SGLT1 located in the apical…	Organismal Systems; Digestive system	Carbohydrate digestion and absorption
51	ko05020	LinDA	MPO	WT	0.000406631	BH	0.00486263	Prion disease	Prion diseases, also termed transmissible spongiform encephalopathies (TSEs), are a group of fatal neurodegenerative diseases that affect humans and a number of other animal species. The etiology of these diseases is thought to be associated with the conversion of a normal protein, PrPC, into an infectious, pathogenic form, PrPSc. The conversion is induced by prion infections (for example, varian…	Human Diseases; Neurodegenerative disease	Prion disease
52	ko05120	LinDA	MPO	WT	0.000238876	BH	0.00311624	Epithelial cell signaling in Helicobacter pylori infection	Two major virulence factors of H. pylori are the vacuolating cytotoxin (VacA) and the cag type-IV secretion system (T4SS) and its translocated effector protein, cytotoxin-associated antigen A (CagA).	Human Diseases; Infectious disease: bacterial	Epithelial cell signaling in Helicobacter pylori infection
53	ko05215	LinDA	MPO	WT	0.00268961	BH	0.0188273	Prostate cancer	Prostate cancer constitutes a major health problem in Western countries. It is the most frequently diagnosed cancer among men and the second leading cause of male cancer deaths. The identification of key molecular alterations in prostate-cancer cells implicates carcinogen defenses (GSTP1), growth-factor-signaling pathways (NKX3.1, PTEN, and p27), and androgens (AR) as critical determinants of the…	Human Diseases; Cancer: specific types	Prostate cancer

## Sheet: ec
	feature	method	group1	group2	p_values	adj_method	p_adjust	description
1463	EC:3.2.1.86	LinDA	MPO	WT	0.00177413	BH	0.0135011	6-phospho-beta-glucosidase
584	EC:1.97.1.4	LinDA	MPO	WT	0.00492101	BH	0.0296111	[Formate-C-acetyltransferase]-activating enzyme
1554	EC:3.4.22.70	LinDA	MPO	WT	0.000147744	BH	0.00190732	Sortase A
722	EC:2.2.1.1	LinDA	MPO	WT	0.00607559	BH	0.0350574	Transketolase
1435	EC:3.2.1.26	LinDA	MPO	WT	0.000663392	BH	0.00673711	Beta-fructofuranosidase
1749	EC:3.6.3.34	LinDA	MPO	WT	0.000513106	BH	0.00540298	Iron-chelate-transporting ATPase
2219	EC:6.3.1.2	LinDA	MPO	WT	0.00678775	BH	0.038202	Glutamate--ammonia ligase
1047	EC:2.7.1.11	LinDA	MPO	WT	0.00212749	BH	0.0157835	6-phosphofructokinase
1341	EC:3.1.3.18	LinDA	MPO	WT	0.000837971	BH	0.00807507	Phosphoglycolate phosphatase
3	EC:1.1.1.100	LinDA	MPO	WT	0.00538539	BH	0.031785	3-oxoacyl-[acyl-carrier-protein] reductase
791	EC:2.3.1.54	LinDA	MPO	WT	0.00591001	BH	0.0342751	Formate C-acetyltransferase
2152	EC:5.4.99.5	LinDA	MPO	WT	0.00356579	BH	0.0232847	Chorismate mutase
384	EC:1.2.7.1	LinDA	MPO	WT	0.000609515	BH	0.00622722	Pyruvate synthase
1537	EC:3.4.21.53	LinDA	MPO	WT	0.00356659	BH	0.0232847	Endopeptidase La
66	EC:1.1.1.3	LinDA	MPO	WT	5e-05	BH	0.000846007	Homoserine dehydrogenase
471	EC:1.3.99.22	LinDA	MPO	WT	0.00265862	BH	0.0184089	Coproporphyrinogen dehydrogenase
778	EC:2.3.1.30	LinDA	MPO	WT	0.00934629	BH	0.0497815	Serine O-acetyltransferase
559	EC:1.7.99.1	LinDA	MPO	WT	8.21e-05	BH	0.00121025	Hydroxylamine reductase
967	EC:2.5.1.47	LinDA	MPO	WT	0.00388955	BH	0.0246616	Cysteine synthase
46	EC:1.1.1.25	LinDA	MPO	WT	0.00567124	BH	0.0331427	Shikimate dehydrogenase
1195	EC:2.7.7.60	LinDA	MPO	WT	6.99e-05	BH	0.00108654	2-C-methyl-D-erythritol 4-phosphate cytidylyltransferase
2070	EC:5.1.3.9	LinDA	MPO	WT	0.00599292	BH	0.0346679	N-acylglucosamine-6-phosphate 2-epimerase
907	EC:2.4.2.1	LinDA	MPO	WT	0.00155288	BH	0.012278	Purine-nucleoside phosphorylase
1880	EC:4.1.99.18	LinDA	MPO	WT	0.00628073	BH	0.0359686	Cyclic pyranopterin phosphate synthase
994	EC:2.6.1.1	LinDA	MPO	WT	0.00223442	BH	0.0164169	Aspartate transaminase
1887	EC:4.2.1.10	LinDA	MPO	WT	0.00643839	BH	0.0365963	3-dehydroquinate dehydratase
1404	EC:3.2.1.10	LinDA	MPO	WT	0.00239257	BH	0.017121	Oligo-1,6-glucosidase
1529	EC:3.4.21.102	LinDA	MPO	WT	0.00162784	BH	0.0126517	C-terminal processing peptidase
1015	EC:2.6.1.42	LinDA	MPO	WT	0.0039261	BH	0.0247821	Branched-chain-amino-acid transaminase
1905	EC:4.2.1.126	LinDA	MPO	WT	0.00152208	BH	0.0121393	N-acetylmuramic acid 6-phosphate etherase
319	EC:1.17.1.2	LinDA	MPO	WT	0.00291746	BH	0.019723	4-hydroxy-3-methylbut-2-enyl diphosphate reductase
1524	EC:3.4.19.3	LinDA	MPO	WT	0.000127503	BH	0.00170377	Pyroglutamyl-peptidase I
1089	EC:2.7.1.35	LinDA	MPO	WT	0.00298574	BH	0.0200659	Pyridoxal kinase
199	EC:1.12.99.6	LinDA	MPO	WT	0.000346114	BH	0.00401091	Hydrogenase (acceptor)
1687	EC:3.5.4.5	LinDA	MPO	WT	0.00239769	BH	0.017121	Cytidine deaminase
725	EC:2.2.1.2	LinDA	MPO	WT	0.000191672	BH	0.00238028	Transaldolase
1451	EC:3.2.1.55	LinDA	MPO	WT	1.38e-05	BH	0.000288052	Non-reducing end alpha-L-arabinofuranosidase
887	EC:2.4.1.315	LinDA	MPO	WT	0.000220946	BH	0.00265717	Diglucosyl diacylglycerol synthase (1,6-linking)
2142	EC:5.4.99.21	LinDA	MPO	WT	0.000115159	BH	0.00158518	23S rRNA pseudouridine(2604) synthase
1862	EC:4.1.3.27	LinDA	MPO	WT	0.00445979	BH	0.0275422	Anthranilate synthase
1836	EC:4.1.1.98	LinDA	MPO	WT	0.00369601	BH	0.023857	4-hydroxy-3-polyprenylbenzoate decarboxylase
1886	EC:4.2.1.1	LinDA	MPO	WT	0.00786623	BH	0.0429634	Carbonate dehydratase
2025	EC:4.4.1.5	LinDA	MPO	WT	0.00192413	BH	0.0144957	Lactoylglutathione lyase
631	EC:2.1.1.191	LinDA	MPO	WT	0.00287029	BH	0.0195779	23S rRNA (cytosine(1962)-C(5))-methyltransferase
321	EC:1.17.1.4	LinDA	MPO	WT	5.32e-05	BH	0.000862225	Xanthine dehydrogenase
1495	EC:3.4.11.21	LinDA	MPO	WT	0.000869629	BH	0.00814387	Aspartyl aminopeptidase
2088	EC:5.3.1.24	LinDA	MPO	WT	0.00203048	BH	0.0152119	Phosphoribosylanthranilate isomerase
595	EC:2.1.1.13	LinDA	MPO	WT	0.00754522	BH	0.0415441	Methionine synthase
252	EC:1.14.12.17	LinDA	MPO	WT	4.36e-06	BH	0.000130691	Nitric oxide dioxygenase
2074	EC:5.1.99.6	LinDA	MPO	WT	0.00161514	BH	0.0126391	NAD(P)H-hydrate epimerase
1272	EC:2.8.4.5	LinDA	MPO	WT	0.00243	BH	0.0172439	tRNA (N(6)-L-threonylcarbamoyladenosine(37)-C(2))-methylthiotransferase
1517	EC:3.4.17.19	LinDA	MPO	WT	0.00632749	BH	0.0360987	Carboxypeptidase Taq
2006	EC:4.3.2.1	LinDA	MPO	WT	0.00470555	BH	0.0287367	Argininosuccinate lyase
2145	EC:5.4.99.24	LinDA	MPO	WT	0.00263433	BH	0.0183519	23S rRNA pseudouridine(955/2504/2580) synthase
1271	EC:2.8.4.4	LinDA	MPO	WT	0.0033258	BH	0.02213	[Ribosomal protein S12] (aspartate(89)-C(3))-methylthiotransferase
2084	EC:5.3.1.16	LinDA	MPO	WT	0.00365531	BH	0.0236612	isomerase
614	EC:2.1.1.171	LinDA	MPO	WT	0.000831924	BH	0.00807507	16S rRNA (guanine(966)-N(2))-methyltransferase
498	EC:1.4.3.16	LinDA	MPO	WT	0.00539718	BH	0.031785	L-aspartate oxidase
333	EC:1.18.1.2	LinDA	MPO	WT	0.00703604	BH	0.0392243	Ferredoxin--NADP(+) reductase
939	EC:2.4.99.17	LinDA	MPO	WT	0.00502687	BH	0.0299906	S-adenosylmethionine:tRNA ribosyltransferase-isomerase
1188	EC:2.7.7.49	LinDA	MPO	WT	0.00162083	BH	0.0126402	RNA-directed DNA polymerase
1142	EC:2.7.2.11	LinDA	MPO	WT	0.00233594	BH	0.0168841	Glutamate 5-kinase
1101	EC:2.7.1.50	LinDA	MPO	WT	0.000151842	BH	0.00194921	Hydroxyethylthiazole kinase
507	EC:1.4.7.1	LinDA	MPO	WT	0.00483452	BH	0.02938	Glutamate synthase (ferredoxin)
1847	EC:4.1.2.40	LinDA	MPO	WT	0.00745271	BH	0.0411339	Tagatose-bisphosphate aldolase
1503	EC:3.4.13.19	LinDA	MPO	WT	0.00696584	BH	0.0390121	Membrane dipeptidase
590	EC:2.1.1.107	LinDA	MPO	WT	0.00315853	BH	0.0211031	Uroporphyrinogen-III C-methyltransferase
1985	EC:4.2.3.3	LinDA	MPO	WT	0.00121169	BH	0.010448	Methylglyoxal synthase
1238	EC:2.7.9.3	LinDA	MPO	WT	0.00084633	BH	0.00807507	Selenide, water dikinase
951	EC:2.5.1.17	LinDA	MPO	WT	0.00735729	BH	0.0408044	Cob(I)yrinic acid a,c-diamide adenosyltransferase
76	EC:1.1.1.31	LinDA	MPO	WT	0.00272364	BH	0.0186971	3-hydroxyisobutyrate dehydrogenase
990	EC:2.5.1.9	LinDA	MPO	WT	0.0020418	BH	0.0152468	Riboflavin synthase
557	EC:1.7.7.1	LinDA	MPO	WT	0.00168076	BH	0.0129406	Ferredoxin--nitrite reductase
1235	EC:2.7.8.8	LinDA	MPO	WT	0.00152471	BH	0.0121393	CDP-diacylglycerol--serine O-phosphatidyltransferase
1448	EC:3.2.1.51	LinDA	MPO	WT	6.85e-06	BH	0.000156577	Alpha-L-fucosidase
1677	EC:3.5.4.25	LinDA	MPO	WT	0.00447496	BH	0.0275614	GTP cyclohydrolase II
1876	EC:4.1.99.12	LinDA	MPO	WT	0.00358105	BH	0.0233125	3,4-dihydroxy-2-butanone-4-phosphate synthase
1371	EC:3.1.3.90	LinDA	MPO	WT	0.00471609	BH	0.0287367	Maltose 6'-phosphate phosphatase
2130	EC:5.4.3.8	LinDA	MPO	WT	0.000749687	BH	0.00752178	Glutamate-1-semialdehyde 2,1-aminomutase
1676	EC:3.5.4.2	LinDA	MPO	WT	0.00275762	BH	0.0188658	Adenine deaminase
748	EC:2.3.1.180	LinDA	MPO	WT	0.000396596	BH	0.00437788	Beta-ketoacyl-[acyl-carrier-protein] synthase III
1100	EC:2.7.1.5	LinDA	MPO	WT	7.6e-05	BH	0.00114474	Rhamnulokinase
1439	EC:3.2.1.35	LinDA	MPO	WT	1.08e-08	BH	4.78e-06	Hyaluronoglucosaminidase
1705	EC:3.6.1.22	LinDA	MPO	WT	0.00582579	BH	0.033959	NAD(+) diphosphatase
2263	EC:6.3.5.11	LinDA	MPO	WT	0.00085875	BH	0.00807507	Cobyrinate a,c-diamide synthase (glutamine-hydrolyzing)
2270	EC:6.3.5.9	LinDA	MPO	WT	0.00085875	BH	0.00807507	Hydrogenobyrinic acid a,c-diamide synthase (glutamine-hydrolyzing)
1743	EC:3.6.3.29	LinDA	MPO	WT	0.00492438	BH	0.0296111	Molybdate-transporting ATPase
1583	EC:3.4.24.78	LinDA	MPO	WT	0.000525962	BH	0.00544949	GPR endopeptidase
915	EC:2.4.2.21	LinDA	MPO	WT	0.00046859	BH	0.00507454	Nicotinate-nucleotide--dimethylbenzimidazole phosphoribosyltransferase
855	EC:2.4.1.211	LinDA	MPO	WT	0.00012247	BH	0.00165708	1,3-beta-galactosyl-N-acetylhexosamine phosphorylase
2177	EC:6.1.1.18	LinDA	MPO	WT	0.00269517	BH	0.0186056	Glutamine--tRNA ligase
1534	EC:3.4.21.116	LinDA	MPO	WT	0.00033211	BH	0.00389164	SpoIVB peptidase
2262	EC:6.3.5.10	LinDA	MPO	WT	0.00134329	BH	0.0111441	Adenosylcobyric acid synthase (glutamine-hydrolyzing)
1443	EC:3.2.1.40	LinDA	MPO	WT	0.00340792	BH	0.0223767	Alpha-L-rhamnosidase
1692	EC:3.5.99.2	LinDA	MPO	WT	8.06e-08	BH	8.01e-06	Aminopyrimidine aminohydrolase
1780	EC:4.1.1.12	LinDA	MPO	WT	0.000436371	BH	0.00479378	Aspartate 4-decarboxylase
1466	EC:3.2.1.93	LinDA	MPO	WT	0.00134502	BH	0.0111441	Alpha,alpha-phosphotrehalase
63	EC:1.1.1.29	LinDA	MPO	WT	0.00232012	BH	0.0168837	Glycerate dehydrogenase
473	EC:1.3.99.26	LinDA	MPO	WT	1.97e-08	BH	4.78e-06	All-trans-zeta-carotene desaturase
475	EC:1.3.99.28	LinDA	MPO	WT	1.97e-08	BH	4.78e-06	Phytoene desaturase (neurosporene-forming)
476	EC:1.3.99.29	LinDA	MPO	WT	1.97e-08	BH	4.78e-06	Phytoene desaturase (zeta-carotene-forming)
477	EC:1.3.99.31	LinDA	MPO	WT	1.97e-08	BH	4.78e-06	Phytoene desaturase (lycopene-forming)
127	EC:1.1.1.60	LinDA	MPO	WT	0.000272906	BH	0.00323104	2-hydroxy-3-oxopropionate reductase
1147	EC:2.7.2.7	LinDA	MPO	WT	0.000178338	BH	0.00227655	Butyrate kinase
1208	EC:2.7.7.76	LinDA	MPO	WT	0.00610949	BH	0.0351642	Molybdenum cofactor cytidylyltransferase
1681	EC:3.5.4.3	LinDA	MPO	WT	1.24e-06	BH	5.67e-05	Guanine deaminase
755	EC:2.3.1.19	LinDA	MPO	WT	0.000144687	BH	0.0018892	Phosphate butyryltransferase
1996	EC:4.3.1.15	LinDA	MPO	WT	0.00168199	BH	0.0129406	Diaminopropionate ammonia-lyase
1422	EC:3.2.1.177	LinDA	MPO	WT	0.00333161	BH	0.02213	Alpha-D-xyloside xylohydrolase
1594	EC:3.5.1.105	LinDA	MPO	WT	4.06e-06	BH	0.000130691	Chitin disaccharide deacetylase
402	EC:1.21.4.1	LinDA	MPO	WT	0.000138199	BH	0.00182534	D-proline reductase (dithiol)
317	EC:1.16.3.2	LinDA	MPO	WT	0.0068697	BH	0.0385682	Bacterial non-heme ferritin
316	EC:1.16.3.1	LinDA	MPO	WT	0.00272478	BH	0.0186971	Ferroxidase
1009	EC:2.6.1.21	LinDA	MPO	WT	0.000183567	BH	0.0023174	D-amino-acid transaminase
2221	EC:6.3.2.1	LinDA	MPO	WT	0.00783431	BH	0.042929	Pantoate--beta-alanine ligase (AMP-forming)
182	EC:1.11.1.10	LinDA	MPO	WT	0.000444681	BH	0.00486171	Chloride peroxidase
16	EC:1.1.1.137	LinDA	MPO	WT	1.95e-08	BH	4.78e-06	Ribitol-5-phosphate 2-dehydrogenase
707	EC:2.1.2.11	LinDA	MPO	WT	0.00797973	BH	0.0434136	3-methyl-2-oxobutanoate hydroxymethyltransferase
822	EC:2.3.2.6	LinDA	MPO	WT	0.00112507	BH	0.0100993	Leucyltransferase
1007	EC:2.6.1.19	LinDA	MPO	WT	0.00663451	BH	0.0374318	4-aminobutyrate--2-oxoglutarate transaminase
827	EC:2.3.3.14	LinDA	MPO	WT	0.000337023	BH	0.00392907	Homocitrate synthase
1512	EC:3.4.15.6	LinDA	MPO	WT	5.1e-05	BH	0.000857251	Cyanophycinase
2227	EC:6.3.2.29	LinDA	MPO	WT	5.2e-05	BH	0.000860685	Cyanophycin synthase (L-aspartate-adding)
2229	EC:6.3.2.30	LinDA	MPO	WT	5.2e-05	BH	0.000860685	Cyanophycin synthase (L-arginine-adding)
1440	EC:3.2.1.37	LinDA	MPO	WT	9.12e-08	BH	8.68e-06	Xylan 1,4-beta-xylosidase
1464	EC:3.2.1.89	LinDA	MPO	WT	0.00238949	BH	0.017121	Arabinogalactan endo-beta-1,4-galactanase
1287	EC:3.1.1.5	LinDA	MPO	WT	9.02e-06	BH	0.000198253	Lysophospholipase
2255	EC:6.3.4.20	LinDA	MPO	WT	0.000920644	BH	0.00851689	7-cyano-7-deazaguanine synthase
547	EC:1.7.1.13	LinDA	MPO	WT	0.00171735	BH	0.0131683	PreQ(1) synthase
2083	EC:5.3.1.14	LinDA	MPO	WT	1.48e-06	BH	6.36e-05	L-rhamnose isomerase
888	EC:2.4.1.319	LinDA	MPO	WT	0.000509043	BH	0.00540198	Beta-1,4-mannooligosaccharide phosphorylase
889	EC:2.4.1.320	LinDA	MPO	WT	0.000509043	BH	0.00540198	1,4-beta-mannosyl-N-acetylglucosamine phosphorylase
1840	EC:4.1.2.19	LinDA	MPO	WT	1.61e-06	BH	6.79e-05	Rhamnulose-1-phosphate aldolase
874	EC:2.4.1.281	LinDA	MPO	WT	0.000181524	BH	0.00230434	4-O-beta-D-mannosyl-D-glucose phosphorylase
1434	EC:3.2.1.25	LinDA	MPO	WT	8.18e-05	BH	0.00121025	Beta-mannosidase
585	EC:1.97.1.9	LinDA	MPO	WT	3.74e-06	BH	0.000128146	Selenate reductase
1469	EC:3.2.1.99	LinDA	MPO	WT	2.18e-08	BH	4.78e-06	Arabinan endo-1,5-alpha-L-arabinosidase
1457	EC:3.2.1.78	LinDA	MPO	WT	1.39e-07	BH	1.06e-05	Mannan endo-1,4-beta-mannosidase
1877	EC:4.1.99.14	LinDA	MPO	WT	0.00126162	BH	0.0106376	Spore photoproduct lyase
1468	EC:3.2.1.97	LinDA	MPO	WT	2.99e-08	BH	4.78e-06	Endo-alpha-N-acetylgalactosaminidase
186	EC:1.11.1.6	LinDA	MPO	WT	0.00135582	BH	0.0111441	Catalase
1010	EC:2.6.1.22	LinDA	MPO	WT	0.00010274	BH	0.00145815	(S)-3-amino-2-methylpropionate transaminase
1801	EC:4.1.1.4	LinDA	MPO	WT	3.14e-08	BH	4.78e-06	Acetoacetate decarboxylase
2081	EC:5.3.1.12	LinDA	MPO	WT	0.00516498	BH	0.0306545	Glucuronate isomerase
1956	EC:4.2.1.8	LinDA	MPO	WT	0.00875423	BH	0.0468464	Mannonate dehydratase
1423	EC:3.2.1.18	LinDA	MPO	WT	4.8e-05	BH	0.000825009	Exo-alpha-sialidase
668	EC:2.1.1.265	LinDA	MPO	WT	6e-08	BH	6.8e-06	Tellurite methyltransferase
520	EC:1.5.1.39	LinDA	MPO	WT	0.000368053	BH	0.00412255	FMN reductase (NAD(P)H)
1375	EC:3.1.31.1	LinDA	MPO	WT	0.000106309	BH	0.00149949	Micrococcal nuclease
1501	EC:3.4.11.7	LinDA	MPO	WT	9.53e-08	BH	8.71e-06	Glutamyl aminopeptidase
892	EC:2.4.1.4	LinDA	MPO	WT	0.00663157	BH	0.0374318	Amylosucrase
2089	EC:5.3.1.25	LinDA	MPO	WT	3.66e-07	BH	2.41e-05	L-fucose isomerase
207	EC:1.13.11.2	LinDA	MPO	WT	6.2e-07	BH	3.54e-05	Catechol 2,3-dioxygenase
1013	EC:2.6.1.37	LinDA	MPO	WT	0.00714291	BH	0.0397118	2-aminoethylphosphonate--pyruvate transaminase
1438	EC:3.2.1.31	LinDA	MPO	WT	3.2e-07	BH	2.22e-05	Beta-glucuronidase
1228	EC:2.7.8.36	LinDA	MPO	WT	0.000528921	BH	0.00544949	transferase
2076	EC:5.2.1.13	LinDA	MPO	WT	1.25e-07	BH	1.02e-05	Prolycopene isomerase
97	EC:1.1.1.367	LinDA	MPO	WT	1.36e-06	BH	6.09e-05	UDP-2-acetamido-2,6-beta-L-arabino-hexul-4-ose reductase
2242	EC:6.3.2.7	LinDA	MPO	WT	1.2e-07	BH	1.02e-05	UDP-N-acetylmuramoyl-L-alanyl-D-glutamate--L-lysine ligase
1547	EC:3.4.21.96	LinDA	MPO	WT	1.1e-07	BH	9.62e-06	Lactocepin
1598	EC:3.5.1.11	LinDA	MPO	WT	8.5e-06	BH	0.000192198	Penicillin amidase
18	EC:1.1.1.140	LinDA	MPO	WT	5.57e-07	BH	3.35e-05	Sorbitol-6-phosphate 2-dehydrogenase
763	EC:2.3.1.204	LinDA	MPO	WT	1.29e-07	BH	1.02e-05	Octanoyl-[GcvH]:protein N-octanoyltransferase
1459	EC:3.2.1.80	LinDA	MPO	WT	0.00244779	BH	0.0173164	Fructan beta-fructosidase
1433	EC:3.2.1.24	LinDA	MPO	WT	0.00104137	BH	0.00948022	Alpha-mannosidase
1965	EC:4.2.2.1	LinDA	MPO	WT	3.69e-07	BH	2.41e-05	Hyaluronate lyase
388	EC:1.2.7.4	LinDA	MPO	WT	0.00157641	BH	0.012421	Carbon-monoxide dehydrogenase (ferredoxin)
12	EC:1.1.1.130	LinDA	MPO	WT	0.00891006	BH	0.0475689	3-dehydro-L-gulonate 2-dehydrogenase
742	EC:2.3.1.169	LinDA	MPO	WT	0.00137882	BH	0.0112925	CO-methylating acetyl-CoA synthase
843	EC:2.4.1.166	LinDA	MPO	WT	1.86e-07	BH	1.37e-05	Raffinose--raffinose alpha-galactosyltransferase
659	EC:2.1.1.245	LinDA	MPO	WT	0.000816503	BH	0.00800733	Co-methyltransferase
479	EC:1.3.99.33	LinDA	MPO	WT	0.00417969	BH	0.026166	Urocanate reductase
1650	EC:3.5.2.5	LinDA	MPO	WT	0.00504905	BH	0.0300445	Allantoinase
2012	EC:4.3.99.3	LinDA	MPO	WT	0.00563903	BH	0.0330389	7-carboxy-7-deazaguanine synthase
2183	EC:6.1.1.23	LinDA	MPO	WT	0.00143016	BH	0.0114664	Aspartate--tRNA(Asn) ligase
1458	EC:3.2.1.8	LinDA	MPO	WT	0.00241908	BH	0.0172199	Endo-1,4-beta-xylanase
853	EC:2.4.1.208	LinDA	MPO	WT	2.3e-05	BH	0.000434386	Diglucosyl diacylglycerol synthase (1,2-linking)
660	EC:2.1.1.246	LinDA	MPO	WT	0.00229161	BH	0.0167831	methyltransferase
1008	EC:2.6.1.2	LinDA	MPO	WT	0.00288869	BH	0.0195865	Alanine transaminase
1025	EC:2.6.1.66	LinDA	MPO	WT	0.00288869	BH	0.0195865	Valine--pyruvate transaminase
1998	EC:4.3.1.18	LinDA	MPO	WT	7.12e-05	BH	0.00109868	D-serine ammonia-lyase
1504	EC:3.4.13.21	LinDA	MPO	WT	4.65e-06	BH	0.000130691	Dipeptidase E
1168	EC:2.7.7.1	LinDA	MPO	WT	0.00024966	BH	0.00298677	Nicotinamide-nucleotide adenylyltransferase
1267	EC:2.8.3.8	LinDA	MPO	WT	2.56e-05	BH	0.000479029	Acetate CoA-transferase
70	EC:1.1.1.302	LinDA	MPO	WT	9.1e-05	BH	0.0013079	2,5-diamino-6-(ribosylamino)-4(3H)-pyrimidinone 5'-phosphate reductase
1268	EC:2.8.3.9	LinDA	MPO	WT	2.74e-05	BH	0.00050916	Butyrate--acetoacetate CoA-transferase
6	EC:1.1.1.103	LinDA	MPO	WT	0.000610458	BH	0.00622722	L-threonine 3-dehydrogenase
666	EC:2.1.1.258	LinDA	MPO	WT	0.00080648	BH	0.00794313	Co-methyltransferase
1064	EC:2.7.1.165	LinDA	MPO	WT	0.00815785	BH	0.0442772	Glycerate 2-kinase
2126	EC:5.4.2.9	LinDA	MPO	WT	0.00359419	BH	0.0233316	Phosphoenolpyruvate mutase
1213	EC:2.7.7.83	LinDA	MPO	WT	0.00381869	BH	0.0243735	UDP-N-acetylgalactosamine diphosphorylase
1827	EC:4.1.1.82	LinDA	MPO	WT	0.003978	BH	0.0250406	Phosphonopyruvate decarboxylase
777	EC:2.3.1.29	LinDA	MPO	WT	0.00379401	BH	0.0242838	Glycine C-acetyltransferase
1783	EC:4.1.1.18	LinDA	MPO	WT	0.000738515	BH	0.00746685	Lysine decarboxylase
2004	EC:4.3.1.4	LinDA	MPO	WT	0.000254341	BH	0.00302692	Formimidoyltetrahydrofolate cyclodeaminase
2128	EC:5.4.3.3	LinDA	MPO	WT	0.000488921	BH	0.00526974	Beta-lysine 5,6-aminomutase
837	EC:2.4.1.12	LinDA	MPO	WT	0.00209528	BH	0.0155952	Cellulose synthase (UDP-forming)
425	EC:1.3.1.44	LinDA	MPO	WT	0.00387916	BH	0.0246616	Trans-2-enoyl-CoA reductase (NAD(+))
834	EC:2.4.1.109	LinDA	MPO	WT	7.33e-07	BH	4.09e-05	Dolichyl-phosphate-mannose--protein mannosyltransferase
1995	EC:4.3.1.14	LinDA	MPO	WT	4.95e-05	BH	0.000843899	3-aminobutyryl-CoA ammonia-lyase
84	EC:1.1.1.336	LinDA	MPO	WT	0.000362168	BH	0.00407662	UDP-N-acetyl-D-mannosamine dehydrogenase
1069	EC:2.7.1.176	LinDA	MPO	WT	1.06e-06	BH	5.12e-05	UDP-N-acetylglucosamine kinase
1562	EC:3.4.24.13	LinDA	MPO	WT	1.06e-06	BH	5.12e-05	IgA-specific metalloendopeptidase
1907	EC:4.2.1.130	LinDA	MPO	WT	1.06e-06	BH	5.12e-05	D-lactate dehydratase
2133	EC:5.4.99.1	LinDA	MPO	WT	8.75e-05	BH	0.00126543	Methylaspartate mutase
308	EC:1.14.99.48	LinDA	MPO	WT	1.41e-06	BH	6.2e-05	Heme oxygenase (staphylobilin-producing)
2064	EC:5.1.3.32	LinDA	MPO	WT	3.35e-05	BH	0.000611546	L-rhamnose mutarotase
1701	EC:3.6.1.15	LinDA	MPO	WT	9.43e-07	BH	4.9e-05	Nucleoside-triphosphate phosphatase
1336	EC:3.1.3.10	LinDA	MPO	WT	1.85e-05	BH	0.00036348	Glucose-1-phosphatase
1829	EC:4.1.1.85	LinDA	MPO	WT	1.3e-05	BH	0.000277501	3-dehydro-L-gulonate-6-phosphate decarboxylase
961	EC:2.5.1.32	LinDA	MPO	WT	6.4e-05	BH	0.00100785	15-cis-phytoene synthase
485	EC:1.4.1.11	LinDA	MPO	WT	0.00018702	BH	0.00233519	L-erythro-3,5-diaminohexanoate dehydrogenase
762	EC:2.3.1.203	LinDA	MPO	WT	7.61e-05	BH	0.00114474	UDP-N-acetylbacillosamine N-acetyltransferase
1452	EC:3.2.1.58	LinDA	MPO	WT	0.000529448	BH	0.00544949	Glucan 1,3-beta-glucosidase
2194	EC:6.2.1.13	LinDA	MPO	WT	2.49e-06	BH	9.47e-05	Acetate--CoA ligase (ADP-forming)
1072	EC:2.7.1.182	LinDA	MPO	WT	8.02e-05	BH	0.00119731	Phytol kinase
2129	EC:5.4.3.5	LinDA	MPO	WT	9.97e-05	BH	0.00142344	D-ornithine 4,5-aminomutase
1968	EC:4.2.2.2	LinDA	MPO	WT	2.83e-06	BH	0.000104209	Pectate lyase
793	EC:2.3.1.60	LinDA	MPO	WT	5.56e-06	BH	0.000135101	Gentamicin 3'-N-acetyltransferase
1382	EC:3.1.4.37	LinDA	MPO	WT	3.76e-06	BH	0.000128146	2',3'-cyclic-nucleotide 3'-phosphodiesterase
377	EC:1.2.1.9	LinDA	MPO	WT	0.00246086	BH	0.0173552	Glyceraldehyde-3-phosphate dehydrogenase (NADP(+))
1882	EC:4.1.99.2	LinDA	MPO	WT	0.0012511	BH	0.010588	Tyrosine phenol-lyase
1294	EC:3.1.1.85	LinDA	MPO	WT	0.00460812	BH	0.0282294	Pimeloyl-[acyl-carrier protein] methyl ester esterase
909	EC:2.4.2.12	LinDA	MPO	WT	2.99e-06	BH	0.000108553	Nicotinamide phosphoribosyltransferase
1078	EC:2.7.1.22	LinDA	MPO	WT	2.53e-06	BH	9.47e-05	Ribosylnicotinamide kinase
1117	EC:2.7.1.72	LinDA	MPO	WT	8.88e-06	BH	0.000197046	Streptomycin 6-kinase
369	EC:1.2.1.76	LinDA	MPO	WT	7.27e-05	BH	0.00111417	Succinate-semialdehyde dehydrogenase (acetylating)
1445	EC:3.2.1.45	LinDA	MPO	WT	0.000993794	BH	0.00911976	Glucosylceramidase
87	EC:1.1.1.339	LinDA	MPO	WT	0.0052142	BH	0.0308664	dTDP-6-deoxy-L-talose 4-dehydrogenase (NAD(+))
904	EC:2.4.1.80	LinDA	MPO	WT	0.00864153	BH	0.0464609	Ceramide glucosyltransferase
2093	EC:5.3.1.29	LinDA	MPO	WT	0.00119486	BH	0.0103988	Ribose 1,5-bisphosphate isomerase
1048	EC:2.7.1.113	LinDA	MPO	WT	5.48e-05	BH	0.000876206	Deoxyguanosine kinase
1119	EC:2.7.1.74	LinDA	MPO	WT	5.48e-05	BH	0.000876206	Deoxycytidine kinase
1070	EC:2.7.1.177	LinDA	MPO	WT	0.00213896	BH	0.0158172	L-threonine kinase
1091	EC:2.7.1.37	LinDA	MPO	WT	0.00502421	BH	0.0299906	2.7.11.30 and 2.7.12.1
784	EC:2.3.1.40	LinDA	MPO	WT	0.000195841	BH	0.0024059	Acyl-[acyl-carrier-protein]--phospholipid O-acyltransferase
2201	EC:6.2.1.20	LinDA	MPO	WT	0.000195841	BH	0.0024059	Long-chain-fatty-acid--[acyl-carrier-protein] ligase
1316	EC:3.1.2.4	LinDA	MPO	WT	1.76e-05	BH	0.000356696	3-hydroxyisobutyryl-CoA hydrolase
2163	EC:5.5.1.2	LinDA	MPO	WT	1.76e-05	BH	0.000356696	3-carboxy-cis,cis-muconate cycloisomerase
1260	EC:2.8.3.18	LinDA	MPO	WT	0.00080531	BH	0.00794313	Succinyl-CoA:acetate CoA-transferase
1392	EC:3.1.6.13	LinDA	MPO	WT	1.09e-05	BH	0.00023587	Iduronate-2-sulfatase
563	EC:1.8.1.2	LinDA	MPO	WT	0.000108535	BH	0.00151221	Assimilatory sulfite reductase (NADPH)
2000	EC:4.3.1.2	LinDA	MPO	WT	0.00120074	BH	0.0103988	Methylaspartate ammonia-lyase
1628	EC:3.5.1.59	LinDA	MPO	WT	0.000204776	BH	0.00248891	N-carbamoylsarcosine amidase
1481	EC:3.2.2.8	LinDA	MPO	WT	3.61e-05	BH	0.000650207	Ribosylpyrimidine nucleosidase
1568	EC:3.4.24.29	LinDA	MPO	WT	0.00140631	BH	0.0113548	Aureolysin
34	EC:1.1.1.203	LinDA	MPO	WT	0.00140631	BH	0.0113548	Uronate dehydrogenase
189	EC:1.11.2.4	LinDA	MPO	WT	0.00140631	BH	0.0113548	Fatty-acid peroxygenase
1073	EC:2.7.1.184	LinDA	MPO	WT	0.00140631	BH	0.0113548	Sulfofructose kinase
796	EC:2.3.1.7	LinDA	MPO	WT	0.000857482	BH	0.00807507	Carnitine O-acetyltransferase
1500	EC:3.4.11.6	LinDA	MPO	WT	0.000857482	BH	0.00807507	Aminopeptidase B
1490	EC:3.4.11.10	LinDA	MPO	WT	0.000857482	BH	0.00807507	Bacterial leucyl aminopeptidase
1726	EC:3.6.1.65	LinDA	MPO	WT	0.000351064	BH	0.00401091	(d)CTP diphosphatase
759	EC:2.3.1.200	LinDA	MPO	WT	0.000351064	BH	0.00401091	Lipoyl amidotransferase
1908	EC:4.2.1.132	LinDA	MPO	WT	0.000351064	BH	0.00401091	2-hydroxyhexa-2,4-dienoate hydratase

## Sheet: MetaCyc Pathway
	feature	method	group1	group2	p_values	adj_method	p_adjust	description
1	1CMET2-PWY	LinDA	MPO	WT	0.0293899	BH	0.0837924	N10-formyl-tetrahydrofolate biosynthesis
2	3-HYDROXYPHENYLACETATE-DEGRADATION-PWY	LinDA	MPO	WT	0.975687	BH	0.983913	4-hydroxyphenylacetate degradation
3	AEROBACTINSYN-PWY	LinDA	MPO	WT	0.975687	BH	0.983913	aerobactin biosynthesis
4	ALL-CHORISMATE-PWY	LinDA	MPO	WT	0.0202571	BH	0.0607713	superpathway of chorismate metabolism
5	ANAEROFRUCAT-PWY	LinDA	MPO	WT	0.388679	BH	0.598959	homolactic fermentation
6	ANAGLYCOLYSIS-PWY	LinDA	MPO	WT	0.615425	BH	0.889931	glycolysis III (from glucose)
7	ARG+POLYAMINE-SYN	LinDA	MPO	WT	0.000785303	BH	0.00619003	superpathway of arginine and polyamine biosynthesis
8	ARGDEG-PWY	LinDA	MPO	WT	0.975687	BH	0.983913	superpathway of L-arginine, putrescine, and 4-aminobutanoate degradation
9	ARGORNPROST-PWY	LinDA	MPO	WT	0.488058	BH	0.726664	arginine, ornithine and proline interconversion
10	ARGSYN-PWY	LinDA	MPO	WT	0.17319	BH	0.353412	L-arginine biosynthesis I (via L-ornithine)
11	ARGSYNBSUB-PWY	LinDA	MPO	WT	0.271371	BH	0.46069	L-arginine biosynthesis II (acetyl cycle)
12	ARO-PWY	LinDA	MPO	WT	0.00342036	BH	0.0163689	chorismate biosynthesis I
13	ASPASN-PWY	LinDA	MPO	WT	0.00109573	BH	0.00734139	superpathway of L-aspartate and L-asparagine biosynthesis
14	AST-PWY	LinDA	MPO	WT	0.975687	BH	0.983913	L-arginine degradation II (AST pathway)
15	BIOTIN-BIOSYNTHESIS-PWY	LinDA	MPO	WT	0.0456894	BH	0.116988	biotin biosynthesis I
16	BRANCHED-CHAIN-AA-SYN-PWY	LinDA	MPO	WT	0.00202181	BH	0.0123268	superpathway of branched amino acid biosynthesis
17	CALVIN-PWY	LinDA	MPO	WT	0.657314	BH	0.930424	Calvin-Benson-Bassham cycle
18	CATECHOL-ORTHO-CLEAVAGE-PWY	LinDA	MPO	WT	0.975687	BH	0.983913	catechol degradation to &beta;-ketoadipate
19	CENTBENZCOA-PWY	LinDA	MPO	WT	0.975687	BH	0.983913	benzoyl-CoA degradation II (anaerobic)
20	CENTFERM-PWY	LinDA	MPO	WT	0.0552782	BH	0.133065	pyruvate fermentation to butanoate
21	CHLOROPHYLL-SYN	LinDA	MPO	WT	0.378233	BH	0.587064	chlorophyllide a biosynthesis I (aerobic, light-dependent)
22	COA-PWY	LinDA	MPO	WT	0.641911	BH	0.915065	coenzyme A biosynthesis I
23	COBALSYN-PWY	LinDA	MPO	WT	0.847507	BH	0.983913	adenosylcobalamin salvage from cobinamide I
24	CODH-PWY	LinDA	MPO	WT	0.000311853	BH	0.00368721	reductive acetyl coenzyme A pathway
25	COLANSYN-PWY	LinDA	MPO	WT	6.32378e-07	BH	3.63166e-05	colanic acid building blocks biosynthesis
26	COMPLETE-ARO-PWY	LinDA	MPO	WT	0.00281177	BH	0.0146491	superpathway of aromatic amino acid biosynthesis
27	CRNFORCAT-PWY	LinDA	MPO	WT	0.226961	BH	0.405503	creatinine degradation I
28	DAPLYSINESYN-PWY	LinDA	MPO	WT	0.356685	BH	0.566749	L-lysine biosynthesis I
29	DENITRIFICATION-PWY	LinDA	MPO	WT	0.27212	BH	0.46069	nitrate reduction I (denitrification)
30	DENOVOPURINE2-PWY	LinDA	MPO	WT	0.0049595	BH	0.0216709	superpathway of purine nucleotides de novo biosynthesis II
31	DHGLUCONATE-PYR-CAT-PWY	LinDA	MPO	WT	0.975687	BH	0.983913	glucose degradation (oxidative)
32	DTDPRHAMSYN-PWY	LinDA	MPO	WT	0.833808	BH	0.983913	dTDP-L-rhamnose biosynthesis I
33	ECASYN-PWY	LinDA	MPO	WT	0.975687	BH	0.983913	enterobacterial common antigen biosynthesis
34	ENTBACSYN-PWY	LinDA	MPO	WT	0.975687	BH	0.983913	enterobactin biosynthesis
35	FAO-PWY	LinDA	MPO	WT	0.0169809	BH	0.0546864	fatty acid &beta;-oxidation I
36	FASYN-ELONG-PWY	LinDA	MPO	WT	0.00283069	BH	0.0146491	fatty acid elongation -- saturated
37	FASYN-INITIAL-PWY	LinDA	MPO	WT	0.413507	BH	0.632053	superpathway of fatty acid biosynthesis initiation (E. coli)
38	FERMENTATION-PWY	LinDA	MPO	WT	0.224444	BH	0.405503	mixed acid fermentation
39	FOLSYN-PWY	LinDA	MPO	WT	0.180826	BH	0.365287	superpathway of tetrahydrofolate biosynthesis and salvage
40	FUC-RHAMCAT-PWY	LinDA	MPO	WT	5.63654e-05	BH	0.00102995	superpathway of fucose and rhamnose degradation
41	FUCCAT-PWY	LinDA	MPO	WT	0.00263321	BH	0.0145007	fucose degradation
42	GALACT-GLUCUROCAT-PWY	LinDA	MPO	WT	0.0214137	BH	0.0623791	superpathway of hexuronide and hexuronate degradation
43	GALACTARDEG-PWY	LinDA	MPO	WT	0.508607	BH	0.746205	D-galactarate degradation I
44	GALACTUROCAT-PWY	LinDA	MPO	WT	0.0169771	BH	0.0546864	D-galacturonate degradation I
45	GALLATE-DEGRADATION-I-PWY	LinDA	MPO	WT	0.975687	BH	0.983913	gallate degradation II
46	GALLATE-DEGRADATION-II-PWY	LinDA	MPO	WT	0.975687	BH	0.983913	gallate degradation I
47	GLCMANNANAUT-PWY	LinDA	MPO	WT	0.26322	BH	0.452199	superpathway of N-acetylglucosamine, N-acetylmannosamine and N-acetylneuraminate degradation
48	GLUCARDEG-PWY	LinDA	MPO	WT	0.294524	BH	0.493327	D-glucarate degradation I
49	GLUCARGALACTSUPER-PWY	LinDA	MPO	WT	0.508607	BH	0.746205	superpathway of D-glucarate and D-galactarate degradation
50	GLUCONEO-PWY	LinDA	MPO	WT	0.00492771	BH	0.0216709	gluconeogenesis I
51	GLUCOSE1PMETAB-PWY	LinDA	MPO	WT	9.68392e-05	BH	0.00144183	glucose and glucose-1-phosphate degradation
52	GLUCUROCAT-PWY	LinDA	MPO	WT	0.0206682	BH	0.0609674	superpathway of &beta;-D-glucuronide and D-glucuronate degradation
53	GLUTORN-PWY	LinDA	MPO	WT	0.00999693	BH	0.0375585	L-ornithine biosynthesis
54	GLYCOCAT-PWY	LinDA	MPO	WT	0.000185535	BH	0.00240597	glycogen degradation I (bacterial)
55	GLYCOGENSYNTH-PWY	LinDA	MPO	WT	0.252011	BH	0.440471	glycogen biosynthesis I (from ADP-D-Glucose)
56	GLYCOL-GLYOXDEG-PWY	LinDA	MPO	WT	0.00108488	BH	0.00734139	superpathway of glycol metabolism and degradation
57	GLYCOLYSIS	LinDA	MPO	WT	0.684633	BH	0.955633	glycolysis I (from glucose 6-phosphate)
58	GLYCOLYSIS-E-D	LinDA	MPO	WT	0.00621819	BH	0.0263128	superpathway of glycolysis and Entner-Doudoroff
59	GLYCOLYSIS-TCA-GLYOX-BYPASS	LinDA	MPO	WT	0.0788667	BH	0.171375	superpathway of glycolysis, pyruvate dehydrogenase, TCA, and glyoxylate bypass
60	GLYOXYLATE-BYPASS	LinDA	MPO	WT	0.0165307	BH	0.0546864	glyoxylate cycle
61	GOLPDLCAT-PWY	LinDA	MPO	WT	0.87215	BH	0.983913	superpathway of glycerol degradation to 1,3-propanediol
62	HCAMHPDEG-PWY	LinDA	MPO	WT	0.975687	BH	0.983913	3-phenylpropanoate and 3-(3-hydroxyphenyl)propanoate degradation to 2-oxopent-4-enoate
63	HEME-BIOSYNTHESIS-II	LinDA	MPO	WT	3.40839e-08	BH	4.56724e-06	heme biosynthesis I (aerobic)
64	HEMESYN2-PWY	LinDA	MPO	WT	0.0163271	BH	0.0546864	heme biosynthesis II (anaerobic)
65	HEXITOLDEGSUPER-PWY	LinDA	MPO	WT	0.102399	BH	0.21552	superpathway of hexitol degradation (bacteria)
66	HISDEG-PWY	LinDA	MPO	WT	0.0442808	BH	0.114844	L-histidine degradation I
67	HISTSYN-PWY	LinDA	MPO	WT	0.00855155	BH	0.033376	L-histidine biosynthesis
68	HOMOSER-METSYN-PWY	LinDA	MPO	WT	0.00524061	BH	0.022412	L-methionine biosynthesis I
69	HSERMETANA-PWY	LinDA	MPO	WT	0.00826601	BH	0.0325778	L-methionine biosynthesis III
70	ILEUDEG-PWY	LinDA	MPO	WT	0.226961	BH	0.405503	L-isoleucine degradation I
71	ILEUSYN-PWY	LinDA	MPO	WT	0.00297909	BH	0.0147851	L-isoleucine biosynthesis I (from threonine)
72	KDO-NAGLIPASYN-PWY	LinDA	MPO	WT	0.975687	BH	0.983913	superpathway of (Kdo)2-lipid A biosynthesis
73	KETOGLUCONMET-PWY	LinDA	MPO	WT	0.975687	BH	0.983913	ketogluconate metabolism
74	LACTOSECAT-PWY	LinDA	MPO	WT	0.0405807	BH	0.107427	lactose and galactose degradation I
75	LEU-DEG2-PWY	LinDA	MPO	WT	0.0167253	BH	0.0546864	L-leucine degradation I
76	LIPASYN-PWY	LinDA	MPO	WT	0.975687	BH	0.983913	phospholipases
77	LPSSYN-PWY	LinDA	MPO	WT	0.975687	BH	0.983913	superpathway of lipopolysaccharide biosynthesis
78	MET-SAM-PWY	LinDA	MPO	WT	0.0115662	BH	0.0426569	superpathway of S-adenosyl-L-methionine biosynthesis
79	METH-ACETATE-PWY	LinDA	MPO	WT	0.00101342	BH	0.00714727	methanogenesis from acetate
80	METHGLYUT-PWY	LinDA	MPO	WT	4.42108e-06	BH	0.000130867	superpathway of methylglyoxal degradation
81	METHYLGALLATE-DEGRADATION-PWY	LinDA	MPO	WT	0.975687	BH	0.983913	methylgallate degradation
82	NAD-BIOSYNTHESIS-II	LinDA	MPO	WT	5.07167e-05	BH	0.000970863	NAD salvage pathway II
83	NADSYN-PWY	LinDA	MPO	WT	0.0772209	BH	0.168749	NAD biosynthesis II (from tryptophan)
84	NAGLIPASYN-PWY	LinDA	MPO	WT	0.245054	BH	0.43207	lipid IVA biosynthesis
85	NONMEVIPP-PWY	LinDA	MPO	WT	0.00033617	BH	0.00375389	methylerythritol phosphate pathway I
86	NONOXIPENT-PWY	LinDA	MPO	WT	0.00195933	BH	0.0123268	pentose phosphate pathway (non-oxidative branch)
87	OANTIGEN-PWY	LinDA	MPO	WT	0.954046	BH	0.983913	O-antigen building blocks biosynthesis (E. coli)
88	ORNARGDEG-PWY	LinDA	MPO	WT	0.975687	BH	0.983913	superpathway of L-arginine and L-ornithine degradation
89	ORNDEG-PWY	LinDA	MPO	WT	0.0970795	BH	0.2054	superpathway of ornithine degradation
90	P101-PWY	LinDA	MPO	WT	0.0165502	BH	0.0546864	ectoine biosynthesis
91	P105-PWY	LinDA	MPO	WT	0.0171529	BH	0.0546864	TCA cycle IV (2-oxoglutarate decarboxylase)
92	P108-PWY	LinDA	MPO	WT	0.0168357	BH	0.0546864	pyruvate fermentation to propanoate I
93	P122-PWY	LinDA	MPO	WT	0.857932	BH	0.983913	heterolactic fermentation
94	P124-PWY	LinDA	MPO	WT	0.887161	BH	0.983913	Bifidobacterium shunt
95	P125-PWY	LinDA	MPO	WT	0.00010972	BH	0.00157527	superpathway of (R,R)-butanediol biosynthesis
96	P161-PWY	LinDA	MPO	WT	0.906234	BH	0.983913	acetylene degradation
97	P162-PWY	LinDA	MPO	WT	0.228361	BH	0.406199	L-glutamate degradation V (via hydroxyglutarate)
98	P163-PWY	LinDA	MPO	WT	0.000296306	BH	0.00360955	L-lysine fermentation to acetate and butanoate
99	P164-PWY	LinDA	MPO	WT	0.000141681	BH	0.00189852	purine nucleobases degradation I (anaerobic)
100	P184-PWY	LinDA	MPO	WT	0.975687	BH	0.983913	protocatechuate degradation I (meta-cleavage pathway)
101	P221-PWY	LinDA	MPO	WT	0.0956028	BH	0.203346	octane oxidation
102	P23-PWY	LinDA	MPO	WT	0.0174126	BH	0.0546864	reductive TCA cycle I
103	P261-PWY	LinDA	MPO	WT	0.975687	BH	0.983913	coenzyme M biosynthesis I
104	P281-PWY	LinDA	MPO	WT	0.455612	BH	0.686384	3-phenylpropanoate degradation
105	P341-PWY	LinDA	MPO	WT	0.0528907	BH	0.129404	glycolysis V (Pyrococcus)
106	P381-PWY	LinDA	MPO	WT	0.305857	BH	0.503913	adenosylcobalamin biosynthesis II (late cobalt incorporation)
107	P4-PWY	LinDA	MPO	WT	0.00679931	BH	0.0275116	superpathway of L-lysine, L-threonine and L-methionine biosynthesis I
108	P42-PWY	LinDA	MPO	WT	0.00656988	BH	0.0272278	incomplete reductive TCA cycle
109	P441-PWY	LinDA	MPO	WT	0.0304823	BH	0.0862951	superpathway of N-acetylneuraminate degradation
110	P461-PWY	LinDA	MPO	WT	0.215438	BH	0.405503	hexitol fermentation to lactate, formate, ethanol and acetate
111	P562-PWY	LinDA	MPO	WT	0.0207774	BH	0.0609674	myo-inositol degradation I
112	P621-PWY	LinDA	MPO	WT	0.975687	BH	0.983913	nylon-6 oligomer degradation
113	PANTO-PWY	LinDA	MPO	WT	0.000953901	BH	0.00685591	phosphopantothenate biosynthesis I
114	PANTOSYN-PWY	LinDA	MPO	WT	0.000647644	BH	0.00538327	pantothenate and coenzyme A biosynthesis I
115	PENTOSE-P-PWY	LinDA	MPO	WT	0.00356511	BH	0.0168609	pentose phosphate pathway
116	PEPTIDOGLYCANSYN-PWY	LinDA	MPO	WT	0.988577	BH	0.991042	peptidoglycan biosynthesis I (meso-diaminopimelate containing)
117	PHOSLIPSYN-PWY	LinDA	MPO	WT	0.762582	BH	0.983913	superpathway of phospholipid biosynthesis I (bacteria)
118	POLYAMINSYN3-PWY	LinDA	MPO	WT	0.69315	BH	0.957547	superpathway of polyamine biosynthesis II
119	POLYAMSYN-PWY	LinDA	MPO	WT	0.622486	BH	0.891492	superpathway of polyamine biosynthesis I
120	POLYISOPRENSYN-PWY	LinDA	MPO	WT	0.61966	BH	0.891492	polyisoprenoid biosynthesis (E. coli)
121	PPGPPMET-PWY	LinDA	MPO	WT	0.0772385	BH	0.168749	ppGpp biosynthesis
122	PROTOCATECHUATE-ORTHO-CLEAVAGE-PWY	LinDA	MPO	WT	0.508394	BH	0.746205	protocatechuate degradation II (ortho-cleavage pathway)
123	PRPP-PWY	LinDA	MPO	WT	0.000117666	BH	0.0016311	superpathway of histidine, purine, and pyrimidine biosynthesis
124	PWY-1269	LinDA	MPO	WT	0.538447	BH	0.787112	CMP-3-deoxy-D-manno-octulosonate biosynthesis I
125	PWY-1422	LinDA	MPO	WT	0.378233	BH	0.587064	vitamin E biosynthesis (tocopherols)
126	PWY-1541	LinDA	MPO	WT	0.0150931	BH	0.0546613	superpathway of taurine degradation
127	PWY-1622	LinDA	MPO	WT	0.4171	BH	0.635129	formaldehyde assimilation I (serine pathway)
128	PWY-181	LinDA	MPO	WT	3.10602e-07	BH	2.08104e-05	photorespiration
129	PWY-1861	LinDA	MPO	WT	0.111653	BH	0.233773	formaldehyde assimilation II (RuMP Cycle)
130	PWY-2221	LinDA	MPO	WT	0.975687	BH	0.983913	Entner-Doudoroff pathway III (semi-phosphorylative)
131	PWY-2941	LinDA	MPO	WT	0.0574096	BH	0.137373	L-lysine biosynthesis II
132	PWY-2942	LinDA	MPO	WT	0.204292	BH	0.394834	L-lysine biosynthesis III
133	PWY-3001	LinDA	MPO	WT	0.00103495	BH	0.00717328	superpathway of L-isoleucine biosynthesis I
134	PWY-3661	LinDA	MPO	WT	0.975687	BH	0.983913	glycine betaine degradation I
135	PWY-3781	LinDA	MPO	WT	0.0020238	BH	0.0123268	aerobic respiration I (cytochrome c)
136	PWY-3801	LinDA	MPO	WT	0.0652218	BH	0.148696	sucrose degradation II (sucrose synthase)
137	PWY-3941	LinDA	MPO	WT	0.975687	BH	0.983913	&beta;-alanine biosynthesis II
138	PWY-4361	LinDA	MPO	WT	0.226961	BH	0.405503	S-methyl-5-thio-&alpha;-D-ribose 1-phosphate degradation
139	PWY-4722	LinDA	MPO	WT	0.0378359	BH	0.10347	creatinine degradation II
140	PWY-4984	LinDA	MPO	WT	0.825905	BH	0.983913	urea cycle
141	PWY-5005	LinDA	MPO	WT	0.260251	BH	0.449968	biotin biosynthesis II
142	PWY-5022	LinDA	MPO	WT	0.0408865	BH	0.107427	4-aminobutanoate degradation V
143	PWY-5028	LinDA	MPO	WT	0.975687	BH	0.983913	L-histidine degradation II
144	PWY-5088	LinDA	MPO	WT	0.226961	BH	0.405503	L-glutamate degradation VIII (to propanoate)
145	PWY-5097	LinDA	MPO	WT	0.180362	BH	0.365287	L-lysine biosynthesis VI
146	PWY-5100	LinDA	MPO	WT	0.454521	BH	0.686384	pyruvate fermentation to acetate and lactate II
147	PWY-5101	LinDA	MPO	WT	0.00297083	BH	0.0147851	L-isoleucine biosynthesis II
148	PWY-5103	LinDA	MPO	WT	0.00283998	BH	0.0146491	L-isoleucine biosynthesis III
149	PWY-5104	LinDA	MPO	WT	0.00200588	BH	0.0123268	L-isoleucine biosynthesis IV
150	PWY-5121	LinDA	MPO	WT	0.000599242	BH	0.00523685	superpathway of geranylgeranyl diphosphate biosynthesis II (via MEP)
151	PWY-5154	LinDA	MPO	WT	0.0658519	BH	0.148696	L-arginine biosynthesis III (via N-acetyl-L-citrulline)
152	PWY-5177	LinDA	MPO	WT	0.348458	BH	0.561869	glutaryl-CoA degradation
153	PWY-5178	LinDA	MPO	WT	0.975687	BH	0.983913	toluene degradation IV (aerobic) (via catechol)
154	PWY-5180	LinDA	MPO	WT	0.094211	BH	0.201451	toluene degradation I (aerobic) (via o-cresol)
155	PWY-5181	LinDA	MPO	WT	0.975687	BH	0.983913	toluene degradation III (aerobic) (via p-cresol)
156	PWY-5182	LinDA	MPO	WT	0.094211	BH	0.201451	toluene degradation II (aerobic) (via 4-methylcatechol)
157	PWY-5183	LinDA	MPO	WT	0.975687	BH	0.983913	superpathway of aerobic toluene degradation
158	PWY-5184	LinDA	MPO	WT	0.975687	BH	0.983913	toluene degradation VI (anaerobic)
159	PWY-5188	LinDA	MPO	WT	0.388876	BH	0.598959	tetrapyrrole biosynthesis I (from glutamate)
160	PWY-5189	LinDA	MPO	WT	0.455882	BH	0.686384	tetrapyrrole biosynthesis II (from glycine)
161	PWY-5198	LinDA	MPO	WT	0.0652218	BH	0.148696	factor 420 biosynthesis
162	PWY-5265	LinDA	MPO	WT	0.0194149	BH	0.0605023	peptidoglycan biosynthesis II (staphylococci)
163	PWY-5266	LinDA	MPO	WT	0.314063	BH	0.50985	p-cymene degradation
164	PWY-5273	LinDA	MPO	WT	0.314063	BH	0.50985	p-cumate degradation
165	PWY-5304	LinDA	MPO	WT	0.0329138	BH	0.0906256	superpathway of sulfur oxidation (Acidianus ambivalens)
166	PWY-5345	LinDA	MPO	WT	0.0721444	BH	0.160232	superpathway of L-methionine biosynthesis (by sulfhydrylation)
167	PWY-5347	LinDA	MPO	WT	0.000656169	BH	0.00538327	superpathway of L-methionine biosynthesis (transsulfuration)
168	PWY-5384	LinDA	MPO	WT	0.77618	BH	0.983913	sucrose degradation IV (sucrose phosphorylase)
169	PWY-5392	LinDA	MPO	WT	0.226961	BH	0.405503	reductive TCA cycle II
170	PWY-5415	LinDA	MPO	WT	0.031118	BH	0.0874785	catechol degradation I (meta-cleavage pathway)
171	PWY-5417	LinDA	MPO	WT	0.975687	BH	0.983913	catechol degradation III (ortho-cleavage pathway)
172	PWY-5419	LinDA	MPO	WT	0.226961	BH	0.405503	catechol degradation to 2-oxopent-4-enoate II
173	PWY-5420	LinDA	MPO	WT	0.226961	BH	0.405503	catechol degradation II (meta-cleavage pathway)
174	PWY-5430	LinDA	MPO	WT	0.975687	BH	0.983913	meta cleavage pathway of aromatic compounds
175	PWY-5431	LinDA	MPO	WT	0.975687	BH	0.983913	aromatic compounds degradation via &beta;-ketoadipate
176	PWY-5484	LinDA	MPO	WT	0.5995	BH	0.870032	glycolysis II (from fructose 6-phosphate)
177	PWY-5505	LinDA	MPO	WT	0.00653445	BH	0.0272278	L-glutamate and L-glutamine biosynthesis
178	PWY-5507	LinDA	MPO	WT	0.304594	BH	0.503897	adenosylcobalamin biosynthesis I (early cobalt insertion)
179	PWY-5509	LinDA	MPO	WT	0.7335	BH	0.983913	adenosylcobalamin biosynthesis from cobyrinate a,c-diamide I
180	PWY-5529	LinDA	MPO	WT	0.975687	BH	0.983913	superpathway of bacteriochlorophyll a biosynthesis
181	PWY-5531	LinDA	MPO	WT	0.0202571	BH	0.0607713	chlorophyllide a biosynthesis II (anaerobic)
182	PWY-5532	LinDA	MPO	WT	0.975687	BH	0.983913	adenosine nucleotides degradation IV
183	PWY-5647	LinDA	MPO	WT	0.378233	BH	0.587064	2-nitrobenzoate degradation I
184	PWY-5651	LinDA	MPO	WT	0.0519712	BH	0.128174	L-tryptophan degradation to 2-amino-3-carboxymuconate semialdehyde
185	PWY-5654	LinDA	MPO	WT	0.0202571	BH	0.0607713	2-amino-3-carboxymuconate semialdehyde degradation to 2-oxopentenoate
186	PWY-5655	LinDA	MPO	WT	0.0519712	BH	0.128174	L-tryptophan degradation IX
187	PWY-5656	LinDA	MPO	WT	0.975687	BH	0.983913	mannosylglycerate biosynthesis I
188	PWY-5659	LinDA	MPO	WT	0.000451702	BH	0.00442888	GDP-mannose biosynthesis
189	PWY-5667	LinDA	MPO	WT	0.664298	BH	0.933733	CDP-diacylglycerol biosynthesis I
190	PWY-5676	LinDA	MPO	WT	0.00036974	BH	0.00391146	acetyl-CoA fermentation to butanoate II
191	PWY-5677	LinDA	MPO	WT	6.74898e-05	BH	0.00114988	succinate fermentation to butanoate
192	PWY-5686	LinDA	MPO	WT	0.967785	BH	0.983913	UMP biosynthesis
193	PWY-5695	LinDA	MPO	WT	0.597541	BH	0.870032	urate biosynthesis/inosine 5'-phosphate degradation
194	PWY-5705	LinDA	MPO	WT	0.00739295	BH	0.0294254	allantoin degradation to glyoxylate III
195	PWY-5741	LinDA	MPO	WT	0.975687	BH	0.983913	ethylmalonyl-CoA pathway
196	PWY-5747	LinDA	MPO	WT	0.975687	BH	0.983913	2-methylcitrate cycle II
197	PWY-5823	LinDA	MPO	WT	0.975687	BH	0.983913	superpathway of CDP-glucose-derived O-antigen building blocks biosynthesis
198	PWY-5837	LinDA	MPO	WT	0.0321764	BH	0.0892064	1,4-dihydroxy-2-naphthoate biosynthesis I
199	PWY-5838	LinDA	MPO	WT	0.0665803	BH	0.148696	superpathway of menaquinol-8 biosynthesis I
200	PWY-5840	LinDA	MPO	WT	0.0665803	BH	0.148696	superpathway of menaquinol-7 biosynthesis
201	PWY-5845	LinDA	MPO	WT	0.0591315	BH	0.140656	superpathway of menaquinol-9 biosynthesis
202	PWY-5850	LinDA	MPO	WT	0.0519712	BH	0.128174	superpathway of menaquinol-6 biosynthesis I
203	PWY-5855	LinDA	MPO	WT	0.00234881	BH	0.0132989	ubiquinol-7 biosynthesis (prokaryotic)
204	PWY-5856	LinDA	MPO	WT	0.00234881	BH	0.0132989	ubiquinol-9 biosynthesis (prokaryotic)
205	PWY-5857	LinDA	MPO	WT	0.00234881	BH	0.0132989	ubiquinol-10 biosynthesis (prokaryotic)
206	PWY-5860	LinDA	MPO	WT	0.0202571	BH	0.0607713	superpathway of demethylmenaquinol-6 biosynthesis I
207	PWY-5861	LinDA	MPO	WT	0.0600802	BH	0.141241	superpathway of demethylmenaquinol-8 biosynthesis
208	PWY-5862	LinDA	MPO	WT	0.0531138	BH	0.129404	superpathway of demethylmenaquinol-9 biosynthesis
209	PWY-5863	LinDA	MPO	WT	0.0321764	BH	0.0892064	superpathway of phylloquinol biosynthesis
210	PWY-5896	LinDA	MPO	WT	0.0519712	BH	0.128174	superpathway of menaquinol-10 biosynthesis
211	PWY-5897	LinDA	MPO	WT	0.0631388	BH	0.145873	superpathway of menaquinol-11 biosynthesis
212	PWY-5898	LinDA	MPO	WT	0.0631388	BH	0.145873	superpathway of menaquinol-12 biosynthesis
213	PWY-5899	LinDA	MPO	WT	0.0631388	BH	0.145873	superpathway of menaquinol-13 biosynthesis
214	PWY-5910	LinDA	MPO	WT	0.925157	BH	0.983913	superpathway of geranylgeranyldiphosphate biosynthesis I (via mevalonate)
215	PWY-5913	LinDA	MPO	WT	0.00684368	BH	0.0275116	TCA cycle VI (obligate autotrophs)
216	PWY-5918	LinDA	MPO	WT	1.31789e-09	BH	5.29794e-07	superpathay of heme biosynthesis from glutamate
217	PWY-5920	LinDA	MPO	WT	0.0772209	BH	0.168749	superpathway of heme biosynthesis from glycine
218	PWY-5941	LinDA	MPO	WT	0.226961	BH	0.405503	glycogen degradation II (eukaryotic)
219	PWY-5971	LinDA	MPO	WT	0.0456894	BH	0.116988	palmitate biosynthesis II (bacteria and plants)
220	PWY-5973	LinDA	MPO	WT	0.672467	BH	0.941923	cis-vaccenate biosynthesis
221	PWY-5989	LinDA	MPO	WT	0.202625	BH	0.393503	stearate biosynthesis II (bacteria and plants)
222	PWY-6071	LinDA	MPO	WT	0.238268	BH	0.421954	superpathway of phenylethylamine degradation
223	PWY-6107	LinDA	MPO	WT	0.975687	BH	0.983913	chlorosalicylate degradation
224	PWY-6121	LinDA	MPO	WT	0.500165	BH	0.741941	5-aminoimidazole ribonucleotide biosynthesis I
225	PWY-6122	LinDA	MPO	WT	0.314534	BH	0.50985	5-aminoimidazole ribonucleotide biosynthesis II
226	PWY-6123	LinDA	MPO	WT	0.690267	BH	0.957547	inosine-5'-phosphate biosynthesis I
227	PWY-6125	LinDA	MPO	WT	0.00319098	BH	0.0156436	superpathway of guanosine nucleotides de novo biosynthesis II
228	PWY-6126	LinDA	MPO	WT	0.899271	BH	0.983913	superpathway of adenosine nucleotides de novo biosynthesis II
229	PWY-6142	LinDA	MPO	WT	0.226961	BH	0.405503	gluconeogenesis II (Methanobacterium thermoautotrophicum)
230	PWY-6143	LinDA	MPO	WT	0.267264	BH	0.457192	CMP-pseudaminate biosynthesis
231	PWY-6145	LinDA	MPO	WT	0.975687	BH	0.983913	superpathway of sialic acids and CMP-sialic acids biosynthesis
232	PWY-6147	LinDA	MPO	WT	0.858536	BH	0.983913	6-hydroxymethyl-dihydropterin diphosphate biosynthesis I
233	PWY-6148	LinDA	MPO	WT	0.975687	BH	0.983913	tetrahydromethanopterin biosynthesis
234	PWY-6151	LinDA	MPO	WT	0.208883	BH	0.401774	S-adenosyl-L-methionine cycle I
235	PWY-6163	LinDA	MPO	WT	0.00221174	BH	0.0132704	chorismate biosynthesis from 3-dehydroquinate
236	PWY-6165	LinDA	MPO	WT	0.226961	BH	0.405503	chorismate biosynthesis II (archaea)
237	PWY-6174	LinDA	MPO	WT	0.975687	BH	0.983913	mevalonate pathway II (archaea)
238	PWY-6182	LinDA	MPO	WT	0.975687	BH	0.983913	superpathway of salicylate degradation
239	PWY-6185	LinDA	MPO	WT	0.975687	BH	0.983913	4-methylcatechol degradation (ortho cleavage)
240	PWY-621	LinDA	MPO	WT	0.022635	BH	0.0649949	sucrose degradation III (sucrose invertase)
241	PWY-6210	LinDA	MPO	WT	0.975687	BH	0.983913	2-aminophenol degradation
242	PWY-622	LinDA	MPO	WT	0.975687	BH	0.983913	starch biosynthesis
243	PWY-6263	LinDA	MPO	WT	2.2078e-06	BH	8.87536e-05	superpathway of menaquinol-8 biosynthesis II
244	PWY-6269	LinDA	MPO	WT	0.720233	BH	0.983913	adenosylcobalamin salvage from cobinamide II
245	PWY-6277	LinDA	MPO	WT	0.314534	BH	0.50985	superpathway of 5-aminoimidazole ribonucleotide biosynthesis
246	PWY-6282	LinDA	MPO	WT	0.202625	BH	0.393503	palmitoleate biosynthesis I (from (5Z)-dodec-5-enoate)
247	PWY-6317	LinDA	MPO	WT	0.858121	BH	0.983913	galactose degradation I (Leloir pathway)
248	PWY-6353	LinDA	MPO	WT	0.00956278	BH	0.0362664	purine nucleotides degradation II (aerobic)
249	PWY-6383	LinDA	MPO	WT	0.0163718	BH	0.0546864	mono-trans, poly-cis decaprenyl phosphate biosynthesis
250	PWY-6385	LinDA	MPO	WT	0.978987	BH	0.983913	peptidoglycan biosynthesis III (mycobacteria)
251	PWY-6386	LinDA	MPO	WT	0.941239	BH	0.983913	UDP-N-acetylmuramoyl-pentapeptide biosynthesis II (lysine-containing)
252	PWY-6387	LinDA	MPO	WT	0.993561	BH	0.993561	UDP-N-acetylmuramoyl-pentapeptide biosynthesis I (meso-diaminopimelate containing)
253	PWY-6396	LinDA	MPO	WT	0.000555717	BH	0.00507723	superpathway of 2,3-butanediol biosynthesis
254	PWY-6467	LinDA	MPO	WT	0.350819	BH	0.561869	Kdo transfer to lipid IVA III (Chlamydia)
255	PWY-6470	LinDA	MPO	WT	5.79389e-08	BH	5.508e-06	peptidoglycan biosynthesis V (&beta;-lactam resistance)
256	PWY-6471	LinDA	MPO	WT	0.816756	BH	0.983913	peptidoglycan biosynthesis IV (Enterococcus faecium)
257	PWY-6478	LinDA	MPO	WT	0.18553	BH	0.369622	GDP-D-glycero-&alpha;-D-manno-heptose biosynthesis
258	PWY-6505	LinDA	MPO	WT	0.975687	BH	0.983913	L-tryptophan degradation XII (Geobacillus)
259	PWY-6507	LinDA	MPO	WT	0.128689	BH	0.268047	4-deoxy-L-threo-hex-4-enopyranuronate degradation
260	PWY-6519	LinDA	MPO	WT	0.0396806	BH	0.107427	8-amino-7-oxononanoate biosynthesis I
261	PWY-6545	LinDA	MPO	WT	0.000195243	BH	0.00245273	pyrimidine deoxyribonucleotides de novo biosynthesis III
262	PWY-6562	LinDA	MPO	WT	0.975687	BH	0.983913	norspermidine biosynthesis
263	PWY-6572	LinDA	MPO	WT	0.975687	BH	0.983913	chondroitin sulfate degradation I (bacterial)
264	PWY-6588	LinDA	MPO	WT	6.80949e-06	BH	0.000182494	pyruvate fermentation to acetone
265	PWY-6590	LinDA	MPO	WT	0.0541225	BH	0.131068	superpathway of Clostridium acetobutylicum acidogenic fermentation
266	PWY-6608	LinDA	MPO	WT	0.000358504	BH	0.0038951	guanosine nucleotides degradation III
267	PWY-6609	LinDA	MPO	WT	0.0842045	BH	0.18199	adenine and adenosine salvage III
268	PWY-6612	LinDA	MPO	WT	0.166113	BH	0.3407	superpathway of tetrahydrofolate biosynthesis
269	PWY-6628	LinDA	MPO	WT	0.0403713	BH	0.107427	superpathway of L-phenylalanine biosynthesis
270	PWY-6630	LinDA	MPO	WT	0.0406574	BH	0.107427	superpathway of L-tyrosine biosynthesis
271	PWY-6641	LinDA	MPO	WT	0.202625	BH	0.393503	superpathway of sulfolactate degradation
272	PWY-6690	LinDA	MPO	WT	0.975687	BH	0.983913	cinnamate and 3-hydroxycinnamate degradation to 2-oxopent-4-enoate
273	PWY-6700	LinDA	MPO	WT	0.00284236	BH	0.0146491	queuosine biosynthesis
274	PWY-6703	LinDA	MPO	WT	0.882541	BH	0.983913	preQ0 biosynthesis
275	PWY-6708	LinDA	MPO	WT	0.00234881	BH	0.0132989	ubiquinol-8 biosynthesis (prokaryotic)
276	PWY-6713	LinDA	MPO	WT	0.975687	BH	0.983913	L-rhamnose degradation II
277	PWY-6728	LinDA	MPO	WT	0.260802	BH	0.449968	methylaspartate cycle
278	PWY-6731	LinDA	MPO	WT	0.378233	BH	0.587064	starch degradation III
279	PWY-6737	LinDA	MPO	WT	0.00064163	BH	0.00538327	starch degradation V
280	PWY-6749	LinDA	MPO	WT	0.354691	BH	0.565817	CMP-legionaminate biosynthesis I
281	PWY-6876	LinDA	MPO	WT	6.85075e-08	BH	5.508e-06	isopropanol biosynthesis
282	PWY-6891	LinDA	MPO	WT	0.000944881	BH	0.00685591	thiazole biosynthesis II (Bacillus)
283	PWY-6892	LinDA	MPO	WT	0.000479866	BH	0.00459301	thiazole biosynthesis I (E. coli)
284	PWY-6895	LinDA	MPO	WT	2.71354e-09	BH	5.45422e-07	superpathway of thiamin diphosphate biosynthesis II
285	PWY-6897	LinDA	MPO	WT	7.40771e-05	BH	0.00114988	thiamin salvage II
286	PWY-6901	LinDA	MPO	WT	0.956783	BH	0.983913	superpathway of glucose and xylose degradation
287	PWY-6906	LinDA	MPO	WT	0.975687	BH	0.983913	chitin derivatives degradation
288	PWY-6948	LinDA	MPO	WT	0.975687	BH	0.983913	sitosterol degradation to androstenedione
289	PWY-6969	LinDA	MPO	WT	0.0172392	BH	0.0546864	TCA cycle V (2-oxoglutarate:ferredoxin oxidoreductase)
290	PWY-7003	LinDA	MPO	WT	0.000955053	BH	0.00685591	glycerol degradation to butanol
291	PWY-7007	LinDA	MPO	WT	0.226961	BH	0.405503	methyl ketone biosynthesis
292	PWY-7013	LinDA	MPO	WT	7.43705e-05	BH	0.00114988	L-1,2-propanediol degradation
293	PWY-7014	LinDA	MPO	WT	0.975687	BH	0.983913	paromamine biosynthesis I
294	PWY-7015	LinDA	MPO	WT	0.975687	BH	0.983913	ribostamycin biosynthesis
295	PWY-7019	LinDA	MPO	WT	0.975687	BH	0.983913	butirosin biosynthesis
296	PWY-7020	LinDA	MPO	WT	0.975687	BH	0.983913	superpathway of butirocin biosynthesis
297	PWY-7022	LinDA	MPO	WT	0.975687	BH	0.983913	paromamine biosynthesis II
298	PWY-7031	LinDA	MPO	WT	0.975687	BH	0.983913	protein N-glycosylation (bacterial)
299	PWY-7046	LinDA	MPO	WT	0.975687	BH	0.983913	4-coumarate degradation (anaerobic)
300	PWY-7090	LinDA	MPO	WT	0.291102	BH	0.489637	UDP-2,3-diacetamido-2,3-dideoxy-&alpha;-D-mannuronate biosynthesis
301	PWY-7094	LinDA	MPO	WT	0.0170434	BH	0.0546864	fatty acid salvage
302	PWY-7111	LinDA	MPO	WT	0.00869023	BH	0.0335911	pyruvate fermentation to isobutanol (engineered)
303	PWY-7159	LinDA	MPO	WT	0.0202571	BH	0.0607713	chlorophyllide a biosynthesis III (aerobic, light independent)
304	PWY-7184	LinDA	MPO	WT	0.00153637	BH	0.0101249	pyrimidine deoxyribonucleotides de novo biosynthesis I
305	PWY-7185	LinDA	MPO	WT	0.975687	BH	0.983913	UTP and CTP dephosphorylation I
306	PWY-7187	LinDA	MPO	WT	0.0118397	BH	0.0432686	pyrimidine deoxyribonucleotides de novo biosynthesis II
307	PWY-7196	LinDA	MPO	WT	0.0173416	BH	0.0546864	superpathway of pyrimidine ribonucleosides salvage
308	PWY-7197	LinDA	MPO	WT	0.000806697	BH	0.00623639	pyrimidine deoxyribonucleotide phosphorylation
309	PWY-7198	LinDA	MPO	WT	9.83856e-07	BH	4.39456e-05	pyrimidine deoxyribonucleotides de novo biosynthesis IV
310	PWY-7199	LinDA	MPO	WT	7.39335e-05	BH	0.00114988	pyrimidine deoxyribonucleosides salvage
311	PWY-7200	LinDA	MPO	WT	0.00370352	BH	0.0173118	superpathway of pyrimidine deoxyribonucleoside salvage
312	PWY-7208	LinDA	MPO	WT	0.891075	BH	0.983913	superpathway of pyrimidine nucleobases salvage
313	PWY-7209	LinDA	MPO	WT	0.202625	BH	0.393503	superpathway of pyrimidine ribonucleosides degradation
314	PWY-7210	LinDA	MPO	WT	9.25384e-06	BH	0.000195792	pyrimidine deoxyribonucleotides biosynthesis from CTP
315	PWY-7211	LinDA	MPO	WT	0.890897	BH	0.983913	superpathway of pyrimidine deoxyribonucleotides de novo biosynthesis
316	PWY-7219	LinDA	MPO	WT	0.891301	BH	0.983913	adenosine ribonucleotides de novo biosynthesis
317	PWY-722	LinDA	MPO	WT	0.975687	BH	0.983913	nicotinate degradation I
318	PWY-7220	LinDA	MPO	WT	0.970091	BH	0.983913	adenosine deoxyribonucleotides de novo biosynthesis II
319	PWY-7221	LinDA	MPO	WT	0.928439	BH	0.983913	guanosine ribonucleotides de novo biosynthesis
320	PWY-7222	LinDA	MPO	WT	0.970091	BH	0.983913	guanosine deoxyribonucleotides de novo biosynthesis II
321	PWY-7228	LinDA	MPO	WT	0.00181912	BH	0.011795	superpathway of guanosine nucleotides de novo biosynthesis I
322	PWY-7229	LinDA	MPO	WT	0.913553	BH	0.983913	superpathway of adenosine nucleotides de novo biosynthesis I
323	PWY-7234	LinDA	MPO	WT	0.00249842	BH	0.0139495	inosine-5'-phosphate biosynthesis III
324	PWY-7237	LinDA	MPO	WT	0.000398003	BH	0.00410249	myo-, chiro- and scillo-inositol degradation
325	PWY-7242	LinDA	MPO	WT	0.00670783	BH	0.0275116	D-fructuronate degradation
326	PWY-7254	LinDA	MPO	WT	0.000441919	BH	0.00442888	TCA cycle VII (acetate-producers)
327	PWY-7315	LinDA	MPO	WT	0.81639	BH	0.983913	dTDP-N-acetylthomosamine biosynthesis
328	PWY-7323	LinDA	MPO	WT	0.0431063	BH	0.112524	superpathway of GDP-mannose-derived O-antigen building blocks biosynthesis
329	PWY-7328	LinDA	MPO	WT	0.000839473	BH	0.00636733	superpathway of UDP-glucose-derived O-antigen building blocks biosynthesis
330	PWY-7332	LinDA	MPO	WT	0.135657	BH	0.279663	superpathway of UDP-N-acetylglucosamine-derived O-antigen building blocks biosynthesis
331	PWY-7347	LinDA	MPO	WT	0.975687	BH	0.983913	sucrose biosynthesis III
332	PWY-7371	LinDA	MPO	WT	7.93456e-06	BH	0.000187629	1,4-dihydroxy-6-naphthoate biosynthesis II
333	PWY-7373	LinDA	MPO	WT	0.299419	BH	0.497964	superpathway of demethylmenaquinol-6 biosynthesis II
334	PWY-7374	LinDA	MPO	WT	7.81745e-06	BH	0.000187629	1,4-dihydroxy-6-naphthoate biosynthesis I
335	PWY-7376	LinDA	MPO	WT	0.0169936	BH	0.0546864	cob(II)yrinate a,c-diamide biosynthesis II (late cobalt incorporation)
336	PWY-7377	LinDA	MPO	WT	0.73077	BH	0.983913	cob(II)yrinate a,c-diamide biosynthesis I (early cobalt insertion)
337	PWY-7391	LinDA	MPO	WT	0.975687	BH	0.983913	isoprene biosynthesis II (engineered)
338	PWY-7392	LinDA	MPO	WT	0.00410421	BH	0.0187488	taxadiene biosynthesis (engineered)
339	PWY-7400	LinDA	MPO	WT	0.13178	BH	0.27307	L-arginine biosynthesis IV (archaebacteria)
340	PWY-7431	LinDA	MPO	WT	0.0407215	BH	0.107427	aromatic biogenic amine degradation (bacteria)
341	PWY-7446	LinDA	MPO	WT	0.975687	BH	0.983913	sulfoglycolysis
342	PWY-7456	LinDA	MPO	WT	0.226961	BH	0.405503	mannan degradation
343	PWY-7527	LinDA	MPO	WT	0.226961	BH	0.405503	L-methionine salvage cycle III
344	PWY-7539	LinDA	MPO	WT	0.839536	BH	0.983913	6-hydroxymethyl-dihydropterin diphosphate biosynthesis III (Chlamydia)
345	PWY-7560	LinDA	MPO	WT	0.00033617	BH	0.00375389	methylerythritol phosphate pathway II
346	PWY-7616	LinDA	MPO	WT	0.975687	BH	0.983913	methanol oxidation to carbon dioxide
347	PWY-7644	LinDA	MPO	WT	0.975687	BH	0.983913	heparin degradation
348	PWY-7663	LinDA	MPO	WT	0.623157	BH	0.891492	gondoate biosynthesis (anaerobic)
349	PWY-7664	LinDA	MPO	WT	0.185731	BH	0.369622	oleate biosynthesis IV (anaerobic)
350	PWY-841	LinDA	MPO	WT	0.00330717	BH	0.0160179	superpathway of purine nucleotides de novo biosynthesis I
351	PWY-922	LinDA	MPO	WT	0.979018	BH	0.983913	mevalonate pathway I
352	PWY0-1061	LinDA	MPO	WT	0.00508839	BH	0.021995	superpathway of L-alanine biosynthesis
353	PWY0-1241	LinDA	MPO	WT	2.49599e-06	BH	9.12172e-05	ADP-L-glycero-&beta;-D-manno-heptose biosynthesis
354	PWY0-1261	LinDA	MPO	WT	0.0468642	BH	0.119237	anhydromuropeptides recycling
355	PWY0-1277	LinDA	MPO	WT	0.975687	BH	0.983913	3-phenylpropanoate and 3-(3-hydroxyphenyl)propanoate degradation
356	PWY0-1296	LinDA	MPO	WT	0.247249	BH	0.434036	purine ribonucleosides degradation
357	PWY0-1297	LinDA	MPO	WT	0.460772	BH	0.688588	superpathway of purine deoxyribonucleosides degradation
358	PWY0-1298	LinDA	MPO	WT	0.656096	BH	0.930424	superpathway of pyrimidine deoxyribonucleosides degradation
359	PWY0-1319	LinDA	MPO	WT	0.664298	BH	0.933733	CDP-diacylglycerol biosynthesis II
360	PWY0-1338	LinDA	MPO	WT	0.975687	BH	0.983913	polymyxin resistance
361	PWY0-1415	LinDA	MPO	WT	9.16716e-07	BH	4.39456e-05	superpathway of heme biosynthesis from uroporphyrinogen-III
362	PWY0-1479	LinDA	MPO	WT	0.016457	BH	0.0546864	tRNA processing
363	PWY0-1533	LinDA	MPO	WT	0.272747	BH	0.46069	methylphosphonate degradation I
364	PWY0-1586	LinDA	MPO	WT	0.364632	BH	0.577094	peptidoglycan maturation (meso-diaminopimelate containing)
365	PWY0-162	LinDA	MPO	WT	0.00448534	BH	0.0200345	superpathway of pyrimidine ribonucleotides de novo biosynthesis
366	PWY0-166	LinDA	MPO	WT	0.0101783	BH	0.037886	superpathway of pyrimidine deoxyribonucleotides de novo biosynthesis (E. coli)
367	PWY0-321	LinDA	MPO	WT	0.260802	BH	0.449968	phenylacetate degradation I (aerobic)
368	PWY0-41	LinDA	MPO	WT	0.0204087	BH	0.0607726	allantoin degradation IV (anaerobic)
369	PWY0-42	LinDA	MPO	WT	0.975687	BH	0.983913	2-methylcitrate cycle I
370	PWY0-781	LinDA	MPO	WT	0.02171	BH	0.0627871	aspartate superpathway
371	PWY0-845	LinDA	MPO	WT	0.378233	BH	0.587064	superpathway of pyridoxal 5'-phosphate biosynthesis and salvage
372	PWY0-862	LinDA	MPO	WT	0.202625	BH	0.393503	(5Z)-dodec-5-enoate biosynthesis
373	PWY1G-0	LinDA	MPO	WT	0.0161962	BH	0.0546864	mycothiol biosynthesis
374	PWY490-3	LinDA	MPO	WT	0.000520485	BH	0.00486593	nitrate reduction VI (assimilatory)
375	PWY4FS-7	LinDA	MPO	WT	0.807077	BH	0.983913	phosphatidylglycerol biosynthesis I (plastidic)
376	PWY4FS-8	LinDA	MPO	WT	0.807077	BH	0.983913	phosphatidylglycerol biosynthesis II (non-plastidic)
377	PWYG-321	LinDA	MPO	WT	0.185731	BH	0.369622	mycolate biosynthesis
378	PYRIDNUCSAL-PWY	LinDA	MPO	WT	0.00393974	BH	0.0182043	NAD salvage pathway I
379	PYRIDNUCSYN-PWY	LinDA	MPO	WT	0.000778425	BH	0.00619003	NAD biosynthesis I (from aspartate)
380	PYRIDOXSYN-PWY	LinDA	MPO	WT	0.975687	BH	0.983913	pyridoxal 5'-phosphate biosynthesis I
381	REDCITCYC	LinDA	MPO	WT	0.393157	BH	0.603242	TCA cycle VIII (helicobacter)
382	RHAMCAT-PWY	LinDA	MPO	WT	3.49628e-06	BH	0.000117125	L-rhamnose degradation I
383	RIBOSYN2-PWY	LinDA	MPO	WT	0.89881	BH	0.983913	flavin biosynthesis I (bacteria and plants)
384	RUMP-PWY	LinDA	MPO	WT	0.458034	BH	0.68705	formaldehyde oxidation I
385	SALVADEHYPOX-PWY	LinDA	MPO	WT	0.000588612	BH	0.00523685	adenosine nucleotides degradation II
386	SER-GLYSYN-PWY	LinDA	MPO	WT	0.00437207	BH	0.019748	superpathway of L-serine and glycine biosynthesis I
387	SO4ASSIM-PWY	LinDA	MPO	WT	0.00954613	BH	0.0362664	sulfate reduction I (assimilatory)
388	SUCSYN-PWY	LinDA	MPO	WT	0.226961	BH	0.405503	sucrose biosynthesis I (from photosynthesis)
389	SULFATE-CYS-PWY	LinDA	MPO	WT	0.059691	BH	0.141152	superpathway of sulfate assimilation and cysteine biosynthesis
390	TCA	LinDA	MPO	WT	0.0172007	BH	0.0546864	TCA cycle I (prokaryotic)
391	TCA-GLYOX-BYPASS	LinDA	MPO	WT	0.0665803	BH	0.148696	superpathway of glyoxylate bypass and TCA
392	TEICHOICACID-PWY	LinDA	MPO	WT	0.860278	BH	0.983913	teichoic acid (poly-glycerol) biosynthesis
393	THISYN-PWY	LinDA	MPO	WT	3.25206e-05	BH	0.000653665	superpathway of thiamin diphosphate biosynthesis I
394	THREOCAT-PWY	LinDA	MPO	WT	0.975687	BH	0.983913	superpathway of L-threonine metabolism
395	THRESYN-PWY	LinDA	MPO	WT	0.29977	BH	0.497964	superpathway of L-threonine biosynthesis
396	TRNA-CHARGING-PWY	LinDA	MPO	WT	0.34988	BH	0.561869	tRNA charging
397	TRPSYN-PWY	LinDA	MPO	WT	0.0028358	BH	0.0146491	L-tryptophan biosynthesis
398	TYRFUMCAT-PWY	LinDA	MPO	WT	0.0519712	BH	0.128174	L-tyrosine degradation I
399	UBISYN-PWY	LinDA	MPO	WT	4.55755e-06	BH	0.000130867	superpathway of ubiquinol-8 biosynthesis (prokaryotic)
400	UDPNAGSYN-PWY	LinDA	MPO	WT	0.691185	BH	0.957547	UDP-N-acetyl-D-glucosamine biosynthesis I
401	VALDEG-PWY	LinDA	MPO	WT	8.66408e-06	BH	0.000193498	L-valine degradation I
402	VALSYN-PWY	LinDA	MPO	WT	0.00297909	BH	0.0147851	L-valine biosynthesis
